# Supplementary material for: Unlocking rivers' hidden diversity and ecological status using DNA metabarcoding in Northwest Spain
Source: Ecol Evol. 2024 Aug 1;14(8):e70110. doi: 10.1002/ece3.70110 (PMC11294579; doi:10.1002/ece3.70110)
Supplement: Supplementary file 1 — Appendix S1. [file ECE3-14-e70110-s001.zip]

Archive with 6 entries (6 files):
- 1-Script-IBMWP_FILTER.R
- 2-Script-Animal_Diversity.R
- BULK_taxon_list.xlsx
- eDNA_taxon_list.xlsx
- SF_BF3_taxon_table_cons_merged_wop_NCsub.xlsx
- SF_fwhF2_taxon_table_2_of_3_eDNA_corregido_merged_NCsub.xlsx
