# Supplementary material for: Unlocking rivers' hidden diversity and ecological status using DNA metabarcoding in Northwest Spain
Source: Ecol Evol. 2024 Aug 1;14(8):e70110. doi: 10.1002/ece3.70110 (PMC11294579; doi:10.1002/ece3.70110)
Supplement: Supplementary file 1 — Appendix S1. [file ECE3-14-e70110-s001.zip › 1-Script-IBMWP_FILTER.R]

library(tidyverse)
library(xlsx)

wd <- dirname(rstudioapi::getActiveDocumentContext()$path) %>% #Set wd in the path of the script file
  str_replace_all("/", "\\\\") #correction for windows
input <- paste0(wd,"\\01_Input\\")
output <- paste0(wd,"\\02_Output\\")
plots <- paste0(wd,"\\Plots\\")
Ref_data <- paste0(wd,"\\Ref_data\\")
morfological <- paste0(wd, "\\Morfological\\")

#Create Project Folders and Subfolders#
project <- function(wd){
  dir.create(wd)
  dir.create(output)
  dir.create(plots)
  dir.create(input)
  dir.create(Ref_data)
  dir.create(morfological)}
try(project(wd))

IBMWP_CSV <- read.csv2(paste0(Ref_data, "IBMWP_values_v05.csv"), na.strings = "")
Invasive_CSV <- read.csv2(paste0(Ref_data, "Invasive_species_v01.csv"), na.strings = "")
Endangered_CSV <- read.csv2(paste0(Ref_data, "Endangered_species_v01.csv"), na.strings = "") %>% mutate(across(everything(), ~replace_na(.x, "-")))

p_names <- list("BULK", "eDNA") #NAME OF THE PROJECTS


##FUNCTIONS##
  #Keep only the IBMWP Taxons
  IBMWP <- function(data,IBMWP_values){
  IBMWP_values_class <- select(IBMWP_values, Class, IBMWP_value, IBMWP_taxon) %>% drop_na(Class)
  IBMWP_values_family <- select(IBMWP_values, Family, IBMWP_value, IBMWP_taxon) %>% drop_na(Family)
  IBMWP_values_genus <- select(IBMWP_values, Genus, IBMWP_value, IBMWP_taxon) %>% drop_na(Genus)
  IBMWP_values_species <- select(IBMWP_values, Species, IBMWP_value, IBMWP_taxon) %>% drop_na(Species)
  
  data <- data %>%
    left_join(IBMWP_values_class, by = "Class") %>%
    left_join(IBMWP_values_family, by = "Family") %>%
    left_join(IBMWP_values_genus, by = "Genus") %>%
    left_join(IBMWP_values_species, by = "Species") %>%
    mutate(IBMWP_value = coalesce(IBMWP_value.x, IBMWP_value.y, IBMWP_value.x.x, IBMWP_value.y.y)) %>%
    mutate(IBMWP_taxon = coalesce(IBMWP_taxon.x, IBMWP_taxon.y, IBMWP_taxon.x.x, IBMWP_taxon.y.y)) %>%
    select(!c(IBMWP_value.x, IBMWP_value.y,IBMWP_taxon.x, IBMWP_taxon.y, IBMWP_value.x.x, IBMWP_value.y.y, IBMWP_taxon.x.x, IBMWP_taxon.y.y))
    
  IBMWP_taxa <- data %>% drop_na(IBMWP_value) #keep only taxa with IBMWP value
  No_IBMWP_taxa <- data %>% filter(is.na(IBMWP_value) == T) #keep only taxa with IBMWP value
  
  list(IBMWP_taxa, No_IBMWP_taxa)
  }
  
  Invasive <- function(data,Invasive_CSV){
    Invasive_genus <- select(Invasive_CSV, Genus, Category, Group) %>% drop_na(Genus)
    Invasive_species <- select(Invasive_CSV, Species, Category, Group) %>% drop_na(Species)
    
    data %>%
      left_join(Invasive_genus, by = "Genus") %>%
      left_join(Invasive_species, by = "Species") %>%
      mutate(Category = coalesce(Category.x, Category.y)) %>% #IBMWP_value.x.x, IBMWP_value.y.y
      mutate(Group = coalesce(Group.x, Group.y)) %>% #IBMWP_taxon.x.x, IBMWP_taxon.y.y
      select(!c(Category.x, Category.y,Group.x, Group.y)) %>% #IBMWP_value.x.x, IBMWP_value.y.y, IBMWP_taxon.x.x, IBMWP_taxon.y.y
      drop_na(Category)
  }
  
  Endangered <- function(data,Endangered_CSV){
    Endangered_CSV <- Endangered_CSV %>% select(Species, Status, Comments)
    data %>%
      left_join(Endangered_CSV, by = "Species") %>%
      drop_na(Status)
  }

  #Transforming datatables in absence/presence tables with 0 and 1
  abs_pre <- function(data){
    data1 <- data[,1:10]
    data2 <- data[ ,11:length(data)]
    data2[is.na(data2)] <- "0"
    data2[data2 == "x"] <- "1"
    data2 <- data2 %>% mutate(across(where(is.character), as.numeric))
    data <- bind_cols(data1, data2)
  } #Is using a colum number insted a colum name, fix it for next procesing

##INVASIVES##
  #Extracting Invasive species List
  projects <- list()
  Invasive_Final <- tibble() #creating empty df for the loop
  for (i in 1:length(list.files(path = input))) {
    print(list.files(path = input)[i])
    data <- readxl::read_xlsx(paste0(input, list.files(path = input)[i]))
    data <- Invasive(data, Invasive_CSV) %>% relocate(Category, Group, .before = OTUs)
    if (dim(data)[1] == 0) {print('No Invasive Species'); next } #Jump to the next project data if there is no Endangered species
    projects[[i]] <- abs_pre(data) %>% select(where(~ any(. != 0))) #transforming data en absence/presence data # delete-r-data-frame-columns-with-only-zero-values https://stackoverflow.com/questions/63545069/how-to-delete-r-data-frame-columns-with-only-zero-values
    Invasive_Final <- bind_rows(Invasive_Final, projects[[i]])
    }
  
  #Saving  
  Invasive_Final %>% write.csv2(paste0(output, "Invasive_List.csv"),fileEncoding = "UTF-8", row.names = F)
  
##Endangered##
  #Extracting Invasive species List
  projects <- list()
  Endangered_Final <- tibble()
  #creating empty df for the loop
  for (i in 1:length(list.files(path = input))) {
    print(list.files(path = input)[i])
    data <- readxl::read_xlsx(paste0(input, list.files(path = input)[i]))
    data <- Endangered(data, Endangered_CSV) %>% relocate(Status, Comments, .before = OTUs)
    projects[[i]] <- abs_pre(data) %>% select(where(~ any(. != 0))) #transforming data en absence/presence data # delete-r-data-frame-columns-with-only-zero-values https://stackoverflow.com/questions/63545069/how-to-delete-r-data-frame-columns-with-only-zero-values
    Endangered_Final <- bind_rows(Endangered_Final, projects[[i]])
    }

  #Saving  
  Endangered_Final %>% write.csv2(paste0(output, "Endangered_List.csv"),fileEncoding = "UTF-8", row.names = F)

#Animal Diversity
  df <- tibble() #creating empty df for the loop
  # sumarize all the species into IBMWP taxons (sum) and join all projects together
  projects <- list()
  for (i in 1:length(list.files(path = input))) {
    print(list.files(path = input)[i])
    data <- readxl::read_xlsx(paste0(input, list.files(path = input)[i])) %>% filter(Phylum %in% c("Arthropoda","Annelida","Mollusca","Chordata","Cnidaria", "Rotifera", "Tardigrada", "Platyhelminthes", "Nemertea", "Porifera", "Bryozoa", "Nematoda", "Echinodermata", "Nematomorpha", "Onychophora"))
    projects[[i]] <- abs_pre(data) #transforming data en absence/presence data
    projects[[i]]$project <- p_names[[i]]
    projects[[i]] <- projects[[i]] %>% relocate(project, .after = "Species")
    df <- bind_rows(df, projects[[i]])
  }

  df %>% write.csv2(paste0(output, "Animal_Diversity.csv"), fileEncoding = "UTF-8")
  
##IBMWP##
  
  #Taking each project and filtering by IBMWP taxa list and converting it in a presente/absence df. Each project is keep separetly
  projects <- list()
  for (i in 1:length(list.files(path = input))) {
    print(list.files(path = input)[i])
    data <- readxl::read_xlsx(paste0(input, list.files(path = input)[i]))
    data <- IBMWP(data, IBMWP_CSV)[[1]] %>% relocate(IBMWP_value, IBMWP_taxon, .before = OTUs) #data[[1]] son los taxones con IBMWP value, data [[2]] son los taxones in ello
    projects[[i]] <- abs_pre(data) #transforming data en absence/presence data
  }
  
  
  df <- tibble() #creating empty df for the loop
  # sumarize all the species into IBMWP taxons (sum) and join all projects together
  for (i in 1:length(projects)) {
  projects[[i]] <- projects[[i]] %>% select(IBMWP_taxon, 13:length(projects[[i]]))
  projects[[i]] <- projects[[i]] %>% pivot_longer(cols = 2:length(projects[[i]]) ,names_to = "Sampling_point_names", values_to = "n_species") %>%
  group_by(Sampling_point_names, IBMWP_taxon) %>% summarise_all(sum) %>% add_column(project = p_names[[i]], .before = "Sampling_point_names") %>% ungroup()
  df <- bind_rows(df, projects[[i]])
  }
  
  # Incorporating Morfological data
  m_data <- read.csv2(paste0(morfological, "tabla_ibm.csv"), fileEncoding = "UTF-8") %>% select(2:Planariidae,IDmuestra) %>%
    rename(Polymitarcyidae = Polymitarcidae, Oligoneuriidae = Oligoneuridae, Potamanthidae = Potamanhtidae, Oligochaeta = Oligochaeta..todos., Ferrisidae = Ferisidae, Scathophagidae = Scatophagidae) %>%
    select(where(~ any(. != 0))) %>% # delete-r-data-frame-columns-with-only-zero-values https://stackoverflow.com/questions/63545069/how-to-delete-r-data-frame-columns-with-only-zero-values
    add_column(project = "Morpho") %>%
    pivot_longer(1:Planariidae,names_to = "IBMWP_taxon", values_to = "n_species") %>% #n_species for morphological data is the abundance per 2.5m^2 if you don't want it this way use:  #mutate(n_species = case_when(n_species >= 1 ~ 1, n_species < 1 ~ 0))
    rename(Sampling_point_names = IDmuestra)
  
  df <- bind_rows(df, m_data)
  
  
  # joining the IBMWP values and group
  df <- IBMWP_CSV %>% distinct(IBMWP_taxon, IBMWP_value, Group) %>% right_join(df, by = "IBMWP_taxon")
  
  df %>% write.csv2(paste0(output, "IBMWP_Project_Data.csv"),fileEncoding = "UTF-8")
