# Supplementary material for: Unlocking rivers' hidden diversity and ecological status using DNA metabarcoding in Northwest Spain
Source: Ecol Evol. 2024 Aug 1;14(8):e70110. doi: 10.1002/ece3.70110 (PMC11294579; doi:10.1002/ece3.70110)
Supplement: Supplementary file 1 — Appendix S1. [file ECE3-14-e70110-s001.zip › 2-Script-Animal_Diversity.R]

library(rstatix)
library(tidyverse)
library(vegan)
library(ggstatsplot)
library(sf)
library(xlsx)
library(viridis)
library(hrbrthemes)
library(ggsci)
library(ggvenn)

wd <- dirname(rstudioapi::getActiveDocumentContext()$path) %>% #Set wd in the path of the script file
  str_replace_all("/", "\\\\") #correction for windows
output <- paste0(wd,"\\02_Output\\")
plots <- paste0(wd,"\\Plots\\")
Ref_data <- paste0(wd,"\\Ref_data\\")

df2 <- read.csv2(paste0(output, "Animal_Diversity.csv"),fileEncoding = "UTF-8") %>% select(-X)

not_eDNA <- c("BA.M01", "GR.M01", "GR.M02", "GR.M03", "PI.M01.BA.M02", "PI.M02", "PON.M01", "SOR.M01", "SOR.M02", "VA.M01", "VA.M02") # Samples where not eDNA was sample


points_names <- tibble(read.csv2(paste0(Ref_data, "Sampling_Points_Correction.csv"), fileEncoding = "UTF-8" )) %>% filter(project == "Morpho") %>% select(-project, -Sampling_point_names, IBMWP_reference_value)
points_names$Sampling_point <- str_replace_all(points_names$Sampling_point, "-",".")

# Only Taxons identified at species level

t_BULK <- df2 %>% filter(project == "BULK") %>%
  mutate(Level = case_when(is.na(Class) == T & is.na(Order) == T ~ "Phylum", 
                           is.na(Class) == F & is.na(Order)== T  & is.na(Family)== T ~ "Class",
                           is.na(Order) == F & is.na(Family)== T ~ "Order",
                           is.na(Family) == F & is.na(Genus)== T ~ "Family",
                           is.na(Genus) == F & is.na(Species)== T ~ "Genus",
                           is.na(Species) == F ~ "Species")) %>%
  filter(Level %in% c("Species") & !(Phylum %in% c("Rotifera", "Tardigrada"))) %>% select(-OTUs, -Reads, -Reads....,-Occurrence....) %>% #, "Genus", "Family"
  group_by(Phylum, Class, Order, Family, Genus, Species, project, Level) %>% summarise(across(where(is.numeric), sum), .groups = "drop") %>%
  rowwise() %>% mutate(n_samples = sum(c_across(where(is.numeric)))) %>% filter(n_samples != 0)


t_eDNA <- df2 %>% filter(project == "eDNA") %>%
  mutate(Level = case_when(is.na(Class) == T & is.na(Order) == T ~ "Phylum", 
                           is.na(Class) == F & is.na(Order)== T  & is.na(Family)== T ~ "Class",
                           is.na(Order) == F & is.na(Family)== T ~ "Order",
                           is.na(Family) == F & is.na(Genus)== T ~ "Family",
                           is.na(Genus) == F & is.na(Species)== T ~ "Genus",
                           is.na(Species) == F ~ "Species")) %>%
  filter(Level %in% c("Species") & !(Phylum %in% c("Rotifera", "Tardigrada"))) %>% select(-OTUs, -Reads, -Reads....,-Occurrence...., -not_eDNA) %>% #, "Genus", "Family"
  group_by(Phylum, Class, Order, Family, Genus, Species, project, Level) %>% summarise(across(where(is.numeric), sum), .groups = "drop") %>%
  rowwise() %>% mutate(n_samples = sum(c_across(where(is.numeric)))) %>% filter(n_samples != 0)


#Composition, especies per family
library(RColorBrewer)

t_eDNA <- t_eDNA %>% select(-n_samples) %>% pivot_longer(cols = where(is.numeric),names_to = "Sampling_point" ,values_to = "n") %>% filter(n != 0) %>% 
  mutate(Taxon = case_when(Phylum == "Arthropoda" & Class == "Insecta" ~ Order, 
                           Phylum == "Arthropoda" & Class != "Insecta" ~ "Arthropoda no Insecta",  
                           Phylum != "Arthropoda" ~ Phylum))
t_BULK <- t_BULK %>% select(-n_samples) %>% pivot_longer(cols = where(is.numeric),names_to = "Sampling_point" ,values_to = "n") %>% filter(n != 0) %>%
  mutate(Taxon = case_when(Phylum == "Arthropoda" & Class == "Insecta" ~ Order, 
                           Phylum == "Arthropoda" & Class != "Insecta" ~ "Arthropoda no Insecta", 
                           Phylum != "Arthropoda" ~ Phylum))

# Define the number of colors you want
nb.cols <- 14
mycolors <- colorRampPalette(brewer.pal(11, "Spectral"))(nb.cols)

t_eDNA %>%
  ggplot(aes(fill = Taxon, x = Sampling_point), colour = "grey") +
  geom_bar() +
  labs(title = "Number of Species per sample in eDNA Samples",
       x = "Sampling Point",
       y = "Number of Species",
       fill = "Taxon") +
  scale_fill_manual(values = mycolors) +
  scale_x_discrete(guide = guide_axis(angle = 90)) 

ggsave("eDNA_group_composition.svg",path = plots , height = 6, width = 7, dpi = 300)

nb.cols <- 19
mycolors <- colorRampPalette(brewer.pal(11, "Spectral"))(nb.cols)

t_BULK %>%
  ggplot(aes(fill = Taxon, x = Sampling_point), colour = "grey") +
  geom_bar() +
  labs(title = "Number of Species per sample in Bulk Samples",
       x = "Sampling Point",
       y = "Number of Species",
       fill = "Taxon") +
  scale_fill_manual(values = mycolors)  +
  scale_x_discrete(guide = guide_axis(angle = 90)) 

ggsave("BULK_group_composition.svg",path = plots , height = 6, width = 9, dpi = 300)

# Taxonomic Resolution

t <- df2 %>%
  mutate(Level = case_when(is.na(Class) == T & is.na(Order) == T ~ "Phylum", 
                           is.na(Class) == F & is.na(Order)== T  & is.na(Family)== T ~ "Class",
                           is.na(Order) == F & is.na(Family)== T ~ "Order",
                           is.na(Family) == F & is.na(Genus)== T ~ "Family",
                           is.na(Genus) == F & is.na(Species)== T ~ "Genus",
                           is.na(Species) == F ~ "Species")) %>%
  filter(!(Phylum %in% c("Rotifera", "Tardigrada"))) %>% select(-OTUs, -Reads, -Reads....,-Occurrence....) %>%
  group_by(Phylum, Class, Order, Family, Genus, Species, project, Level) %>% summarise(across(where(is.numeric), sum)) %>%
  rowwise() %>% mutate(n_samples = sum(c_across(where(is.numeric)),na.rm = T)) %>% filter(n_samples != 0)

write.csv2(t, file = paste0(output, "Macrozoobenthos_diversity_curated.csv"), row.names = F)

t %>% group_by(project) %>% summarise(n())
t %>% filter(is.na(Species) == F) %>% pivot_longer(cols = VA.M02:BA.M01,names_to = "Sampling_point", values_to = "Presence") %>% filter( !(is.na(Presence)) & Presence != 0)  %>%
  group_by(project) %>% summarise(n())
d <- t %>% filter(is.na(Species) == F) %>% group_by(project, Class) %>% summarise(n())
t %>% group_by(project) %>% summarise(across(everything(), ~ sum(is.na(.))))


t <- t %>% mutate(Taxon = case_when(Phylum == "Arthropoda" & Class == "Insecta" ~ "Insecta", 
                           Phylum == "Arthropoda" & Class != "Insecta" ~ "Arthropoda no Insecta", 
                           Phylum != "Arthropoda" ~ Phylum))


t  %>% ggplot(aes(x = Level, fill = Taxon, color = Taxon)) +
  geom_bar() +
  facet_grid("project") +
  scale_x_discrete(limits = c("Class", "Order","Family", "Genus", "Species")) +
  labs(y = "Taxa", title = "Number of Taxa identified per Taxonomic Level") +
  scale_color_viridis(discrete = T) +
  scale_fill_viridis(discrete = T) +
  theme_bw() +
  theme(legend.position = "bottom")

ggsave(filename = paste0(plots,"Taxonomic_resolution_Phylum_diverity.svg"), height = 6, width = 8)

# JACCARD DISSIMILARITY

jaccard <- t %>% filter(is.na(Species) == F) %>%
  pivot_longer(cols = VA.M02:BA.M01, names_to = "Sampling_point", values_to = "Presence") %>%
  filter(!(Sampling_point %in% not_eDNA)) %>%
 mutate(code = paste0(project, "_-_" ,Sampling_point)) %>% select(Species, code, Presence) %>%
  pivot_wider(names_from = Species, values_from = Presence, values_fill = 0) %>%
  column_to_rownames("code") %>% vegdist(method = "jaccard", binary = TRUE) %>% as.matrix() %>% as.data.frame()

dist <- jaccard %>% rownames_to_column(var = "code1") %>%  pivot_longer(2:(length(jaccard) + 1), names_to = "code2", values_to = "distances") %>%
  filter(distances != 0) #filtering self sample comparison
dist <- dist[!duplicated(t(apply(dist, 1, sort))), ] #remove one half of the distance matrix (delete duplicates) https://stackoverflow.com/questions/19647875/select-equivalent-rows-a-b-b-a?noredirect=1&lq=1
dist <- dist %>% separate_wider_delim(cols = "code1", delim = "_-_", names = c("project1", "Sampling_point1")) %>% separate_wider_delim(cols = "code2", delim = "_-_", names = c("project2", "Sampling_point2"))

pairwise <- dist %>% mutate(comparison = paste0(project1, " vs " ,project2)) %>%
  filter(Sampling_point1 == Sampling_point2)

pairwise %>%
  group_by(comparison) %>%
  shapiro_test(distances) #From the output, the p-value > 0.05 implying that the distribution of the data are not significantly different from normal distribution. In other words, we can assume the normality.

pairwise %>% ggbetweenstats(x = comparison, y = distances,pairwise.display = "none", results.subtitle = FALSE, xlab = "Method", ylab = "Jaccard Disimilarity Score", title = "Jaccard dissimilarity in Species composition", ggplot.component = scale_y_continuous(limits = c(0,1)))
ggsave(filename = paste0(plots,"Jaccard_distances_only_eDNA_Bulk.svg"), height = 4, width = 3)


####Venn Diagram

e <- t %>% filter(Level == "Species") %>% rownames_to_column(var = "ID") %>% select(Species, project, ID) %>% pivot_wider(names_from = project, values_from = Species)

list <- list(
  BULK = e$BULK, 
  eDNA = e$eDNA 
)

ggvenn(
  list, 
  fill_color = c("#EFC000FF", "#0073C2FF"),
  stroke_size = 0.5, 
  #show_elements = T,
  #label_sep = "\n",
  set_name_size = 4
)
ggsave(filename = paste0(plots,"Venn_diagram_Species_diversity.svg"), height = 4, width = 4)

g <- t %>% filter(Level == "Genus") %>% rownames_to_column(var = "ID") %>% select(Genus, project, ID) %>% pivot_wider(names_from = project, values_from = Genus)

list <- list(
  BULK = g$BULK, 
  eDNA = g$eDNA 
)

ggvenn(
  list, 
  fill_color = c("#EFC000FF", "#0073C2FF"),
  stroke_size = 0.5, 
  #show_elements = T,
  #label_sep = "\n",
  set_name_size = 4
)

ggsave(filename = paste0(plots,"Venn_diagram_genus_diversity.svg"), height = 5.5, width = 5.5)

f <- t %>% filter(Level == "Family") %>% rownames_to_column(var = "ID") %>% select(Family, project, ID) %>% pivot_wider(names_from = project, values_from = Family)

list <- list(
  BULK = f$BULK, 
  eDNA = f$eDNA 
)

ggvenn(
  list, 
  fill_color = c("#EFC000FF", "#0073C2FF"),
  stroke_size = 0.5, 
  #show_elements = T,
  #label_sep = "\n",
  set_name_size = 4
)

ggsave(filename = paste0(plots,"Venn_diagram_family_diversity.svg"), height = 5.5, width = 5.5)


##### species diversity
Diversity <- df2 %>% select(!(not_eDNA)) %>%
  mutate(Level = case_when(is.na(Class) == T & is.na(Order) == T ~ "Phylum", 
                           is.na(Class) == F & is.na(Order)== T  & is.na(Family)== T ~ "Class",
                           is.na(Order) == F & is.na(Family)== T ~ "Order",
                           is.na(Family) == F & is.na(Genus)== T ~ "Family",
                           is.na(Genus) == F & is.na(Species)== T ~ "Genus",
                           is.na(Species) == F ~ "Species")) %>%
  filter(!(Phylum %in% c("Rotifera", "Tardigrada")) & Level %in% c("Species")) %>% select(-OTUs, -Reads, -Reads....,-Occurrence....) %>%
  group_by(Species, project) %>% summarise(across(where(is.numeric), sum)) %>%
  rowwise() %>% mutate(n_samples = sum(c_across(where(is.numeric)),na.rm = T)) %>% filter(n_samples != 0) %>% select(-n_samples) %>% 
  pivot_longer(cols = VALS.3BIS_22:TA.CENTRAL, names_to = "Sampling_point", values_to = "Presence") %>% #ojo con el nombre d eals columnas
  filter(Presence != 0 & is.na(Presence) == F) %>% group_by(Sampling_point, project) %>%
  summarise(n_species = n())

Variables <- Diversity %>% left_join(points_names,by = "Sampling_point")

dependent_v <- Variables$n_species

independent_v <- select(Variables, (-n_species))

adonis2(formula = dependent_v ~ project, data = independent_v, permutations = 9999) # by = "margin" + river_typology + Modified + Season + Ecological_status  Sampling_point + river_typology + Modified + Season + Ecological_status

##### Species composition

Composition <- df2 %>% select(!(not_eDNA)) %>% #quitamos las que no tienen eDNA, para balancear el muestreo para el adonis
  mutate(Level = case_when(is.na(Class) == T & is.na(Order) == T ~ "Phylum", 
                           is.na(Class) == F & is.na(Order)== T  & is.na(Family)== T ~ "Class",
                           is.na(Order) == F & is.na(Family)== T ~ "Order",
                           is.na(Family) == F & is.na(Genus)== T ~ "Family",
                           is.na(Genus) == F & is.na(Species)== T ~ "Genus",
                           is.na(Species) == F ~ "Species")) %>%
  filter(!(Phylum %in% c("Rotifera", "Tardigrada")) & Level %in% c("Species")) %>% select(-OTUs, -Reads, -Reads....,-Occurrence....) %>%
  group_by(Species, project) %>% summarise(across(where(is.numeric), sum)) %>%
  rowwise() %>% mutate(n_samples = sum(c_across(where(is.numeric)),na.rm = T)) %>% filter(n_samples != 0) %>% select(-n_samples) %>% 
  pivot_longer(cols = VALS.3BIS_22:TA.CENTRAL, names_to = "Sampling_point", values_to = "Presence") %>% #ojo con el nombre d eals columnas
  filter(Presence != 0 & is.na(Presence) == F) %>%
  pivot_wider(names_from = Species, values_from = Presence, values_fill = 0)

dependent_v <- Composition %>% select(-Sampling_point, -project)

independent_v <- Composition %>% select(Sampling_point, project) %>% left_join(points_names,by = "Sampling_point")

adonis2(formula = dependent_v ~ project + Sampling_point, by = "margin", data = independent_v, permutations = 99999) # + River_basin + river_typology + Modified + Season + Ecological_status


  
