# Supplementary material for: Unlocking rivers' hidden diversity and ecological status using DNA metabarcoding in Northwest Spain
Source: Ecol Evol. 2024 Aug 1;14(8):e70110. doi: 10.1002/ece3.70110 (PMC11294579; doi:10.1002/ece3.70110)
Supplement: Supplementary file 1 — Appendix S1. [file ECE3-14-e70110-s001.zip › eDNA_taxon_list.xlsx]

## Sheet: Taxa
Phylum	Class	Order	Family	Genus	Species	OTUs	Reads	Reads (%)	Occurrence (%)	VALS-3BIS_22	VALS-3BIS_21	VALS-2BIS_22	VALS-2BIS_21	VALS-1_22	VALS-1_21	VAII-M01	TA-PISCI	TA-PIE	VAI-M02	TA-CURVA	TA-DEBOYU	TA-CENTRAL	TA-CASA	TA-ANZO	VAII-M03
Arthropoda	Insecta	Coleoptera	Scarabaeidae	Onthophagus	Onthophagus similis	1	1	0.018	3.846
Arthropoda	Insecta	Diptera	Chironomidae	Micropsectra	Micropsectra bidentata	1	13	0.24	50	x	x	x	x		x	x					x	x		x	x
Arthropoda	Insecta	Plecoptera	Leuctridae	Leuctra	Leuctra geniculata	1	8	0.148	30.769												x	x	x	x
Arthropoda	Insecta	Psocodea	Stenopsocidae	Graphopsocus	Graphopsocus cruciatus	1	3	0.055	11.538								x				x			x
Arthropoda	Insecta	Diptera	Chironomidae	Rheotanytarsus	Rheotanytarsus ringei	1	5	0.092	19.231													x	x	x
Arthropoda	Insecta	Diptera	Stratiomyidae			1	1	0.018	3.846
Arthropoda	Insecta	Trichoptera	Philopotamidae	Philopotamus		1	8	0.148	30.769									x		x	x			x
Arthropoda	Insecta	Ephemeroptera	Ephemerellidae			1	3	0.055	11.538										x		x
Arthropoda	Insecta	Trichoptera	Rhyacophilidae	Rhyacophila	Rhyacophila meridionalis	1	2	0.037	7.692																x
Arthropoda	Insecta	Diptera	Syrphidae	Syrphus	Syrphus torvus	1	2	0.037	7.692
Arthropoda	Insecta	Diptera	Chironomidae	Krenopelopia	Krenopelopia nigropunctata	1	4	0.074	15.385							x									x
Arthropoda	Insecta	Diptera	Hybotidae	Platypalpus	Platypalpus harpiger	1	1	0.018	3.846
Arthropoda	Branchiopoda	Anomopoda	Daphniidae	Ceriodaphnia	Ceriodaphnia pulchella	1	2	0.037	7.692									x
Arthropoda	Insecta	Diptera	Blephariceridae	Liponeura		1	3	0.055	11.538												x
Arthropoda	Insecta	Diptera				14	107	1.977	88.462	x	x	x		x	x	x	x	x	x	x	x	x	x	x	x
Arthropoda	Insecta	Diptera	Simuliidae	Simulium		2	9	0.166	30.769							x					x	x		x
Arthropoda	Copepoda	Cyclopoida	Cyclopidae	Eucyclops		1	1	0.018	3.846
Arthropoda	Insecta	Diptera	Empididae	Clinocera	Clinocera stagnalis	1	5	0.092	19.231													x	x	x
Annelida	Clitellata	Tubificida	Naididae	Nais	Nais communis	2	29	0.536	76.923	x	x	x		x	x	x			x		x	x		x	x
Arthropoda	Insecta	Plecoptera				4	14	0.259	38.462	x	x					x			x		x				x
Arthropoda	Insecta	Diptera	Chironomidae	Cricotopus	Cricotopus tremulus	3	35	0.647	57.692				x			x	x	x		x	x	x	x	x	x
Arthropoda	Insecta	Coleoptera	Elmidae	Limnius	Limnius volckmari	1	2	0.037	7.692															x
Arthropoda	Insecta	Plecoptera	Capniidae	Capnioneura	Capnioneura libera	1	13	0.24	50	x	x	x	x	x	x						x				x
Arthropoda	Insecta	Diptera	Chironomidae	Stempellinella	Stempellinella ciliaris	1	9	0.166	34.615							x			x		x			x	x
Arthropoda	Insecta	Plecoptera	Nemouridae	Nemoura	Nemoura cinerea	1	1	0.018	3.846
Arthropoda	Insecta	Diptera	Chironomidae	Stempellinella	Stempellinella brevis	1	2	0.037	7.692															x
Arthropoda	Insecta	Diptera	Limoniidae	Rhipidia	Rhipidia maculata	1	1	0.018	3.846												x
Arthropoda	Insecta	Plecoptera	Perlodidae	Isoperla	Isoperla grammatica	1	13	0.24	50	x						x			x		x	x		x	x
Annelida	Clitellata	Enchytraeida	Enchytraeidae	Cernosvitoviella	Cernosvitoviella aggtelekiensis	1	1	0.018	3.846									x
Arthropoda	Branchiopoda	Anomopoda	Chydoridae	Alona	Alona affinis	2	6	0.111	19.231			x						x
Arthropoda	Arachnida	Opiliones	Sclerosomatidae	Leiobunum	Leiobunum blackwalli	1	1	0.018	3.846							x
Arthropoda	Insecta	Diptera	Scathophagidae	Megaphthalmoides		1	1	0.018	3.846															x
Arthropoda	Insecta	Trichoptera	Brachycentridae			1	3	0.055	11.538												x
Annelida	Clitellata	Tubificida	Naididae	Lophochaeta		1	1	0.018	3.846							x
Cnidaria	Scyphozoa					3	9	0.166	30.769			x	x	x
Arthropoda	Insecta	Diptera	Chironomidae	Thienemanniella	Thienemanniella vittata	1	20	0.37	76.923	x	x	x	x	x	x	x		x		x	x	x	x	x	x
Arthropoda	Insecta	Diptera	Chironomidae	Paracricotopus		2	20	0.37	61.538							x	x	x	x	x	x	x	x	x	x
Arthropoda	Insecta	Diptera	Anthomyiidae	Pegomya	Pegomya notabilis	1	1	0.018	3.846
Arthropoda	Insecta	Diptera	Chironomidae	Rheocricotopus	Rheocricotopus robacki	1	8	0.148	30.769	x	x							x	x		x				x
Arthropoda	Insecta	Diptera	Chironomidae	Diamesa	Diamesa cinerella	1	12	0.222	46.154								x	x		x	x	x	x	x
Arthropoda	Insecta	Diptera	Chironomidae	Orthocladius	Orthocladius rivulorum	1	6	0.111	23.077							x			x	x					x
Arthropoda	Insecta	Hemiptera	Cicadellidae	Alnetoidia	Alnetoidia alneti	1	2	0.037	7.692																x
Arthropoda	Insecta	Coleoptera	Scirtidae	Elodes		1	7	0.129	26.923							x			x	x	x				x
Arthropoda	Insecta	Diptera	Chironomidae	Heterotrissocladius		1	2	0.037	7.692							x
Arthropoda	Insecta	Diptera	Agromyzidae			1	1	0.018	3.846																x
Arthropoda	Insecta	Coleoptera	Cerambycidae	Grammoptera	Grammoptera ruficornis	1	1	0.018	3.846
Annelida	Clitellata	Tubificida	Naididae	Nais	Nais alpina	1	16	0.296	61.538							x	x	x	x	x	x	x	x	x	x
Arthropoda	Insecta	Ephemeroptera	Caenidae	Caenis		2	3	0.055	11.538										x						x
Haptophyta	Prymnesiophyceae	Isochrysidales				1	1	0.018	3.846	x
Annelida	Clitellata	Tubificida	Naididae	Dero	Dero digitata	1	1	0.018	3.846													x
Arthropoda	Insecta	Diptera	Chironomidae	Metriocnemus	Metriocnemus eurynotus	1	1	0.018	3.846
Arthropoda	Insecta	Diptera	Tipulidae	Tipula	Tipula repanda	1	2	0.037	7.692
Annelida	Clitellata	Enchytraeida	Enchytraeidae	Chamaedrilus		1	3	0.055	11.538							x
Arthropoda	Insecta	Diptera	Sepsidae			1	1	0.018	3.846		x
Arthropoda	Insecta	Diptera	Simuliidae	Prosimulium	Prosimulium latimucro	1	1	0.018	3.846
Arthropoda	Insecta	Coleoptera	Staphylinidae	Atheta	Atheta laevana	1	1	0.018	3.846
Arthropoda	Insecta	Diptera	Mycetophilidae	Brachypeza	Brachypeza bisignata	1	1	0.018	3.846
Arthropoda	Arachnida	Mesostigmata				1	1	0.018	3.846									x
Arthropoda	Insecta	Coleoptera	Elmidae	Elmis	Elmis maugetii	1	12	0.222	46.154										x	x	x	x	x	x	x
Arthropoda	Insecta	Coleoptera	Elmidae	Elmis	Elmis aenea	1	15	0.277	57.692							x		x	x	x	x	x	x	x	x
Arthropoda	Insecta	Diptera	Chironomidae	Rheocricotopus		4	7	0.129	23.077	x	x											x	x
Arthropoda	Insecta	Diptera	Ceratopogonidae	Dasyhelea	Dasyhelea incisurata	1	1	0.018	3.846
Arthropoda	Insecta	Diptera	Pediciidae	Dicranota		5	21	0.388	38.462		x		x			x			x		x				x
Arthropoda	Insecta	Diptera	Ephydridae			1	4	0.074	15.385											x		x		x
Arthropoda	Insecta	Diptera	Chironomidae	Potthastia	Potthastia gaedii	1	14	0.259	53.846							x	x	x	x	x		x	x	x	x
Arthropoda	Insecta	Diptera	Chironomidae	Mesosmittia	Mesosmittia flexuella	1	2	0.037	7.692															x
Arthropoda	Branchiopoda	Anomopoda	Daphniidae	Daphnia	Daphnia galeata	1	16	0.296	61.538			x	x	x	x		x	x		x	x	x	x	x
Arthropoda	Insecta	Diptera	Muscidae	Hydrotaea	Hydrotaea borussica	1	1	0.018	3.846							x
Arthropoda	Insecta	Diptera	Chironomidae	Tanytarsus	Tanytarsus heusdensis	1	3	0.055	11.538								x							x
Arthropoda	Insecta	Diptera	Chironomidae	Heleniella		1	3	0.055	11.538														x
Arthropoda	Insecta	Diptera	Chironomidae	Orthocladius	Orthocladius schnelli	1	15	0.277	57.692				x			x	x		x		x	x	x	x	x
Arthropoda	Insecta	Trichoptera	Limnephilidae	Potamophylax	Potamophylax cingulatus	1	15	0.277	57.692	x	x		x		x	x			x		x			x	x
Arthropoda	Insecta	Coleoptera	Carabidae	Pterostichus	Pterostichus madidus	1	1	0.018	3.846												x
Arthropoda	Insecta	Diptera	Anthomyiidae	Lasiomma	Lasiomma seminitidum	1	1	0.018	3.846												x
Arthropoda	Insecta	Plecoptera	Leuctridae			4	22	0.407	57.692	x	x					x		x	x	x	x			x	x
Arthropoda	Insecta	Coleoptera	Hydraenidae	Hydraena	Hydraena exasperata	1	2	0.037	7.692												x				x
Arthropoda	Insecta	Coleoptera	Chrysomelidae	Psylliodes	Psylliodes laticollis	1	2	0.037	7.692															x
Annelida	Clitellata	Tubificida	Naididae	Chaetogaster	Chaetogaster diastrophus	1	5	0.092	19.231			x		x							x
Arthropoda	Insecta	Diptera	Muscidae	Helina	Helina troene	1	2	0.037	7.692										x						x
Arthropoda	Insecta	Diptera	Muscidae	Coenosia	Coenosia infantula	1	1	0.018	3.846
Arthropoda	Insecta	Diptera	Chironomidae			85	544	10.054	100	x	x	x	x	x	x	x	x	x	x	x	x	x	x	x	x
Arthropoda	Insecta	Diptera	Lonchopteridae	Lonchoptera	Lonchoptera lutea	1	1	0.018	3.846							x
Arthropoda	Insecta	Diptera	Chironomidae	Macropelopia		1	4	0.074	15.385							x			x						x
Mollusca	Gastropoda					6	18	0.333	50	x	x	x	x		x						x				x
Cnidaria	Staurozoa					1	1	0.018	3.846
Annelida	Clitellata	Rhynchobdellida	Glossiphoniidae	Glossiphonia	Glossiphonia complanata	1	1	0.018	3.846															x
Arthropoda	Insecta	Diptera	Chironomidae	Cladopelma	Cladopelma viridulum	1	1	0.018	3.846								x
Arthropoda	Insecta	Diptera	Pediciidae	Dicranota	Dicranota robusta	1	4	0.074	15.385							x			x
Nemertea	Hoplonemertea					1	4	0.074	15.385					x					x						x
Mollusca	Gastropoda		Planorbidae	Gyraulus	Gyraulus laevis	1	1	0.018	3.846
Arthropoda	Insecta	Diptera	Simuliidae	Simulium	Simulium cryophilum	1	1	0.018	3.846		x
Arthropoda	Insecta	Diptera	Psychodidae	Berdeniella		2	4	0.074	15.385											x				x
Annelida	Clitellata	Crassiclitellata	Lumbricidae	Allolobophoridella	Allolobophoridella eiseni	1	2	0.037	7.692							x
Arthropoda	Insecta	Diptera	Limoniidae			2	4	0.074	15.385	x							x				x
Arthropoda	Insecta	Diptera	Chironomidae	Macropelopia	Macropelopia notata	1	2	0.037	7.692							x
Nematoda	Enoplea					2	7	0.129	19.231											x				x
Arthropoda	Insecta	Diptera	Chironomidae	Cricotopus	Cricotopus bicinctus	1	12	0.222	46.154			x		x			x	x		x	x	x	x	x
Arthropoda	Insecta	Diptera	Anthomyiidae	Hylemya	Hylemya vagans	1	1	0.018	3.846																x
Arthropoda	Insecta	Diptera	Limoniidae	Pseudolimnophila	Pseudolimnophila lucorum	1	1	0.018	3.846
Arthropoda	Insecta	Diptera	Chironomidae	Tanytarsus	Tanytarsus pallidicornis	1	8	0.148	30.769						x		x	x				x		x
Arthropoda	Arachnida	Opiliones				1	1	0.018	3.846							x
Arthropoda	Insecta	Diptera	Tephritidae			1	2	0.037	7.692												x
Arthropoda	Insecta	Trichoptera	Limnephilidae	Halesus	Halesus radiatus	1	11	0.203	42.308	x			x			x			x	x		x		x	x
Arthropoda	Insecta	Coleoptera	Cantharidae	Cantharis	Cantharis rustica	1	1	0.018	3.846
Arthropoda	Insecta	Diptera	Phoridae	Megaselia	Megaselia woodi	1	2	0.037	7.692																x
No Match	No Match	No Match	No Match	No Match	No Match	17	44	0.813	73.077			x		x	x	x	x	x		x	x	x	x	x
Arthropoda	Insecta	Diptera	Chironomidae	Rheotanytarsus		2	9	0.166	34.615								x	x			x	x
Arthropoda	Insecta	Psocodea	Ectopsocidae	Ectopsocus	Ectopsocus californicus	1	1	0.018	3.846		x
Arthropoda	Branchiopoda	Anomopoda	Chydoridae	Alonella		1	1	0.018	3.846
Arthropoda	Insecta	Diptera	Chironomidae	Chironomus	Chironomus riparius	1	1	0.018	3.846												x
Arthropoda	Insecta	Diptera	Chironomidae	Cricotopus	Cricotopus similis	1	14	0.259	53.846							x	x	x		x		x	x	x	x
Arthropoda	Insecta	Diptera	Piophilidae	Stearibia	Stearibia nigriceps	1	1	0.018	3.846
Arthropoda	Insecta	Diptera	Chironomidae	Micropsectra	Micropsectra atrofasciata	2	39	0.721	96.154	x	x	x	x	x	x	x	x	x	x	x	x	x	x	x	x
Arthropoda	Insecta	Diptera	Chironomidae	Micropsectra	Micropsectra klinki	1	1	0.018	3.846									x
Arthropoda	Insecta	Diptera	Tachinidae	Gymnosoma	Gymnosoma nudifrons	1	1	0.018	3.846
Arthropoda	Insecta	Diptera	Muscidae	Azelia	Azelia nebulosa	1	2	0.037	7.692												x
Rhodophyta	Florideophyceae	Batrachospermales	Batrachospermaceae	Batrachospermum		1	5	0.092	19.231							x					x				x
Arthropoda	Insecta	Diptera	Muscidae	Limnophora		1	1	0.018	3.846												x
Arthropoda	Insecta	Diptera	Chironomidae	Cricotopus	Cricotopus sylvestris	1	1	0.018	3.846								x
Arthropoda	Insecta	Diptera	Empididae	Chelifera	Chelifera trapezina	1	4	0.074	15.385												x
Arthropoda	Insecta	Diptera	Chironomidae	Diamesa		4	33	0.61	50							x	x	x		x	x	x	x	x
Arthropoda	Insecta	Trichoptera	Limnephilidae	Allogamus	Allogamus ligonifer	1	3	0.055	11.538													x	x	x
Arthropoda	Insecta	Ephemeroptera	Heptageniidae	Ecdyonurus		2	13	0.24	34.615	x						x			x		x				x
Arthropoda	Insecta	Diptera	Chironomidae	Prodiamesa		1	7	0.129	26.923							x			x		x				x
Arthropoda	Insecta	Hemiptera	Cicadellidae	Arboridia		1	1	0.018	3.846
Arthropoda	Insecta	Diptera	Ceratopogonidae	Atrichopogon	Atrichopogon brunnipes	1	1	0.018	3.846
Annelida	Clitellata	Crassiclitellata	Lumbricidae	Octolasion	Octolasion cyaneum	1	7	0.129	26.923							x					x			x	x
Arthropoda	Insecta	Diptera	Tephritidae	Rhagoletis	Rhagoletis alternata	1	1	0.018	3.846
Arthropoda	Insecta	Coleoptera	Elmidae	Stenelmis	Stenelmis canaliculata	1	1	0.018	3.846
Arthropoda	Insecta	Diptera	Chironomidae	Rheopelopia	Rheopelopia maculipennis	1	6	0.111	23.077											x	x	x	x	x
Arthropoda	Branchiopoda	Anomopoda	Chydoridae	Alona	Alona rectangula	1	4	0.074	15.385			x												x
Arthropoda	Insecta	Diptera	Chironomidae	Tanytarsus	Tanytarsus eminulus	1	4	0.074	15.385										x					x	x
Arthropoda	Insecta	Diptera	Simuliidae	Simulium	Simulium rubzovianum	2	15	0.277	38.462			x					x	x		x	x	x	x	x
Arthropoda	Insecta	Diptera	Chironomidae	Rheocricotopus	Rheocricotopus chalybeatus	1	8	0.148	30.769								x			x	x	x	x	x
Arthropoda	Insecta	Diptera	Chironomidae	Cricotopus	Cricotopus rufiventris	1	13	0.24	50								x	x		x		x	x	x	x
Arthropoda	Insecta	Plecoptera	Nemouridae	Amphinemura	Amphinemura sulcicollis	1	3	0.055	11.538												x
Arthropoda	Insecta	Diptera	Culicidae	Anopheles		1	7	0.129	26.923							x			x	x			x		x
Arthropoda	Insecta	Diptera	Tipulidae	Tipula	Tipula lateralis	1	7	0.129	26.923					x				x		x		x		x
Arthropoda	Insecta	Diptera	Stratiomyidae	Chorisops		1	1	0.018	3.846							x
Arthropoda	Insecta	Diptera	Phoridae	Megaselia	Megaselia vernalis	1	1	0.018	3.846													x
Arthropoda	Insecta	Coleoptera	Cantharidae			2	4	0.074	15.385													x			x
Arthropoda	Insecta	Diptera	Blephariceridae	Liponeura	Liponeura cinerascens	1	8	0.148	30.769								x				x	x		x
Arthropoda	Insecta	Lepidoptera	Tortricidae	Cydia	Cydia fagiglandana	1	3	0.055	11.538																x
Arthropoda	Insecta	Diptera	Chironomidae	Rheotanytarsus	Rheotanytarsus distinctissimus	1	4	0.074	15.385								x
Arthropoda	Insecta	Diptera	Chironomidae	Conchapelopia	Conchapelopia pallidula	1	7	0.129	26.923							x			x		x				x
Arthropoda	Insecta	Diptera	Chironomidae	Procladius	Procladius culiciformis	1	1	0.018	3.846
Arthropoda	Insecta	Diptera	Scathophagidae	Scathophaga	Scathophaga stercoraria	1	7	0.129	26.923										x		x				x
Arthropoda	Insecta	Diptera	Stratiomyidae	Sargus	Sargus bipunctatus	1	1	0.018	3.846
Arthropoda	Insecta	Diptera	Chironomidae	Tvetenia	Tvetenia calvescens	2	25	0.462	76.923	x		x	x	x	x	x			x	x	x	x	x	x	x
Arthropoda	Insecta	Diptera	Chironomidae	Conchapelopia	Conchapelopia melanops	1	6	0.111	23.077									x		x	x		x
Arthropoda	Insecta	Diptera	Hybotidae	Hybos		1	1	0.018	3.846		x
Arthropoda	Insecta	Diptera	Mycetophilidae	Mycetophila	Mycetophila curviseta	1	1	0.018	3.846								x
Heterokontophyta	Oomycota	Pythiales				2	5	0.092	19.231			x		x	x
Arthropoda	Insecta	Diptera	Chironomidae	Tanytarsus	Tanytarsus lestagei	1	3	0.055	11.538								x	x
Arthropoda	Insecta	Diptera	Athericidae	Atherix	Atherix ibis	1	11	0.203	42.308								x	x		x	x	x		x
Arthropoda	Insecta	Diptera	Phoridae	Megaselia	Megaselia basispinata	1	1	0.018	3.846								x
Arthropoda	Insecta	Diptera	Empididae	Hilara	Hilara maura	1	10	0.185	38.462								x				x	x	x	x
Arthropoda	Insecta	Diptera	Chironomidae	Thienemannia	Thienemannia gracilis	2	8	0.148	30.769					x		x			x				x		x
Arthropoda	Insecta	Diptera	Chironomidae	Chironomus	Chironomus luridus	1	4	0.074	15.385					x				x		x	x
Cnidaria	Anthozoa					2	17	0.314	57.692			x	x		x	x				x	x	x		x
Annelida	Clitellata	Tubificida	Naididae	Stylaria	Stylaria lacustris	1	7	0.129	26.923			x	x	x	x						x
Arthropoda	Insecta	Archaeognatha	Machilidae	Dilta	Dilta chateri	1	3	0.055	11.538									x
Arthropoda	Insecta	Plecoptera	Leuctridae	Leuctra	Leuctra major	1	2	0.037	7.692							x
Arthropoda	Insecta	Diptera	Anthomyiidae	Egle	Egle ciliata	1	2	0.037	7.692											x
Arthropoda	Insecta	Trichoptera	Odontoceridae	Odontocerum	Odontocerum albicorne	1	13	0.24	50				x	x		x			x		x			x	x
Arthropoda	Insecta	Mecoptera	Panorpidae	Panorpa	Panorpa germanica	1	1	0.018	3.846
Arthropoda	Insecta					20	147	2.717	100	x	x	x	x	x	x	x	x	x	x	x	x	x	x	x	x
Arthropoda	Insecta	Diptera	Chironomidae	Kiefferulus	Kiefferulus tendipediformis	1	1	0.018	3.846							x
Arthropoda	Insecta	Hemiptera	Cicadellidae			1	2	0.037	7.692																x
Arthropoda	Collembola	Symphypleona				1	3	0.055	11.538															x	x
Arthropoda	Insecta	Diptera	Empididae	Chelifera		1	2	0.037	7.692																x
Arthropoda	Insecta	Diptera	Empididae	Hemerodromia	Hemerodromia adulatoria	1	9	0.166	34.615									x		x	x	x	x	x
Arthropoda	Insecta	Diptera	Muscidae	Limnophora	Limnophora setinerva	1	3	0.055	11.538				x	x
Arthropoda	Insecta	Trichoptera	Rhyacophilidae	Rhyacophila	Rhyacophila tristis	1	5	0.092	19.231							x			x						x
Annelida	Clitellata	Tubificida	Naididae	Nais	Nais pseudobtusa	2	8	0.148	26.923					x			x			x				x
Arthropoda	Insecta	Diptera	Anthomyiidae	Delia	Delia platura	1	5	0.092	19.231												x
Arthropoda	Diplopoda	Glomerida	Glomeridae	Protoglomeris		1	4	0.074	15.385										x		x
Arthropoda	Copepoda	Cyclopoida	Cyclopidae	Cyclops		1	6	0.111	23.077	x						x			x		x
Arthropoda	Insecta	Diptera	Bibionidae	Bibio	Bibio marci	1	8	0.148	30.769							x					x	x		x	x
Arthropoda	Insecta	Diptera	Simuliidae	Simulium	Simulium intermedium	1	19	0.351	73.077			x		x	x	x	x	x	x	x	x	x	x	x	x
Arthropoda	Insecta	Diptera	Empididae	Kowarzia	Kowarzia madicola	1	2	0.037	7.692									x		x
Arthropoda	Insecta	Diptera	Empididae	Dryodromia	Dryodromia testacea	1	2	0.037	7.692															x
Arthropoda	Insecta	Diptera	Limoniidae	Dicranomyia		1	4	0.074	15.385					x										x
Arthropoda	Insecta	Diptera	Bibionidae	Bibio	Bibio venosus	1	3	0.055	11.538												x			x
Arthropoda	Arachnida	Trombidiformes	Sperchontidae	Sperchon	Sperchon glandulosus	1	4	0.074	15.385							x									x
Arthropoda	Branchiopoda	Anomopoda	Chydoridae	Acroperus	Acroperus harpae	1	1	0.018	3.846
Arthropoda	Insecta	Diptera	Chironomidae	Orthocladius	Orthocladius wetterensis	1	2	0.037	7.692							x
Arthropoda	Insecta	Ephemeroptera	Ephemeridae	Ephemera	Ephemera danica	1	7	0.129	26.923									x				x	x	x
Arthropoda	Copepoda	Cyclopoida	Cyclopidae	Cyclops	Cyclops abyssorum	1	5	0.092	19.231			x	x	x	x
Arthropoda	Insecta	Plecoptera	Nemouridae	Nemoura		1	8	0.148	30.769		x	x				x			x		x				x
Arthropoda	Insecta	Diptera	Polleniidae	Pollenia	Pollenia rudis	1	1	0.018	3.846
Arthropoda	Insecta	Diptera	Anthomyiidae	Paradelia	Paradelia intersecta	1	1	0.018	3.846
Arthropoda	Insecta	Diptera	Ceratopogonidae	Atrichopogon	Atrichopogon flavolineatus	1	6	0.111	23.077									x		x			x	x
Arthropoda	Insecta	Psocodea	Caeciliusidae	Valenzuela	Valenzuela flavidus	1	6	0.111	23.077							x				x					x
Arthropoda	Insecta	Diptera	Psychodidae	Psychoda	Psychoda albipennis	2	4	0.074	15.385												x			x
Arthropoda	Insecta	Plecoptera	Nemouridae	Protonemura	Protonemura intricata	1	13	0.24	50							x		x	x		x	x		x	x
Arthropoda	Branchiopoda	Anomopoda	Daphniidae	Ceriodaphnia	Ceriodaphnia dubia	1	2	0.037	7.692									x
Arthropoda	Insecta	Diptera	Muscidae	Dasyphora	Dasyphora cyanicolor	1	1	0.018	3.846
Arthropoda	Insecta	Ephemeroptera	Heptageniidae	Epeorus	Epeorus assimilis	1	21	0.388	80.769	x	x		x		x	x	x	x	x		x	x	x	x	x
Arthropoda	Insecta	Diptera	Ephydridae	Scatella	Scatella paludum	1	1	0.018	3.846								x
Arthropoda	Insecta	Trichoptera	Thremmatidae	Thremma	Thremma tellae	1	1	0.018	3.846			x
Arthropoda	Insecta	Diptera	Tipulidae	Tipula	Tipula vernalis	1	3	0.055	11.538												x
Arthropoda	Insecta	Diptera	Psychodidae	Pneumia		2	2	0.037	7.692	x											x
Arthropoda	Insecta	Diptera	Chironomidae	Paracladopelma	Paracladopelma mikianum	1	7	0.129	26.923							x			x		x				x
Arthropoda	Insecta	Trichoptera	Limnephilidae	Allogamus	Allogamus laureatus	1	15	0.277	57.692	x	x	x				x			x		x	x		x	x
Arthropoda	Insecta	Diptera	Mycetophilidae	Mycetophila	Mycetophila marginata	1	1	0.018	3.846										x
Arthropoda	Insecta	Diptera	Fanniidae	Fannia	Fannia ornata	1	1	0.018	3.846		x
Annelida	Clitellata	Crassiclitellata				1	1	0.018	3.846
Arthropoda	Insecta	Diptera	Chloropidae	Oscinella	Oscinella pusilla	1	1	0.018	3.846
Arthropoda	Insecta	Coleoptera	Scarabaeidae	Nimbus	Nimbus contaminatus	1	3	0.055	11.538							x									x
Arthropoda	Insecta	Diptera	Sphaeroceridae	Coproica	Coproica lugubris	1	1	0.018	3.846																x
Arthropoda	Insecta	Diptera	Chironomidae	Thienemannimyia	Thienemannimyia lentiginosa	1	7	0.129	26.923							x					x		x		x
Arthropoda	Insecta	Diptera	Chironomidae	Conchapelopia	Conchapelopia viator	1	4	0.074	15.385												x	x	x
Annelida	Clitellata	Enchytraeida	Enchytraeidae	Mesenchytraeus		1	1	0.018	3.846										x
Arthropoda	Insecta	Diptera	Chironomidae	Eukiefferiella		13	142	2.624	92.308		x	x	x	x	x	x	x	x	x	x	x	x	x	x	x
Arthropoda	Insecta	Hemiptera	Nepidae	Nepa	Nepa cinerea	1	1	0.018	3.846
Arthropoda	Insecta	Diptera	Chironomidae	Micropsectra	Micropsectra lindrothi	1	1	0.018	3.846
Arthropoda	Insecta	Diptera	Muscidae	Thricops	Thricops simplex	1	1	0.018	3.846
Arthropoda	Insecta	Diptera	Blephariceridae			2	13	0.24	38.462								x	x		x	x			x
Cryptophyta	Cryptophyceae	Cryptomonadales	Cryptomonadaceae			1	1	0.018	3.846
Arthropoda	Copepoda	Harpacticoida	Canthocamptidae			3	11	0.203	34.615							x		x	x	x	x				x
Arthropoda	Insecta	Diptera	Chironomidae	Parachironomus	Parachironomus gracilior	1	1	0.018	3.846
Arthropoda	Insecta	Diptera	Chironomidae	Orthocladius	Orthocladius ashei	1	14	0.259	53.846						x		x	x		x	x	x	x	x
Arthropoda	Insecta	Diptera	Sepsidae	Sepsis	Sepsis fulgens	1	1	0.018	3.846
Arthropoda	Insecta	Coleoptera	Tenebrionidae	Lagria	Lagria hirta	1	3	0.055	11.538									x	x
Arthropoda	Insecta	Trichoptera	Goeridae	Silo	Silo nigricornis	1	11	0.203	42.308							x				x	x	x	x	x	x
Arthropoda	Insecta	Diptera	Chloropidae	Thaumatomyia		1	1	0.018	3.846
Arthropoda	Insecta	Plecoptera	Leuctridae	Leuctra	Leuctra fusca	1	12	0.222	46.154	x	x		x			x			x		x		x		x
Arthropoda	Insecta	Archaeognatha				1	1	0.018	3.846
Arthropoda	Insecta	Diptera	Chironomidae	Microtendipes	Microtendipes pedellus	1	12	0.222	46.154							x	x	x		x	x	x	x	x
Arthropoda	Insecta	Diptera	Chironomidae	Orthocladius	Orthocladius musester	1	4	0.074	15.385												x			x
Arthropoda	Arachnida	Opiliones	Sclerosomatidae	Leiobunum	Leiobunum rotundum	1	2	0.037	7.692											x					x
Arthropoda	Insecta	Diptera	Psychodidae			6	19	0.351	46.154							x				x	x	x	x	x	x
Arthropoda	Copepoda	Cyclopoida	Cyclopidae	Megacyclops		1	5	0.092	19.231			x	x	x	x
Annelida	Clitellata	Crassiclitellata	Lumbricidae			1	3	0.055	11.538							x									x
Annelida	Clitellata	Crassiclitellata	Lumbricidae	Aporrectodea	Aporrectodea caliginosa	3	10	0.185	34.615	x			x			x					x	x			x
Arthropoda	Insecta	Diptera	Rhagionidae	Chrysopilus		1	7	0.129	26.923											x	x	x	x
Arthropoda	Insecta	Diptera	Chironomidae	Nanocladius		1	4	0.074	15.385												x	x		x
Annelida	Clitellata	Crassiclitellata	Lumbricidae	Aporrectodea	Aporrectodea rosea	1	2	0.037	7.692										x
Arthropoda	Insecta	Diptera	Ceratopogonidae	Dasyhelea		1	2	0.037	7.692													x
Arthropoda	Insecta	Diptera	Conopidae	Thecophora	Thecophora atra	1	1	0.018	3.846
Arthropoda	Insecta	Diptera	Empididae	Empis	Empis tessellata	1	2	0.037	7.692
Annelida	Clitellata	Tubificida	Naididae	Tubifex		1	1	0.018	3.846												x
Arthropoda	Insecta	Diptera	Muscidae	Haematobia	Haematobia irritans	1	1	0.018	3.846
Arthropoda	Insecta	Coleoptera	Carabidae	Limodromus	Limodromus assimilis	1	1	0.018	3.846
Arthropoda	Insecta	Hymenoptera				1	1	0.018	3.846	x
Annelida	Clitellata	Tubificida	Naididae	Nais	Nais christinae	1	4	0.074	15.385			x			x
Arthropoda	Insecta	Diptera	Syrphidae	Riponnensia	Riponnensia splendens	1	1	0.018	3.846
Arthropoda	Copepoda	Cyclopoida	Cyclopidae	Acanthocyclops		1	1	0.018	3.846
Arthropoda	Insecta	Plecoptera	Nemouridae	Protonemura	Protonemura asturica	1	19	0.351	73.077		x	x	x	x	x	x			x		x	x	x	x	x
Arthropoda	Insecta	Hymenoptera	Tenthredinidae	Tenthredo	Tenthredo mesomela	1	1	0.018	3.846							x
Arthropoda	Insecta	Diptera	Pipunculidae			1	1	0.018	3.846
Arthropoda	Ostracoda	Podocopida	Cyprididae	Cypridopsis	Cypridopsis vidua	1	3	0.055	11.538
Arthropoda	Insecta	Diptera	Chironomidae	Corynoneura	Corynoneura lacustris	1	6	0.111	23.077											x		x	x	x
Arthropoda	Insecta	Diptera	Empididae	Rhamphomyia	Rhamphomyia crassirostris	1	5	0.092	19.231												x		x	x
Arthropoda	Insecta	Coleoptera	Gyrinidae	Orectochilus		1	2	0.037	7.692												x		x
Arthropoda	Insecta	Ephemeroptera	Leptophlebiidae	Habrophlebia	Habrophlebia lauta	1	9	0.166	34.615							x			x		x			x	x
Annelida	Clitellata	Crassiclitellata	Lumbricidae	Eisenia	Eisenia fetida	1	4	0.074	15.385							x					x
Arthropoda	Insecta	Coleoptera	Carabidae	Ocys	Ocys tachysoides	1	1	0.018	3.846												x
Arthropoda	Diplopoda	Chordeumatida				1	1	0.018	3.846									x
Arthropoda	Insecta	Ephemeroptera	Baetidae	Procloeon	Procloeon pennulatum	1	9	0.166	34.615			x						x		x		x	x	x
Arthropoda	Insecta	Coleoptera	Chrysomelidae	Sermylassa		1	1	0.018	3.846
Arthropoda	Insecta	Coleoptera	Elmidae	Limnius	Limnius opacus	1	1	0.018	3.846													x
Arthropoda	Insecta	Diptera	Pediciidae	Tricyphona	Tricyphona immaculata	1	3	0.055	11.538										x	x					x
Arthropoda	Insecta	Coleoptera	Gyrinidae	Orectochilus	Orectochilus villosus	2	8	0.148	30.769								x				x	x	x		x
Arthropoda	Insecta	Coleoptera	Tenebrionidae	Nalassus	Nalassus laevioctostriatus	1	1	0.018	3.846															x
Annelida	Clitellata	Lumbriculida	Lumbriculidae	Stylodrilus		1	1	0.018	3.846
Arthropoda	Insecta	Diptera	Mycetophilidae	Mycetophila	Mycetophila perpallida	1	2	0.037	7.692							x
Annelida	Clitellata	Enchytraeida	Enchytraeidae	Henlea		1	2	0.037	7.692							x
Arthropoda	Insecta	Diptera	Muscidae	Polietes	Polietes meridionalis	1	2	0.037	7.692
Arthropoda	Insecta	Diptera	Lonchaeidae	Lonchaea	Lonchaea tarsata	1	2	0.037	7.692
Arthropoda	Insecta	Odonata	Coenagrionidae	Pyrrhosoma	Pyrrhosoma nymphula	1	1	0.018	3.846															x
Arthropoda	Arachnida	Mesostigmata	Parasitidae	Porrhostaspis		1	1	0.018	3.846		x
Arthropoda	Insecta	Diptera	Bibionidae	Bibio	Bibio leucopterus	1	6	0.111	23.077												x		x	x
Arthropoda	Insecta	Coleoptera	Carabidae	Abax	Abax parallelepipedus	1	1	0.018	3.846
Arthropoda	Insecta	Diptera	Chironomidae	Parametriocnemus		3	33	0.61	57.692							x	x	x	x		x	x		x	x
Arthropoda	Insecta	Coleoptera	Staphylinidae	Ocypus	Ocypus aeneocephalus	1	1	0.018	3.846												x
Arthropoda	Insecta	Diptera	Tipulidae	Tipula	Tipula rufina	1	1	0.018	3.846
Ochrophyta	Phaeophyceae					6	28	0.517	73.077	x	x	x		x	x		x	x	x	x	x	x	x	x	x
Arthropoda	Insecta	Coleoptera	Scarabaeidae	Onthophagus	Onthophagus verticicornis	1	2	0.037	7.692												x
Arthropoda	Insecta	Diptera	Chironomidae	Chironomus	Chironomus plumosus	1	3	0.055	11.538												x		x
Heterokontophyta	Oomycota	Saprolegniales				1	1	0.018	3.846		x
Arthropoda	Insecta	Diptera	Chironomidae	Nilotanypus	Nilotanypus dubius	1	4	0.074	15.385												x	x	x
Arthropoda	Insecta	Diptera	Psilidae	Psila	Psila rosae	1	1	0.018	3.846
Arthropoda	Insecta	Diptera	Sphaeroceridae	Opacifrons	Opacifrons coxata	1	1	0.018	3.846												x
Arthropoda	Insecta	Psocodea	Caeciliusidae	Caecilius	Caecilius fuscopterus	1	1	0.018	3.846
Arthropoda	Insecta	Ephemeroptera	Leptophlebiidae	Paraleptophlebia	Paraleptophlebia submarginata	1	1	0.018	3.846															x
Arthropoda	Insecta	Diptera	Muscidae	Phaonia	Phaonia rufiventris	1	1	0.018	3.846												x
Arthropoda	Insecta	Psocodea				1	1	0.018	3.846		x
Arthropoda	Insecta	Ephemeroptera	Baetidae	Centroptilum	Centroptilum luteolum	1	6	0.111	23.077									x				x	x	x
Arthropoda	Collembola					9	35	0.647	69.231		x	x	x	x	x	x		x	x	x	x		x	x
Arthropoda	Insecta	Diptera	Milichiidae	Desmometopa	Desmometopa sordida	1	1	0.018	3.846
Annelida	Clitellata	Tubificida	Naididae	Nais	Nais bretscheri	2	14	0.259	46.154			x					x	x		x	x	x	x	x
Arthropoda	Insecta	Coleoptera	Hydraenidae	Ochthebius	Ochthebius exsculptus	1	4	0.074	15.385								x						x
Arthropoda	Insecta	Diptera	Chironomidae	Polypedilum	Polypedilum albicorne	1	13	0.24	50							x	x			x	x			x	x
Arthropoda	Insecta	Diptera	Chironomidae	Phaenopsectra		1	11	0.203	42.308								x	x			x	x	x	x	x
Arthropoda	Insecta	Diptera	Chironomidae	Microtendipes	Microtendipes rydalensis	1	8	0.148	30.769								x	x		x		x	x	x
Annelida	Clitellata	Enchytraeida	Enchytraeidae	Henlea	Henlea perpusilla	1	2	0.037	7.692
Arthropoda	Insecta	Lepidoptera	Erebidae	Phragmatobia	Phragmatobia fuliginosa	1	1	0.018	3.846
Mollusca	Gastropoda	Hygrophila	Lymnaeidae	Radix	Radix auricularia	1	2	0.037	7.692													x		x
Arthropoda	Insecta	Diptera	Empididae	Chelifera	Chelifera precabunda	1	1	0.018	3.846
Annelida	Clitellata	Tubificida	Naididae	Tubifex	Tubifex tubifex	5	18	0.333	50		x	x	x	x	x	x		x	x		x
Arthropoda	Insecta	Diptera	Phoridae			1	1	0.018	3.846
Arthropoda	Insecta	Coleoptera	Elmidae	Limnius	Limnius perrisi	1	11	0.203	42.308						x	x			x		x				x
Arthropoda	Ostracoda	Podocopida				2	3	0.055	11.538			x
Arthropoda	Insecta	Diptera	Anthomyiidae	Heterostylodes		1	1	0.018	3.846												x
Arthropoda	Insecta	Ephemeroptera	Baetidae	Baetis		5	24	0.444	61.538			x				x		x	x	x	x	x		x	x
Arthropoda	Insecta	Diptera	Chironomidae	Rheocricotopus	Rheocricotopus atripes	1	15	0.277	57.692	x	x	x				x		x	x		x			x	x
Annelida	Clitellata	Enchytraeida	Enchytraeidae	Buchholzia		1	1	0.018	3.846		x
Arthropoda	Arachnida	Opiliones	Phalangiidae	Paroligolophus	Paroligolophus agrestis	1	7	0.129	26.923							x			x	x					x
Arthropoda	Insecta	Diptera	Chironomidae	Brillia	Brillia bifida	5	51	0.943	80.769	x	x	x	x			x		x	x	x	x	x	x	x	x
Arthropoda	Insecta	Diptera	Dixidae	Dixa		5	24	0.444	50		x		x			x			x		x			x	x
Arthropoda	Arachnida	Opiliones	Phalangiidae			2	6	0.111	23.077							x									x
Arthropoda	Insecta	Diptera	Chironomidae	Micropsectra	Micropsectra pallidula	1	24	0.444	92.308	x	x		x	x	x	x	x	x	x	x	x	x	x	x	x
Arthropoda	Insecta	Diptera	Dolichopodidae			5	19	0.351	46.154							x			x	x	x		x		x
Arthropoda	Insecta	Ephemeroptera	Ephemerellidae	Serratella	Serratella ignita	1	9	0.166	34.615										x	x	x	x		x	x
Arthropoda	Insecta	Lepidoptera	Geometridae	Operophtera	Operophtera brumata	1	1	0.018	3.846												x
Arthropoda	Insecta	Diptera	Chironomidae	Orthocladius	Orthocladius frigidus	2	33	0.61	69.231			x		x		x	x	x	x	x	x	x	x	x	x
Arthropoda	Insecta	Diptera	Chironomidae	Brillia		1	14	0.259	53.846	x	x					x		x	x		x	x		x	x
Arthropoda	Insecta	Ephemeroptera	Baetidae	Alainites	Alainites muticus	1	10	0.185	38.462		x					x		x	x		x				x
Arthropoda	Insecta	Diptera	Chironomidae	Conchapelopia		1	1	0.018	3.846																x
Rotifera	Monogononta					1	2	0.037	7.692
Tardigrada	Eutardigrada					2	3	0.055	11.538	x	x								x
Arthropoda	Insecta	Coleoptera	Dytiscidae	Agabus	Agabus picotae	1	5	0.092	19.231	x	x	x						x
Arthropoda	Insecta	Diptera	Drosophilidae	Drosophila	Drosophila suzukii	1	4	0.074	15.385							x									x
Tardigrada	Eutardigrada	Parachaela	Hypsibiidae			1	1	0.018	3.846					x
Annelida	Clitellata	Tubificida	Naididae	Chaetogaster	Chaetogaster cristallinus	1	10	0.185	38.462			x				x						x		x
Annelida	Clitellata	Tubificida	Naididae	Nais	Nais stolci	1	10	0.185	38.462			x						x			x		x	x	x
Arthropoda	Insecta	Diptera	Chironomidae	Macropelopia	Macropelopia nebulosa	2	23	0.425	53.846	x			x		x	x	x		x		x		x		x
Arthropoda	Insecta	Diptera	Empididae	Wiedemannia	Wiedemannia zetterstedti	1	1	0.018	3.846														x
Annelida	Clitellata	Crassiclitellata	Lumbricidae	Allolobophora	Allolobophora chlorotica	1	1	0.018	3.846							x
Arthropoda	Insecta	Diptera	Chironomidae	Tvetenia	Tvetenia bavarica	1	5	0.092	19.231							x			x						x
Arthropoda	Insecta	Diptera	Chironomidae	Paracricotopus	Paracricotopus niger	1	14	0.259	53.846			x					x	x	x	x	x	x	x	x
Arthropoda	Insecta	Diptera	Chironomidae	Parachironomus	Parachironomus vitiosus	1	3	0.055	11.538										x
Arthropoda	Insecta	Coleoptera	Dytiscidae	Nebrioporus	Nebrioporus carinatus	1	1	0.018	3.846				x
Arthropoda	Insecta	Diptera	Sphaeroceridae	Alloborborus	Alloborborus pallifrons	1	1	0.018	3.846
Arthropoda	Insecta	Diptera	Ephydridae	Scatella	Scatella tenuicosta	1	2	0.037	7.692								x				x
Arthropoda	Insecta	Diptera	Stratiomyidae	Oxycera	Oxycera morrisii	1	2	0.037	7.692											x
Arthropoda	Insecta	Diptera	Chironomidae	Limnophyes	Limnophyes minimus	1	1	0.018	3.846
Arthropoda	Insecta	Megaloptera	Sialidae	Sialis		1	10	0.185	38.462						x			x			x	x	x	x
Arthropoda	Insecta	Diptera	Syrphidae	Cheilosia	Cheilosia frontalis	1	2	0.037	7.692												x
Arthropoda	Insecta	Diptera	Chironomidae	Chironomus	Chironomus melanotus	1	6	0.111	23.077								x	x		x		x	x
Arthropoda	Insecta	Coleoptera	Scarabaeidae	Rhizotrogus	Rhizotrogus aestivus	1	1	0.018	3.846
Arthropoda	Insecta	Diptera	Chironomidae	Corynoneura	Corynoneura lobata	2	11	0.203	34.615	x	x					x			x		x				x
Arthropoda	Insecta	Trichoptera	Lepidostomatidae	Crunoecia	Crunoecia irrorata	1	3	0.055	11.538
Arthropoda	Insecta	Diptera	Chironomidae	Polypedilum	Polypedilum nubeculosum	2	3	0.055	11.538												x
Arthropoda	Malacostraca	Amphipoda	Gammaridae			1	1	0.018	3.846													x
Arthropoda	Insecta	Diptera	Chironomidae	Pseudorthocladius	Pseudorthocladius curtistylus	1	1	0.018	3.846
Annelida	Clitellata	Enchytraeida	Enchytraeidae	Henlea	Henlea ventriculosa	1	1	0.018	3.846												x
Arthropoda	Insecta	Diptera	Chironomidae	Tanytarsus	Tanytarsus miriforceps	1	1	0.018	3.846
Arthropoda	Insecta	Diptera	Fanniidae	Fannia	Fannia scalaris	1	1	0.018	3.846												x
Arthropoda	Arachnida					4	6	0.111	23.077			x						x						x
Arthropoda	Insecta	Diptera	Chironomidae	Chironomus	Chironomus annularius	1	11	0.203	42.308								x	x		x	x	x	x	x
Arthropoda	Insecta	Diptera	Chironomidae	Psectrotanypus	Psectrotanypus varius	1	1	0.018	3.846										x
Arthropoda	Insecta	Diptera	Chironomidae	Cricotopus	Cricotopus trifascia	1	13	0.24	50								x	x	x	x		x	x	x	x
Arthropoda	Insecta	Ephemeroptera	Baetidae			1	5	0.092	19.231												x			x
Arthropoda	Insecta	Diptera	Thaumaleidae	Thaumalea	Thaumalea verralli	1	2	0.037	7.692					x
Arthropoda	Insecta	Coleoptera	Scirtidae	Hydrocyphon	Hydrocyphon deflexicollis	1	1	0.018	3.846
Annelida	Clitellata	Tubificida	Naididae	Ophidonais	Ophidonais serpentina	1	1	0.018	3.846												x
Arthropoda	Insecta	Diptera	Hybotidae	Platypalpus	Platypalpus trivialis	1	1	0.018	3.846							x
Arthropoda	Insecta	Diptera	Agromyzidae	Liriomyza	Liriomyza flaveola	1	1	0.018	3.846
Arthropoda	Insecta	Diptera	Psychodidae	Pneumia	Pneumia gracilis	1	2	0.037	7.692												x
Arthropoda	Insecta	Diptera	Syrphidae	Eristalis	Eristalis similis	1	2	0.037	7.692												x
Arthropoda	Insecta	Diptera	Lauxaniidae	Lyciella	Lyciella platycephala	1	1	0.018	3.846
Arthropoda	Insecta	Diptera	Chironomidae	Chaetocladius	Chaetocladius perennis	1	4	0.074	15.385									x			x
Cnidaria	Hydrozoa					13	36	0.665	73.077			x	x	x	x			x		x	x	x	x	x	x
Arthropoda	Insecta	Diptera	Chironomidae	Paraphaenocladius	Paraphaenocladius impensus	2	2	0.037	7.692	x
Arthropoda	Insecta	Diptera	Chironomidae	Diamesa	Diamesa insignipes	1	14	0.259	53.846							x		x	x	x	x	x	x	x	x
Arthropoda	Branchiopoda	Anomopoda	Daphniidae	Daphnia	Daphnia mendotae	1	1	0.018	3.846
Annelida	Clitellata	Crassiclitellata	Lumbricidae	Aporrectodea	Aporrectodea trapezoides	1	1	0.018	3.846												x
Echinodermata	Crinoidea					1	3	0.055	11.538			x		x
Arthropoda	Insecta	Diptera	Chironomidae	Tanytarsus	Tanytarsus bathophilus	1	20	0.37	76.923	x			x	x	x	x	x	x	x		x	x			x
Arthropoda	Insecta	Ephemeroptera	Leptophlebiidae			1	1	0.018	3.846																x
Arthropoda	Insecta	Coleoptera	Melyridae	Dasytes	Dasytes cyaneus	1	1	0.018	3.846
Arthropoda	Insecta	Coleoptera	Staphylinidae	Tachinus	Tachinus rufipes	1	1	0.018	3.846
Arthropoda	Insecta	Coleoptera	Scarabaeidae	Esymus	Esymus pusillus	1	1	0.018	3.846
Arthropoda	Insecta	Diptera	Sphaeroceridae			3	7	0.129	26.923				x		x										x
Arthropoda	Insecta	Diptera	Chironomidae	Rheocricotopus	Rheocricotopus fuscipes	1	13	0.24	50						x	x				x	x	x	x	x	x
Arthropoda	Insecta	Lepidoptera	Crambidae	Pyrausta	Pyrausta purpuralis	1	1	0.018	3.846																x
Arthropoda	Insecta	Diptera	Ceratopogonidae	Forcipomyia	Forcipomyia bipunctata	1	1	0.018	3.846
Arthropoda	Malacostraca	Decapoda	Astacidae	Pacifastacus	Pacifastacus leniusculus	2	5	0.092	11.538									x		x
Arthropoda	Branchiopoda	Ctenopoda	Sididae	Diaphanosoma	Diaphanosoma brachyurum	1	3	0.055	11.538			x		x
Arthropoda	Insecta	Diptera	Chironomidae	Diamesa	Diamesa aberrata	1	1	0.018	3.846										x
Arthropoda	Insecta	Diptera	Tabanidae	Chrysops	Chrysops vittatus	1	1	0.018	3.846																x
Arthropoda	Insecta	Diptera	Chironomidae	Zavrelimyia		2	2	0.037	7.692							x
Arthropoda	Insecta	Coleoptera	Chrysomelidae	Phyllotreta	Phyllotreta striolata	1	1	0.018	3.846
Arthropoda	Insecta	Diptera	Chironomidae	Micropsectra	Micropsectra notescens	1	19	0.351	73.077	x	x	x	x		x	x		x	x		x	x		x	x
Arthropoda	Insecta	Plecoptera	Leuctridae	Leuctra		7	39	0.721	76.923	x	x	x	x	x	x	x			x	x	x	x		x	x
Arthropoda	Insecta	Diptera	Bibionidae	Bibio	Bibio pomonae	1	4	0.074	15.385							x									x
Arthropoda	Insecta	Diptera	Chironomidae	Tanytarsus	Tanytarsus brundini	2	9	0.166	26.923											x		x	x	x
Arthropoda	Insecta	Coleoptera	Scarabaeidae	Volinus	Volinus sticticus	1	4	0.074	15.385							x					x
Rhodophyta	Florideophyceae					19	75	1.386	88.462			x	x	x	x	x	x	x		x	x	x	x	x	x
Arthropoda	Insecta	Diptera	Tipulidae	Tipula	Tipula vittata	1	3	0.055	11.538
Arthropoda	Insecta	Diptera	Heleomyzidae	Suillia	Suillia humilis	1	1	0.018	3.846
Arthropoda	Insecta	Trichoptera	Limnephilidae	Drusus		1	5	0.092	19.231							x					x				x
Arthropoda	Insecta	Diptera	Muscidae	Musca	Musca autumnalis	1	2	0.037	7.692												x
Arthropoda	Insecta	Diptera	Chironomidae	Psectrocladius	Psectrocladius limbatellus	1	1	0.018	3.846
Arthropoda	Insecta	Trichoptera	Limnephilidae	Allogamus		1	5	0.092	19.231		x					x					x
Arthropoda	Insecta	Diptera	Chironomidae	Boreoheptagyia		2	24	0.444	57.692				x	x		x	x		x	x	x	x	x	x	x
Arthropoda	Insecta	Coleoptera	Dytiscidae	Nebrioporus	Nebrioporus depressus	1	3	0.055	11.538													x		x
Arthropoda	Insecta	Trichoptera	Phryganeidae	Agrypnia	Agrypnia varia	1	1	0.018	3.846
Annelida	Clitellata	Enchytraeida	Enchytraeidae	Cernosvitoviella	Cernosvitoviella minor	1	1	0.018	3.846
Arthropoda	Insecta	Coleoptera	Dytiscidae	Deronectes	Deronectes aubei	1	2	0.037	7.692												x
Arthropoda	Insecta	Diptera	Fanniidae	Fannia	Fannia mollissima	1	2	0.037	7.692
Arthropoda	Insecta	Diptera	Chironomidae	Corynoneura	Corynoneura arctica	1	1	0.018	3.846
Arthropoda	Insecta	Diptera	Pipunculidae	Dorylomorpha	Dorylomorpha extricata	1	1	0.018	3.846
Arthropoda	Insecta	Plecoptera	Nemouridae	Protonemura		5	42	0.776	76.923	x	x		x	x	x	x	x		x		x	x	x	x	x
Arthropoda	Insecta	Coleoptera	Scarabaeidae	Rhizotrogus		1	1	0.018	3.846
Arthropoda	Insecta	Hymenoptera	Tenthredinidae	Macrophya	Macrophya punctumalbum	1	1	0.018	3.846
Arthropoda	Insecta	Ephemeroptera	Caenidae	Caenis	Caenis pusilla	1	2	0.037	7.692													x	x
Arthropoda	Insecta	Diptera	Empididae	Wiedemannia	Wiedemannia rhynchops	1	12	0.222	46.154								x	x			x	x	x	x	x
Arthropoda	Insecta	Diptera	Chironomidae	Paracladopelma		1	6	0.111	23.077			x						x		x				x
Annelida	Clitellata	Lumbriculida	Lumbriculidae	Lumbriculus	Lumbriculus variegatus	2	5	0.092	19.231		x		x		x						x
Ochrophyta	Phaeophyceae	Ectocarpales				3	13	0.24	42.308		x	x	x	x	x		x
Arthropoda	Insecta	Diptera	Chironomidae	Parakiefferiella		1	6	0.111	23.077	x	x	x												x	x
Arthropoda	Insecta	Diptera	Ceratopogonidae	Atrichopogon	Atrichopogon hirtidorsum	1	1	0.018	3.846
Arthropoda	Insecta	Diptera	Chironomidae	Orthocladius	Orthocladius fuscimanus	1	18	0.333	69.231			x		x	x	x	x	x		x	x	x	x	x	x
Arthropoda	Copepoda	Cyclopoida				5	14	0.259	46.154			x						x		x	x	x		x
Annelida	Clitellata	Tubificida	Naididae	Chaetogaster	Chaetogaster diaphanus	1	3	0.055	11.538				x								x
Arthropoda	Insecta	Coleoptera	Scarabaeidae	Melinopterus	Melinopterus prodromus	1	2	0.037	7.692
Arthropoda	Insecta	Diptera	Chironomidae	Cladotanytarsus	Cladotanytarsus pallidus	1	1	0.018	3.846								x
Arthropoda	Insecta	Diptera	Simuliidae	Simulium	Simulium petricolum	1	2	0.037	7.692
Arthropoda	Insecta	Diptera	Tipulidae	Tipula	Tipula maxima	1	16	0.296	61.538	x						x		x	x	x	x	x	x	x	x
Rhodophyta	Florideophyceae	Ceramiales				2	12	0.222	38.462			x		x				x			x	x	x	x
Arthropoda	Insecta	Diptera	Dolichopodidae	Liancalus	Liancalus virens	1	1	0.018	3.846
Arthropoda	Insecta	Diptera	Syrphidae	Platycheirus	Platycheirus albimanus	1	3	0.055	11.538												x
Arthropoda	Insecta	Diptera	Hybotidae	Platypalpus	Platypalpus pallidiventris	1	1	0.018	3.846															x
Arthropoda	Insecta	Coleoptera	Elmidae	Riolus	Riolus subviolaceus	1	5	0.092	19.231							x			x		x				x
Arthropoda	Copepoda	Cyclopoida	Cyclopidae	Paracyclops	Paracyclops fimbriatus	1	1	0.018	3.846
Arthropoda	Insecta	Diptera	Chironomidae	Heterotanytarsus	Heterotanytarsus apicalis	1	2	0.037	7.692											x					x
Arthropoda	Insecta	Diptera	Syrphidae	Meliscaeva	Meliscaeva auricollis	1	7	0.129	26.923												x	x	x	x
Arthropoda	Insecta	Plecoptera	Leuctridae	Leuctra	Leuctra aurita	2	17	0.314	38.462							x			x		x	x			x
Annelida	Clitellata	Enchytraeida	Enchytraeidae	Cognettia		1	1	0.018	3.846										x
Arthropoda	Insecta	Coleoptera	Haliplidae	Haliplus	Haliplus ruficollis	1	1	0.018	3.846
Arthropoda	Insecta	Coleoptera	Scarabaeidae	Onthophagus	Onthophagus medius	1	1	0.018	3.846
Arthropoda	Insecta	Diptera	Pediciidae			1	11	0.203	42.308							x	x				x	x	x	x	x
Arthropoda	Insecta	Trichoptera	Limnephilidae	Potamophylax	Potamophylax latipennis	1	11	0.203	42.308	x		x				x				x	x			x	x
Arthropoda	Insecta	Diptera	Calliphoridae	Calliphora	Calliphora vomitoria	1	7	0.129	26.923												x		x	x	x
Arthropoda	Insecta	Plecoptera	Perlidae	Perla	Perla marginata	1	1	0.018	3.846
Arthropoda	Insecta	Diptera	Chironomidae	Corynoneura	Corynoneura fittkaui	2	13	0.24	50	x	x	x	x	x	x	x							x	x
Arthropoda	Insecta	Diptera	Scathophagidae	Acanthocnema	Acanthocnema nigrimanum	1	1	0.018	3.846
Arthropoda	Insecta	Hymenoptera	Tenthredinidae	Dolerus	Dolerus niger	1	1	0.018	3.846
Annelida	Clitellata	Tubificida				1	1	0.018	3.846
Arthropoda	Insecta	Odonata	Cordulegastridae	Cordulegaster	Cordulegaster boltonii	1	5	0.092	19.231											x	x			x
Annelida	Clitellata	Enchytraeida	Enchytraeidae			2	2	0.037	7.692		x
Arthropoda	Insecta	Hymenoptera	Tenthredinidae	Tenthredo	Tenthredo notha	1	1	0.018	3.846
Arthropoda	Insecta	Ephemeroptera	Heptageniidae	Rhithrogena		5	34	0.628	61.538						x	x	x	x	x		x	x		x	x
Arthropoda	Insecta	Diptera	Phoridae	Megaselia	Megaselia ruficornis	1	1	0.018	3.846
Arthropoda	Insecta	Diptera	Sarcophagidae	Sarcophaga	Sarcophaga variegata	1	3	0.055	11.538							x					x
Arthropoda	Insecta	Coleoptera	Chrysomelidae	Psylliodes		1	1	0.018	3.846
Arthropoda	Insecta	Diptera	Tipulidae	Tipula	Tipula paludosa	1	6	0.111	23.077										x		x
Arthropoda	Insecta	Diptera	Chironomidae	Polypedilum		3	28	0.517	69.231							x	x	x	x	x	x	x	x	x	x
Arthropoda	Copepoda	Cyclopoida	Cyclopidae	Acanthocyclops	Acanthocyclops americanus	1	3	0.055	11.538		x
Arthropoda	Insecta	Diptera	Chironomidae	Diamesa	Diamesa tonsa	3	37	0.684	61.538			x	x				x	x		x	x	x	x	x
Arthropoda	Arachnida	Trombidiformes	Eupodidae			1	1	0.018	3.846
Arthropoda	Insecta	Lepidoptera	Depressariidae	Ethmia	Ethmia quadrillella	1	1	0.018	3.846
Arthropoda	Ostracoda	Podocopida	Candonidae	Candona	Candona candida	1	1	0.018	3.846
Arthropoda	Insecta	Diptera	Chironomidae	Bryophaenocladius		1	2	0.037	7.692															x
Arthropoda	Insecta	Diptera	Tabanidae	Tabanus	Tabanus cordiger	1	1	0.018	3.846														x
Arthropoda	Insecta	Diptera	Lauxaniidae	Calliopum	Calliopum aeneum	1	1	0.018	3.846
Arthropoda	Insecta	Diptera	Simuliidae	Prosimulium	Prosimulium hirtipes	1	5	0.092	19.231									x			x
Arthropoda	Insecta	Diptera	Anthomyiidae	Egle	Egle parva	1	6	0.111	23.077												x		x	x
Arthropoda	Insecta	Ephemeroptera				2	7	0.129	23.077								x				x	x	x	x
Arthropoda	Insecta	Diptera	Tipulidae	Tipula	Tipula obscuriventris	1	15	0.277	57.692	x	x					x			x		x	x		x	x
Arthropoda	Insecta	Diptera	Chironomidae	Chaetocladius		4	11	0.203	38.462	x	x					x		x		x		x	x	x
Arthropoda	Insecta	Diptera	Empididae	Empis		2	3	0.055	7.692												x
Arthropoda	Insecta	Diptera	Chironomidae	Metriocnemus	Metriocnemus fuscipes	1	4	0.074	15.385												x
Arthropoda	Insecta	Coleoptera	Carabidae	Calathus	Calathus fuscipes	1	1	0.018	3.846																x
Heterokontophyta						2	3	0.055	11.538	x			x											x
Arthropoda	Insecta	Diptera	Sphaeroceridae	Pseudocollinella	Pseudocollinella humida	1	1	0.018	3.846												x
Arthropoda	Ostracoda	Podocopida	Candonidae	Cryptocandona	Cryptocandona vavrai	1	1	0.018	3.846										x
Arthropoda	Insecta	Diptera	Chironomidae	Orthocladius	Orthocladius ruffoi	1	14	0.259	53.846			x				x	x	x		x	x	x	x	x
Arthropoda	Insecta	Diptera	Bibionidae	Dilophus		1	3	0.055	11.538							x									x
Arthropoda	Insecta	Diptera	Chironomidae	Cladotanytarsus	Cladotanytarsus mancus	1	1	0.018	3.846
Arthropoda	Insecta	Coleoptera	Hydrophilidae	Sphaeridium	Sphaeridium scarabaeoides	1	2	0.037	7.692												x
Arthropoda	Insecta	Diptera	Limoniidae	Helius	Helius calviensis	1	1	0.018	3.846															x
Arthropoda	Insecta	Trichoptera	Philopotamidae	Philopotamus	Philopotamus montanus	1	19	0.351	73.077	x			x		x	x		x	x	x	x	x	x	x	x
Arthropoda	Insecta	Diptera	Syrphidae	Eristalis	Eristalis horticola	1	1	0.018	3.846
Arthropoda	Insecta	Diptera	Chironomidae	Paracladopelma	Paracladopelma camptolabis	1	1	0.018	3.846																x
Arthropoda	Insecta	Coleoptera	Scraptiidae	Anaspis	Anaspis regimbarti	1	1	0.018	3.846															x
Arthropoda	Insecta	Ephemeroptera	Heptageniidae			2	6	0.111	23.077							x			x		x				x
Arthropoda	Insecta	Coleoptera	Staphylinidae	Micropeplus	Micropeplus staphylinoides	1	1	0.018	3.846																x
Arthropoda	Insecta	Diptera	Chironomidae	Micropsectra	Micropsectra recurvata	1	1	0.018	3.846																x
Arthropoda	Insecta	Diptera	Ceratopogonidae	Atrichopogon		1	1	0.018	3.846
Arthropoda	Insecta	Diptera	Chironomidae	Chaetocladius	Chaetocladius melaleucus	1	3	0.055	11.538											x
Arthropoda	Insecta	Trichoptera	Brachycentridae	Micrasema	Micrasema moestum	1	10	0.185	38.462									x		x	x	x	x	x
Arthropoda	Insecta	Coleoptera	Elmidae	Elmis	Elmis rioloides	1	10	0.185	38.462								x			x	x	x	x	x
Arthropoda	Insecta	Diptera	Tabanidae	Hybomitra	Hybomitra distinguenda	1	1	0.018	3.846												x
Arthropoda	Insecta	Trichoptera	Brachycentridae	Micrasema	Micrasema longulum	1	10	0.185	38.462							x				x	x	x	x	x
Arthropoda	Insecta	Coleoptera	Scarabaeidae	Acrossus	Acrossus depressus	1	1	0.018	3.846
Bryozoa						1	1	0.018	3.846															x
Arthropoda	Insecta	Diptera	Chironomidae	Endochironomus	Endochironomus tendens	1	1	0.018	3.846										x
Arthropoda	Insecta	Trichoptera	Limnephilidae	Chaetopteryx		1	1	0.018	3.846
Arthropoda	Insecta	Diptera	Chironomidae	Orthocladius	Orthocladius oblidens	1	19	0.351	73.077			x	x	x	x		x	x		x	x	x	x	x
Arthropoda	Insecta	Diptera	Simuliidae	Simulium	Simulium argyreatum	2	20	0.37	50							x	x	x			x	x	x	x	x
Arthropoda	Insecta	Diptera	Chironomidae	Limnophyes		3	13	0.24	42.308							x	x			x	x	x	x	x
Arthropoda	Insecta	Diptera	Syrphidae	Syrphus	Syrphus ribesii	1	5	0.092	19.231												x		x
Arthropoda	Insecta	Lepidoptera	Sphingidae	Laothoe	Laothoe populi	1	3	0.055	11.538							x			x
Arthropoda	Insecta	Diptera	Muscidae	Haematobosca	Haematobosca stimulans	1	2	0.037	7.692										x
Arthropoda	Insecta	Lepidoptera	Tortricidae	Epinotia	Epinotia nisella	1	3	0.055	11.538									x
Arthropoda	Insecta	Ephemeroptera	Baetidae	Baetis	Baetis alpinus	3	31	0.573	65.385					x		x	x	x	x	x	x	x	x	x	x
Arthropoda	Insecta	Coleoptera	Staphylinidae	Oxytelus	Oxytelus laqueatus	1	1	0.018	3.846
Arthropoda	Insecta	Trichoptera	Rhyacophilidae	Rhyacophila	Rhyacophila pongensis	1	2	0.037	7.692
Arthropoda	Insecta	Hemiptera	Cicadellidae	Speudotettix	Speudotettix subfusculus	1	2	0.037	7.692
Arthropoda	Insecta	Trichoptera	Rhyacophilidae	Rhyacophila		3	15	0.277	34.615							x			x		x			x	x
Arthropoda	Insecta	Diptera	Chironomidae	Ablabesmyia	Ablabesmyia longistyla	1	9	0.166	34.615								x	x		x	x	x	x	x
Arthropoda	Insecta	Diptera	Phoridae	Megaselia	Megaselia tarsalis	1	1	0.018	3.846									x
Arthropoda	Insecta	Diptera	Chironomidae	Corynoneura	Corynoneura coronata	1	1	0.018	3.846	x
Annelida	Clitellata	Haplotaxida				1	1	0.018	3.846												x
Arthropoda	Insecta	Diptera	Chironomidae	Tvetenia		3	45	0.832	96.154	x	x	x	x	x	x	x	x	x	x	x	x	x	x	x	x
Arthropoda	Insecta	Plecoptera	Nemouridae	Protonemura	Protonemura meyeri	1	9	0.166	34.615				x		x	x					x			x
Arthropoda	Insecta	Diptera	Chironomidae	Eukiefferiella	Eukiefferiella devonica	2	20	0.37	61.538			x		x	x	x			x		x	x	x	x	x
Arthropoda	Insecta	Plecoptera	Leuctridae	Leuctra	Leuctra castillana	1	16	0.296	61.538	x						x		x	x	x	x	x	x	x	x
Arthropoda	Insecta	Coleoptera	Staphylinidae	Lesteva		1	2	0.037	7.692									x
Annelida	Clitellata	Tubificida	Naididae	Pristina	Pristina idrensis	1	1	0.018	3.846
Arthropoda	Insecta	Trichoptera	Apataniidae	Apatania	Apatania meridiana	1	2	0.037	7.692																x
Annelida	Clitellata	Tubificida	Naididae	Chaetogaster		3	36	0.665	84.615			x		x	x	x	x	x	x	x	x	x	x	x	x
Arthropoda	Insecta	Trichoptera	Lepidostomatidae	Lepidostoma	Lepidostoma hirtum	1	2	0.037	7.692															x
Arthropoda	Insecta	Coleoptera	Elmidae	Esolus	Esolus parallelepipedus	1	7	0.129	26.923											x	x		x	x
Arthropoda	Insecta	Diptera	Psychodidae	Psychoda	Psychoda grisescens	1	1	0.018	3.846
Arthropoda	Insecta	Diptera	Chironomidae	Eukiefferiella	Eukiefferiella claripennis	1	15	0.277	57.692		x	x	x	x	x		x	x		x	x
Arthropoda	Insecta	Diptera	Asilidae			1	1	0.018	3.846									x
Arthropoda	Insecta	Diptera	Fanniidae	Fannia	Fannia parva	1	1	0.018	3.846																x
Arthropoda	Insecta	Diptera	Syrphidae	Cheilosia	Cheilosia proxima	1	1	0.018	3.846
Arthropoda	Insecta	Diptera	Chironomidae	Thienemanniella	Thienemanniella obscura	1	9	0.166	34.615									x		x	x	x	x	x	x
Arthropoda	Insecta	Diptera	Chironomidae	Metriocnemus	Metriocnemus atriclava	1	1	0.018	3.846
Arthropoda	Insecta	Diptera	Chironomidae	Gymnometriocnemus	Gymnometriocnemus brumalis	1	1	0.018	3.846			x
Arthropoda	Insecta	Psocodea	Ectopsocidae	Ectopsocus	Ectopsocus meridionalis	1	4	0.074	15.385			x						x		x
Arthropoda	Branchiopoda	Anomopoda	Daphniidae	Simocephalus	Simocephalus vetulus	1	2	0.037	7.692									x
Arthropoda	Insecta	Diptera	Empididae			3	5	0.092	19.231							x					x	x	x
Annelida	Clitellata	Crassiclitellata	Lumbricidae	Eisenia		1	3	0.055	11.538							x									x
Arthropoda	Copepoda	Cyclopoida	Cyclopidae	Acanthocyclops	Acanthocyclops robustus	1	2	0.037	7.692						x
Arthropoda	Insecta	Plecoptera	Leuctridae	Leuctra	Leuctra inermis	2	15	0.277	34.615							x					x				x
Arthropoda	Insecta	Coleoptera	Dytiscidae	Nectoporus	Nectoporus sanmarkii	1	4	0.074	15.385												x
Arthropoda	Insecta	Diptera	Phoridae	Megaselia	Megaselia hilaris	1	1	0.018	3.846																x
Arthropoda	Insecta	Coleoptera	Staphylinidae	Atheta	Atheta cinnamoptera	1	1	0.018	3.846
Arthropoda	Insecta	Coleoptera	Dytiscidae	Oreodytes	Oreodytes davisii	1	1	0.018	3.846												x
Arthropoda	Insecta	Diptera	Culicidae	Anopheles	Anopheles petragnani	1	1	0.018	3.846
Arthropoda	Collembola	Entomobryomorpha				3	5	0.092	19.231					x	x										x
Arthropoda	Insecta	Diptera	Chironomidae	Camptocladius	Camptocladius stercorarius	1	1	0.018	3.846
Arthropoda	Insecta	Coleoptera	Cerambycidae	Stenostola	Stenostola dubia	1	2	0.037	7.692
Arthropoda	Insecta	Diptera	Chironomidae	Microtendipes	Microtendipes confinis	1	9	0.166	34.615			x					x			x	x	x	x	x
Arthropoda	Insecta	Diptera	Anthomyiidae	Pegomya	Pegomya solennis	1	1	0.018	3.846
Arthropoda	Insecta	Diptera	Sphaeroceridae	Sphaerocera	Sphaerocera curvipes	1	1	0.018	3.846
Arthropoda	Insecta	Diptera	Chironomidae	Corynoneura	Corynoneura edwardsi	1	1	0.018	3.846
Arthropoda	Insecta	Diptera	Chironomidae	Prodiamesa	Prodiamesa olivacea	2	26	0.481	76.923	x			x	x		x	x	x	x	x	x	x	x	x	x
Arthropoda	Insecta	Diptera	Chironomidae	Procladius		1	4	0.074	15.385								x	x					x
Arthropoda	Diplopoda					1	2	0.037	7.692															x
Arthropoda	Insecta	Diptera	Culicidae			2	10	0.185	34.615							x					x			x	x
Arthropoda	Insecta	Diptera	Chironomidae	Orthocladius	Orthocladius rubicundus	2	24	0.444	76.923			x	x		x	x	x	x	x	x	x	x	x	x	x
Arthropoda	Insecta	Coleoptera	Dytiscidae	Agabus	Agabus paludosus	1	3	0.055	11.538	x								x						x
Mollusca	Bivalvia					1	2	0.037	7.692	x	x
Arthropoda	Insecta	Diptera	Chironomidae	Bryophaenocladius	Bryophaenocladius subvernalis	1	1	0.018	3.846
Arthropoda	Chilopoda	Geophilomorpha				1	1	0.018	3.846																x
Annelida	Clitellata	Rhynchobdellida	Glossiphoniidae	Helobdella	Helobdella stagnalis	1	1	0.018	3.846
Arthropoda	Insecta	Diptera	Muscidae	Polietes	Polietes domitor	1	1	0.018	3.846												x
Arthropoda	Insecta	Diptera	Empididae	Clinocera		1	1	0.018	3.846
Annelida	Clitellata	Tubificida	Naididae	Rhyacodrilus	Rhyacodrilus falciformis	1	2	0.037	7.692										x						x
Arthropoda	Insecta	Coleoptera	Dytiscidae	Agabus	Agabus didymus	1	3	0.055	11.538													x		x
Arthropoda	Insecta	Diptera	Muscidae	Hydrotaea	Hydrotaea dentipes	1	1	0.018	3.846							x
Arthropoda	Insecta	Hymenoptera	Tenthredinidae	Cladius	Cladius ulmi	1	2	0.037	7.692												x
Mollusca	Gastropoda		Physidae	Physella	Physella acuta	1	1	0.018	3.846												x
Arthropoda	Insecta	Trichoptera	Limnephilidae			1	1	0.018	3.846	x
Arthropoda	Insecta	Hymenoptera	Tenthredinidae	Tenthredopsis	Tenthredopsis nassata	1	3	0.055	11.538							x			x
Arthropoda	Insecta	Diptera	Chironomidae	Corynoneura		6	55	1.016	76.923	x	x		x			x	x		x	x	x	x	x	x	x
Arthropoda	Insecta	Diptera	Limoniidae	Limonia	Limonia nubeculosa	1	3	0.055	11.538								x				x
Arthropoda	Insecta	Trichoptera	Brachycentridae	Micrasema	Micrasema servatum	1	12	0.222	46.154							x			x	x	x	x		x	x
Arthropoda	Insecta	Diptera	Chironomidae	Paratrissocladius	Paratrissocladius excerptus	1	12	0.222	46.154							x					x	x	x	x	x
Arthropoda	Insecta	Trichoptera	Brachycentridae	Brachycentrus	Brachycentrus montanus	1	3	0.055	11.538												x
Arthropoda	Insecta	Diptera	Calliphoridae	Calliphora	Calliphora vicina	1	2	0.037	7.692											x	x
Arthropoda	Insecta	Ephemeroptera	Heptageniidae	Rhithrogena	Rhithrogena semicolorata	1	11	0.203	42.308		x		x		x	x			x	x					x
Arthropoda	Ostracoda	Podocopida	Ilyocyprididae	Ilyocypris	Ilyocypris bradyi	1	1	0.018	3.846							x
Arthropoda	Insecta	Diptera	Stratiomyidae	Beris	Beris chalybata	1	1	0.018	3.846																x
Arthropoda	Insecta	Diptera	Simuliidae	Simulium	Simulium variegatum	1	25	0.462	96.154	x	x	x	x	x	x	x	x	x	x	x	x	x	x	x	x
Arthropoda	Insecta	Diptera	Chironomidae	Smittia		5	27	0.499	61.538							x	x	x	x	x	x	x	x	x	x
Arthropoda	Branchiopoda	Anomopoda	Daphniidae	Simocephalus	Simocephalus exspinosus	1	4	0.074	15.385				x					x
Arthropoda	Insecta	Diptera	Muscidae			4	13	0.24	34.615							x			x		x			x
Arthropoda	Insecta	Coleoptera	Elateridae	Agriotes	Agriotes obscurus	1	1	0.018	3.846
Arthropoda	Insecta	Trichoptera	Limnephilidae	Stenophylax	Stenophylax vibex	1	1	0.018	3.846		x
Arthropoda	Insecta	Diptera	Tabanidae	Tabanus	Tabanus sudeticus	1	1	0.018	3.846
Arthropoda	Insecta	Diptera	Chironomidae	Micropsectra		6	48	0.887	80.769	x	x		x			x	x	x	x	x	x	x	x	x	x
Arthropoda	Insecta	Diptera	Limoniidae	Dicranomyia	Dicranomyia didyma	1	3	0.055	11.538									x				x
Arthropoda	Insecta	Coleoptera	Chrysomelidae	Longitarsus	Longitarsus pratensis	1	2	0.037	7.692										x
Arthropoda	Insecta	Diptera	Drosophilidae			2	15	0.277	50	x						x		x		x			x	x	x
Arthropoda	Insecta	Trichoptera	Limnephilidae	Potamophylax		1	1	0.018	3.846							x
Arthropoda	Insecta	Lepidoptera	Drepanidae	Ochropacha	Ochropacha duplaris	1	1	0.018	3.846
Arthropoda	Insecta	Diptera	Chironomidae	Bryophaenocladius	Bryophaenocladius ictericus	1	3	0.055	11.538											x
Arthropoda	Insecta	Diptera	Lonchaeidae	Lonchaea	Lonchaea chorea	1	1	0.018	3.846							x
Arthropoda	Insecta	Diptera	Chironomidae	Microtendipes		1	8	0.148	30.769			x			x						x	x
Annelida	Clitellata	Tubificida	Naididae	Potamothrix		1	1	0.018	3.846												x
Arthropoda	Insecta	Diptera	Psilidae	Chamaepsila	Chamaepsila nigricornis	1	1	0.018	3.846
Arthropoda	Insecta	Diptera	Calliphoridae	Lucilia	Lucilia caesar	1	4	0.074	15.385												x		x
Annelida	Clitellata	Enchytraeida	Enchytraeidae	Cernosvitoviella		1	4	0.074	15.385									x			x
Annelida	Clitellata	Tubificida	Naididae	Aulodrilus	Aulodrilus japonicus	1	3	0.055	11.538					x
Arthropoda	Insecta	Diptera	Psychodidae	Psychoda	Psychoda trinodulosa	1	2	0.037	7.692													x
Arthropoda	Insecta	Diptera	Hybotidae	Oedalea		1	1	0.018	3.846												x
Arthropoda	Copepoda	Cyclopoida	Cyclopidae	Cyclops	Cyclops vicinus	1	10	0.185	38.462		x	x	x	x	x			x				x
Arthropoda	Insecta	Hemiptera	Cicadellidae	Zyginidia	Zyginidia scutellaris	1	2	0.037	7.692																x
Arthropoda	Insecta	Diptera	Athericidae	Atherix		1	7	0.129	26.923							x			x		x				x
Arthropoda	Insecta	Diptera	Empididae	Wiedemannia	Wiedemannia bohemani	1	4	0.074	15.385							x					x
Arthropoda	Insecta	Diptera	Muscidae	Musca	Musca domestica	1	1	0.018	3.846
Arthropoda	Insecta	Diptera	Chironomidae	Polypedilum	Polypedilum pedestre	2	14	0.259	50							x			x		x	x	x	x	x
Arthropoda	Insecta	Diptera	Chironomidae	Tanytarsus	Tanytarsus arduennensis	1	2	0.037	7.692													x	x
Arthropoda	Insecta	Trichoptera	Philopotamidae			3	11	0.203	38.462	x	x					x		x		x				x	x
Arthropoda	Insecta	Diptera	Blephariceridae	Blepharicera		1	1	0.018	3.846												x
Arthropoda	Insecta	Trichoptera	Brachycentridae	Micrasema	Micrasema cenerentola	1	3	0.055	11.538												x
Gastrotricha		Chaetonotida	Chaetonotidae	Chaetonotus		1	1	0.018	3.846					x
Arthropoda	Insecta	Diptera	Limoniidae	Pseudolimnophila	Pseudolimnophila sepium	1	1	0.018	3.846											x
Arthropoda	Insecta	Hymenoptera	Tenthredinidae	Tenthredo	Tenthredo livida	1	1	0.018	3.846
Annelida	Clitellata	Tubificida	Naididae	Potamothrix	Potamothrix bavaricus	1	1	0.018	3.846													x
Arthropoda	Insecta	Diptera	Mycetophilidae	Anatella	Anatella alpina	1	1	0.018	3.846							x
Arthropoda	Insecta	Diptera	Limoniidae	Antocha		3	36	0.665	65.385							x	x	x	x	x	x	x	x	x	x
Arthropoda	Insecta	Coleoptera	Elmidae	Esolus	Esolus angustatus	1	2	0.037	7.692
Annelida	Clitellata	Crassiclitellata	Lumbricidae	Octolasion	Octolasion tyrtaeum	2	12	0.222	42.308							x		x		x	x	x		x	x
Arthropoda	Insecta	Coleoptera	Elateridae	Idolus	Idolus picipennis	1	2	0.037	7.692														x
Arthropoda	Insecta	Diptera	Chironomidae	Orthocladius		12	135	2.495	96.154	x	x	x	x	x	x	x	x	x	x	x	x	x	x	x	x
Arthropoda	Insecta	Diptera	Chironomidae	Thienemanniella		4	51	0.943	80.769	x	x		x			x	x	x	x		x	x	x	x	x
Arthropoda	Copepoda	Harpacticoida				7	21	0.388	46.154	x	x	x	x	x		x	x		x		x			x
Arthropoda	Insecta	Trichoptera	Rhyacophilidae	Rhyacophila	Rhyacophila adjuncta	1	2	0.037	7.692			x									x
Arthropoda	Insecta	Diptera	Chironomidae	Tvetenia	Tvetenia verralli	2	45	0.832	92.308	x	x	x	x		x	x	x	x	x	x	x	x	x	x	x
Arthropoda	Insecta	Coleoptera	Dytiscidae	Deronectes	Deronectes costipennis	1	2	0.037	7.692							x									x
Arthropoda	Insecta	Diptera	Chironomidae	Synorthocladius	Synorthocladius semivirens	3	22	0.407	57.692							x	x	x		x	x	x	x	x	x
Annelida	Clitellata	Tubificida	Naididae	Rhyacodrilus		1	1	0.018	3.846
Arthropoda	Insecta	Hymenoptera	Tenthredinidae	Dolerus	Dolerus nigratus	1	1	0.018	3.846
Arthropoda	Insecta	Plecoptera	Nemouridae	Amphinemura	Amphinemura triangularis	1	7	0.129	26.923							x					x				x
Arthropoda	Insecta	Diptera	Muscidae	Helina		1	1	0.018	3.846
Rotifera	Monogononta	Ploima				2	4	0.074	15.385															x
Arthropoda	Insecta	Diptera	Chironomidae	Chironomus	Chironomus curabilis	1	1	0.018	3.846
Arthropoda	Insecta	Diptera	Chironomidae	Tokunagaia		1	10	0.185	38.462								x			x	x	x	x	x
Arthropoda	Insecta	Diptera	Simuliidae	Simulium	Simulium maximum	1	12	0.222	46.154							x			x		x	x	x	x	x
Arthropoda	Insecta	Coleoptera	Scarabaeidae	Melinopterus	Melinopterus sphacelatus	1	2	0.037	7.692												x
Annelida	Clitellata	Crassiclitellata	Lumbricidae	Lumbricus	Lumbricus friendi	1	1	0.018	3.846		x
Arthropoda	Insecta	Psocodea	Ectopsocidae	Ectopsocus	Ectopsocus briggsi	1	1	0.018	3.846												x
Heterokontophyta	Oomycota					16	85	1.571	100	x	x	x	x	x	x	x	x	x	x	x	x	x	x	x	x
Arthropoda	Insecta	Ephemeroptera	Baetidae	Baetis	Baetis rhodani	2	21	0.388	65.385		x		x		x		x			x	x	x	x	x	x
Arthropoda	Insecta	Diptera	Hybotidae			1	3	0.055	11.538															x
Arthropoda	Insecta	Diptera	Dolichopodidae	Sybistroma		1	2	0.037	7.692									x					x
Arthropoda	Insecta	Diptera	Chironomidae	Limnophyes	Limnophyes pentaplastus	1	15	0.277	57.692	x						x		x	x	x	x		x	x	x
Arthropoda	Insecta	Diptera	Chironomidae	Ablabesmyia	Ablabesmyia monilis	2	3	0.055	11.538								x		x
Arthropoda	Insecta	Diptera	Pediciidae	Pedicia	Pedicia occulta	1	4	0.074	15.385	x	x	x
Arthropoda	Insecta	Plecoptera	Leuctridae	Leuctra	Leuctra alosi	1	7	0.129	26.923							x					x				x
Arthropoda	Insecta	Ephemeroptera	Heptageniidae	Ecdyonurus	Ecdyonurus dispar	1	1	0.018	3.846														x
Arthropoda	Insecta	Diptera	Chironomidae	Thienemannimyia	Thienemannimyia northumbrica	1	2	0.037	7.692												x	x
Porifera	Demospongiae					1	1	0.018	3.846		x
Arthropoda	Insecta	Diptera	Empididae	Rhamphomyia	Rhamphomyia erythropthalma	1	3	0.055	11.538							x
Arthropoda	Insecta	Diptera	Chironomidae	Cricotopus		8	98	1.811	84.615			x	x	x	x	x	x	x	x	x	x	x	x	x	x
Arthropoda	Insecta	Diptera	Chironomidae	Orthocladius	Orthocladius thienemanni	1	7	0.129	26.923								x					x	x	x
Arthropoda	Insecta	Diptera	Syrphidae	Melanostoma	Melanostoma mellinum	1	2	0.037	7.692												x
Arthropoda	Insecta	Diptera	Ephydridae	Hydrellia	Hydrellia maura	1	3	0.055	11.538							x		x	x
Arthropoda	Insecta	Diptera	Chironomidae	Potthastia		2	14	0.259	50							x	x	x			x	x	x	x
Arthropoda	Insecta	Diptera	Empididae	Chelifera	Chelifera precatoria	1	1	0.018	3.846
Arthropoda	Insecta	Coleoptera				4	15	0.277	46.154			x						x		x	x	x	x	x	x
Mollusca	Gastropoda	Hygrophila	Lymnaeidae	Radix	Radix balthica	1	8	0.148	30.769									x	x		x	x		x
Arthropoda	Insecta	Coleoptera	Silphidae	Oiceoptoma	Oiceoptoma thoracicum	1	1	0.018	3.846												x
Arthropoda	Ostracoda	Podocopida	Cyprididae	Potamocypris	Potamocypris villosa	1	1	0.018	3.846
Arthropoda	Insecta	Plecoptera	Leuctridae	Leuctra	Leuctra franzi	1	5	0.092	19.231									x		x				x
Arthropoda	Insecta	Lepidoptera	Geometridae	Lomaspilis	Lomaspilis marginata	1	1	0.018	3.846
Arthropoda	Insecta	Lepidoptera	Crambidae	Chrysoteuchia	Chrysoteuchia culmella	1	1	0.018	3.846																x
Arthropoda	Branchiopoda	Anomopoda	Chydoridae	Leydigia	Leydigia leydigi	1	1	0.018	3.846
Arthropoda	Copepoda					7	15	0.277	46.154	x	x		x	x	x	x		x		x					x
Annelida	Clitellata	Enchytraeida	Enchytraeidae	Enchytraeus	Enchytraeus buchholzi	2	7	0.129	26.923					x					x		x			x
Arthropoda	Insecta	Diptera	Syrphidae	Episyrphus	Episyrphus balteatus	1	6	0.111	23.077							x					x	x
Arthropoda	Insecta	Diptera	Psychodidae	Pericoma	Pericoma blandula	1	7	0.129	26.923								x				x	x	x
Arthropoda	Insecta	Diptera	Sphaeroceridae	Leptocera	Leptocera fontinalis	1	1	0.018	3.846																x
Arthropoda	Insecta	Plecoptera	Nemouridae			2	13	0.24	46.154	x	x	x					x				x	x	x	x
Arthropoda	Insecta	Diptera	Chironomidae	Parametriocnemus	Parametriocnemus stylatus	2	29	0.536	69.231	x		x				x	x	x		x	x	x	x	x	x
Arthropoda	Insecta	Diptera	Psychodidae	Psychoda	Psychoda phalaenoides	1	3	0.055	11.538												x
Arthropoda	Insecta	Diptera	Muscidae	Thricops	Thricops genarum	1	1	0.018	3.846																x
Annelida	Clitellata	Crassiclitellata	Lumbricidae	Lumbricus	Lumbricus bouchei	1	1	0.018	3.846		x
Arthropoda	Insecta	Hymenoptera	Tenthredinidae	Rhogogaster	Rhogogaster punctulata	1	1	0.018	3.846																x
Arthropoda	Insecta	Diptera	Psychodidae	Psychoda	Psychoda alternata	1	2	0.037	7.692							x					x
Annelida	Clitellata	Tubificida	Naididae			2	2	0.037	3.846	x
