# Supplementary material for: Unlocking rivers' hidden diversity and ecological status using DNA metabarcoding in Northwest Spain
Source: Ecol Evol. 2024 Aug 1;14(8):e70110. doi: 10.1002/ece3.70110 (PMC11294579; doi:10.1002/ece3.70110)
Supplement: Supplementary file 1 — Appendix S1. [file ECE3-14-e70110-s001.zip › SF_BF3_taxon_table_cons_merged_wop_NCsub.xlsx]

## Sheet: Sheet1
ID	Phylum	Class	Order	Family	Genus	Species	Similarity	Status	Flags	seq	VA_M02	VA_M01	VALS_3BIS_22	VALS_3BIS_21	VALS_2BIS_22	VALS_2BIS_21	VALS_1_22	VALS_1_21	VAI_M02	VAII_M01	SOR_M02_AREA_RECREATIVA	SOR_M01_PALOMAR	Punto_a_mayores_entre_VAI_M02_y_VAII_M01	PON_22_15_M01	PI_M02	PI_M01&BA_M02	IDE_PIS_B12	IDE_PIE_B5	IDE_DEB_B1	IDE_CUR_B6	IDE_CAS_B11	IDE_ANZ_B8	IDE-CEN-B10	GR_M03	GR_M02	GR_M01	BA_M01
OTU_1	Arthropoda	Insecta	Ephemeroptera	Baetidae	Baetis	Baetis rhodani	100	Published	2	AATAAATAACATGAGTTTTTGGTTGCTTCCTCCCTCTCTAACACTTTTAGTTTCTAGAAGAATTGTTGATGTAGGGGCAGGGACTGGTTGAACTGTGTACCCACCCCTTGCCGCGAATATCGCTCATGGCGGGTCTTCGGTTGATTTTGCAATTTTTTCTCTACACTTGGCAGGTATTTCTTCTATTTTAGGTGCAGTCAATTTTATTACTACGGTTGTTAATATGCGCAGACCTGGTATAACTTTAGACCGGATGCCGTTATTTGTTTGATCTGTTGTTATCACGGCTGTTTTATTGCTTTTATCGTTGCCGGTGTTAGCCGGGGCTATCACGATATTATTAACTGATCGAAATTTAAATACATCATTTTTCGACCCAGCGGGTGGTGGTGATCCTAT…	29956	5571	17948	3070	3221	14593	6105	35572	17470	13196	9576	4733	17163	43445	21714	27744	33332	11619	29276	22273	40017	18403	36737	354	5894	0	14089
OTU_2	Arthropoda	Insecta	Ephemeroptera	Heptageniidae	Epeorus	Epeorus assimilis	100	Private		AATAAACAACATAAGTTTTTGGCTACTCCCTCCTGCCCTTACACTATTACTAGCTAGAAGTATAGTAGAAAGTGGAGCTGGTACAGGATGGACCGTTTACCCCCCACTTTCCGCAGGAATCGCCCACGCCGGGGCTTCTGTCGATTTAGCTATTTTCTCCCTTCATCTCGCCGGGGTATCGTCAATTTTAGGGGCAGTAAATTTCATTACTACTACAATCAACATACGGTCAACAGGAATAACAATAGACCGAATCCCACTTTTTGTTTGGTCAGTACTCATCACTGCTATTCTGCTTCTTCTTTCTCTCCCCGTTTTAGCAGGAGCCATTACAATGTTACTCACTGATCGAAACTTAAATACTTCTTTCTTTGACCCGGCTGGTGGAGGGGATCCAAT…	8527	2936	6032	21320	0	0	0	0	17602	44237	2924	8438	24304	0	50833	34795	0	0	4928	3701	4608	0	3318	2747	23158	0	37057
OTU_3	Arthropoda	Insecta	Ephemeroptera	Leptophlebiidae	Habroleptoides	Habroleptoides confusa	98.75	Published		GATAAACAACATAAGCTTTTGGCTTCTTCCCCCAGCCCTCACTCTATTATTGGCTAGTAGTATAGTTGAAAGAGGGGCCGGAACTGGTTGAACCGTTTACCCTCCTCTTTCAGCGGGAATTGCTCATGCCGGGGCTTCTGTCGATCTCGCTATTTTCTCGTTACACTTAGCAGGAGTCTCATCAATCCTGGGGGCAGTAAACTTTATTACCACCACAATTAATATACGAGCTAGTGGTATAACAATAGACCGCATCCCTCTTTTTGTGTGGTCCGTCGTTATTACCGCAGTCCTACTTCTTTTAAGTCTCCCGGTTCTTGCTGGGGCAATCACTATACTATTAACAGACCGTAACCTAAACACCTCATTCTTTGACCCTGCTGGAGGAGGTGACCCAAT…	39	240	4208	0	0	0	0	59	2142	25016	0	0	17727	0	617	0	3144	69551	3656	5726	1267	7749	1277	77	0	0	0
OTU_4	Arthropoda	Insecta	Plecoptera	Leuctridae	Leuctra		100	Private	3	AATAAATAATATAAGTTTTTGACTTTTACCTCCTTCTTTAACACTATTATTAGCTAGTAGTATAGTGGAAAACGGAGCAGGAACTGGTTGAACGGTTTACCCGCCCCTGGCAGCAGGAATTGCCCATGCCGGAGCATCAGTTGACCTGGCCATTTTTTCATTACATTTAGCAGGGGTATCTTCAATTTTAGGGGCTGTAAATTTTATTACTACAGTAATTAACATACGATCAAATGGGATAACTCTAGACCGAATACCTTTATTCGTTTGAGCTGTAGTTATTACAGCTTTACTGTTATTGCTATCCCTTCCTGTCCTTGCAGGTGCCATTACAATACTACTAACCGACCGTAATTTAAATACTTCTTTTTTTGATCCTGCAGGTGGGGGTGACCCTAT…	235	96	315	4592	33704	69693	31306	14732	12132	608	18	10	3969	338	70	64	0	0	418	203	0	0	0	28	8	0	115
OTU_5	Arthropoda	Insecta	Ephemeroptera	Ephemerellidae	Serratella		97.58	Published		TATAAACAATATAAGTTTCTGGCTTTTACCTCCGGCGTTAACCCTCTTATTAGCTAGAAGCATAGTGGAGAGAGGGGCTGGAACAGGCTGAACCGTGTACCCACCCTTAGCTTCTGGAATGGCTCACGCCGGAGCTTCTGTAGATTTAGCTATTTTCTCGCTACATTTGGCTGGGGTCTCTTCTATTCTCGGGGCAGTAAATTTTATTACTACCACAATTAATATACGAACTAGAGGAATAACTATAGATCGTATTCCTTTATTTGTTTGGTCAGTATTAATTACCGCAATCCTCCTCCTATTATCATTACCTGTTTTAGCAGGGGCTATTACTATATTGTTAACTGACCGTAACCTTAATACTTCCTTCTTTGACCCCGCCGGAGGTGGAGATCCAAT…	14184	14486	1854	0	113	0	2872	0	314	2621	0	0	1143	11958	607	205	5388	181	14914	2306	15000	6074	13009	84	0	0	2979
OTU_6	Arthropoda	Insecta	Ephemeroptera	Heptageniidae	Electrogena	Electrogena lateralis	98.35	Published		AATAAATAATATAAGTTTCTGATTATTACCACCAGCTTTAACCTTACTCTTGGCTAGTAGAATGGTTGAAAGCGGAGCAGGTACCGGATGAACAGTTTATCCCCCACTTTCAGCGGGTATTGCCCACGCCGGGGCTTCTGTCGATTTAGCAATTTTCTCCCTTCATTTAGCAGGGGTTTCTTCTATTTTAGGTGCAGTAAACTTTATTACAACCACCATTAATATGCGATCCAGAGGTATAACTATAGACCGTATCCCTTTATTTGTGTGATCTGTACTTATTACAGCAATTCTTCTTTTACTTTCCCTCCCAGTATTAGCAGGAGCCATTACAATATTATTGACCGACCGAAACTTAAACACTTCCTTTTTTGACCCTGCTGGTGGTGGAGATCCTAT…	0	0	2455	0	0	0	0	0	0	0	0	0	0	405	0	0	8721	96093	808	2804	1935	3935	2060	0	0	0	0
OTU_7	Arthropoda	Insecta	Ephemeroptera				85.27	Private	3	GATAAATAACATAAGCTTTTGGTTATTACCTCCTGCTTTAACTTTATTATTGGCTAGTAGAATAGTGGAAAGCGGGGCCGGAACGGGATGGACGGTATACCCACCCCTCGCTTCGGGCATAGCTCATGCCGGGGCCTCCGTAGATCTCGCTATTTTCTCCCTACATTTAGCGGGTGTTTCCTCTATTTTAGGGGCAGTAAATTTTATTACCACAACTATTAATATACGAACTAGAGGTATAACTATAGATCGTATCCCTCTTTTTGTGTGATCTGTTCTAATTACAGCCATTCTCCTTCTTCTGTCCTTACCGGTTTTAGCCGGGGCTATCACGATACTTTTGACAGACCGAAATTTAAATACATCTTTCTTCGACCCAGCCGGTGGGGGAGACCCCAT…	0	207	0	0	0	0	0	0	0	0	16572	21180	0	0	7494	543	3046	0	19	0	4868	0	4080	47810	0	0	5664
OTU_8	Arthropoda	Insecta	Ephemeroptera	Heptageniidae	Ecdyonurus		96.77	Private		TATAAATAATATAAGATTTTGATTATTGCCACCGGCTTTAACTCTACTTTTATCTAGTAGTATAGTAGAAAGTGGAGCAGGTACTGGTTGGACTGTCTACCCTCCTTTATCTGCCGGAATTGCACACGCAGGTGCTTCCGTGGATCTTGCAATCTTTTCACTTCATCTTGCAGGGGTTTCGTCAATCTTAGGTGCAGTAAATTTTATTACAACGACCATTAATATACGATCAAGTGGAATAACTATAGACCGTATCCCTTTATTTGTTTGATCGGTTTTAATTACAGCCATTTTATTACTTTTGTCTCTACCTGTTTTAGCAGGAGCGATTACAATACTATTAACAGATCGTAATCTTAATACTTCTTTCTTTGATCCGGCCGGTGGTGGAGATCCTAT…	550	1516	12170	5527	1642	5	0	0	24557	19382	0	0	32055	2139	8	0	6142	0	3902	8934	0	0	0	0	0	0	0
OTU_9	Arthropoda	Malacostraca	Decapoda	Astacidae	Pacifastacus	Pacifastacus leniusculus	100	Private		GATAAATAATATAAGATTTTGATTACTTCCATTTTCTTTAACGTTATTATTAACTAGAGGAATAGTTGAAAGAGGAGTGGGTACTGGATGAACTGTTTATCCTCCTCTAGCAGCGGCTATTGCTCATGCAGGGGCTTCTGTTGATTTAGGAATTTTTTCACTTCATTTAGCGGGAGTTTCTTCTATTTTAGGGGCTGTAAATTTTATAACTACAGCTATTAATATACGAAGGGTAGGTATAACTATAGATCGAATACCTTTATTTGTATGATCTGTATTTATTACAGCAGTCCTTTTATTACTATCTTTACCTGTCTTAGCAGGGGCTATTACTATATTATTAACAGATCGTAATTTAAATACCTCTTTTTTTGATCCAGCTGGAGGTGGGGACCCAAT…	0	0	0	0	0	0	0	0	0	0	0	0	0	0	0	0	808	0	0	0	689	0	630	0	0	0	0
OTU_10	Arthropoda	Insecta	Diptera	Chironomidae	Diamesa	Diamesa tonsa	99.71	Published	2	AATAAATAATATGAGTTTTTGATTACTTCCTCCATCATTAACACTTCTTCTTGCTAGTTCAATTGTTGAAAACGGGGCTGGTACAGGATGAACTGTTTACCCTCCTCTTTCTTCGGGAATTGCTCATGCTGGAGCTTCTGTAGATTTAGCTATTTTTTCTTTACATTTAGCGGGGATTTCCTCTATTTTAGGAGCAGTAAATTTTATTACAACAGTAATTAATATACGTTCAAGTGGAATTACTTTAGACCGAATACCTTTATTTGTTTGATCAGTAGTAATTACAGCTGTTCTATTACTTTTATCATTACCTGTTTTAGCTGGAGCTATTACAATACTTTTAACAGATCGAAATTTAAATACTTCATTTTTTGATCCTGCTGGAGGAGGTGATCCAAT…	0	0	10861	0	0	0	0	0	0	0	0	0	0	40754	0	0	1412	18389	376	12745	432	23483	401	0	0	0	0
OTU_11	Arthropoda	Insecta	Ephemeroptera	Baetidae	Baetis		97.34	Published		TATAAATAATATAAGTTTTTGGTTATTACCTCCCTCTTTAACACTTCTGGTTTCTAGCAGTATTGTTGATGTTGGAGCGGGCACTGGCTGAACTGTCTATCCACCTCTCGCGGCTAACATTGCCCATGGAGGGTCGTCAGTTGATTTCGCAATCTTCTCCCTACACTTAGCTGGGATTTCTTCAATTTTGGGTGCTGTAAACTTTATTACTACTGTAGTAAATATACGTAGCCCAGGTATAACGTTGGATCGGATGCCTTTATTTGTTTGGTCTGTTGTTATTACAGCGGTACTGCTGTTGTTGTCTCTCCCGGTTTTAGCAGGTGCCATTACGATACTTTTAACGGACCGTAATTTAAACACTTCATTTTTTGACCCCGCAGGGGGTGGTGACCCTAT…	0	0	8722	7666	661	1148	2216	11437	8784	30017	0	0	6979	0	0	0	508	0	61	6013	71	0	67	0	1562	0	0
OTU_12	Arthropoda	Insecta	Plecoptera	Capniidae	Capnioneura	Capnioneura libera	100	Published	4	AATAAATAATATAAGATTTTGATTATTACCTCCTTCTTTAACCCTCCTTTTAGCAAGTAGTCTTGTTGAAAATGGTGCAGGTACCGGTTGAACTGTTTATCCACCTTTATCAGCCGGGATTGCTCATGCTGGATCTTCAGTTGATCTTGCTATTTTCTCTTTACACCTAGCTGGTGTATCTTCTATTTTAGGGGCAGTAAATTTCATTACAACTGTTATTAACATACGATCTAGCGGAATAACTTTAGACCGAATACCTTTATTTGTATGGGCTGTAGTTATTACTGCATTATTACTTCTTCTTTCTTTACCTGTGCTAGCAGGAGCTATCACAATATTATTAACTGACCGAAATTTAAATACATCATTTTTTGACCCAGCTGGAGGGGGAGATCCAAT…	0	0	7040	1800	32172	4019	11712	1127	0	0	0	0	0	0	0	0	0	0	0	6170	0	0	0	0	0	0	0
OTU_13	Magnoliophyta	Magnoliopsida	Brassicales	Brassicaceae	Raphanus	Raphanus sativus	100	Published	2	ATTAAATAATATTTCATTCTGGTTGTTGCCACCAAGTCTCTTGCTCCTATTAAGCTCAGCCTTAGTAGAAGTAGGTAGCGGCACTGGGTGGACGGTCTATCCGCCCTTAAGTGGTATTACCAGTCATTCTGGAGGAGCAGTTGATTTAGCAATTTTTAGTCTTCATCTATCTGGTGTTTCATCCATTTTAGGTTCTATCAATTTTATAACAACTATCTTCAACATGCGTGGACCTGGAATGACTATGCATAGATTACCCCTATTTGTGTGGTCCGTTCTAGTGACAGCATTCCTACTTTTATTATCACTCCCGGTACTGGCAGGGGCAATTACCATGTTATTAACCGATCGAAACTTTAATACAACCTTTTTTGATCCCGCTGGAGGGGGAGACCCAAT…	80	8	1647	2165	3949	1852	34620	8766	1262	44	478	160	729	0	1093	954	34	577	273	2554	198	173	170	6	486	0	400
OTU_15	Arthropoda	Insecta	Plecoptera	Perlidae	Perla	Perla madritensis	100	Published	2	AATAAACAACATAAGTTTTTGACTATTACCCCCTTCCTTGACCCTATTGTTGGCCAGTAGCCTCGTTGAAAACGGAGCGGGCACTGGTTGAACGGTCTACCCCCCGCTTTCTGCGGGGATTGCCCACGCAGGCGCTTCTGTAGATATAGCTATCTTCTCTCTTCATTTAGCGGGGGTCTCTTCTATTTTGGGTGCTGTAAACTTTATCACTACTGTAATCAATATACGATCTGCAGGGATAACCTTAGACCGTATACCCCTTTTTGTGTGAGCCGTAGCTATTACGGCCCTACTCCTTCTCCTCTCCCTCCCAGTTTTAGCCGGAGCTATCACTATACTCCTAACGGATCGTAATTTAAATACTTCATTTTTCGATCCAGCTGGTGGAGGTGATCCTAT…	1045	0	0	5	0	0	0	0	0	1529	0	0	839	0	6414	1573	0	0	14	0	0	13	0	8498	37576	0	0
OTU_16	Arthropoda	Insecta	Ephemeroptera				85.53	Published		GATAAATAATATAAGATTTTGATTGTTGCCCCCTTCCCTCACTCTTTTGGTGTCCAGAAGAATTGTTGACGTGGGTGCAGGTACTGGTTGGACTGTGTACCCTCCTCTATCTGCTAATATTGCTCATGGTGGGTCTTCGGTGGATTTTGCTATCTTTTCACTGCATTTGGCGGGGGTGTCCTCTATTTTGGGTGCGGTTAATTTTATTACAACTGTTATTAATATACGAAGCCCTGGTATGAGCTTAGACCGAATACCTTTATTTGTATGGTCGGTAGTTATTACTGCAGTGTTGCTTCTTCTTTCTCTACCAGTACTGGCCGGTGCTATCACTATATTATTGACGGACCGTAATCTTAATACCTCATTTTTTGACCCTGCCGGAGGTGGAGACCCGAT…	0	300	0	0	0	0	0	0	0	0	13197	25053	0	0	0	0	0	0	49	0	3030	0	2719	0	0	0	2979
OTU_17	Arthropoda	Insecta	Ephemeroptera	Heptageniidae			94.69	Published		TATAAACAATATAAGATTTTGATTATTACCACCTGCTCTCACATTACTTCTATCTAGTAGTATAGTTGAAAGTGGAGCAGGTACAGGTTGAACTGTTTATCCTCCTTTATCGGCAGGGATTGCTCACGCAGGAGCTTCCGTGGATTTAGCTATTTTCTCGCTTCATCTCGCAGGGGTTTCTTCTATTCTAGGAGCTGTTAATTTTATTACAACTACTATTAATATGCGTTCAAGCGGTATAACTATAGACCGGATTCCTTTATTTGTTTGGTCTGTTTTAATTACAGCCGTTTTACTATTACTCTCCTTGCCTGTCCTAGCAGGAGCAATTACTATACTATTAACAGATCGAAACCTAAACACTTCTTTTTTCGATCCTGCTGGTGGAGGAGACCCAAT…	0	0	0	0	102	0	0	0	0	0	0	27	0	0	3122	456	2295	0	1769	0	0	0	0	39265	6	0	191
OTU_18	Mollusca	Gastropoda	Littorinimorpha	Tateidae	Potamopyrgus	Potamopyrgus antipodarum	100	Published		TTTAAACAATATGAGATTTTGGTTATTGCCTCCTGCTTTGCTATTGCTGCTATCTTCTGCTGCAGTTGAAAGTGGGGCTGGTACTGGATGAACTGTATATCCCCCATTATCAGGTAATATCGCTCATGCCGGGGGATCAGTTGATTTAGCTATTTTTTCATTACACTTGGCTGGTGTTTCTTCTATTTTAGGTGCAGTAAACTTTATTACAACAGTAATTAATATACGTTGGCGTGGAATACAATTCGAGCGTCTTCCCTTATTTGTTTGATCTGTTAAAATTACAGCTATTTTACTCCTGCTTTCTTTACCTGTCTTAGCAGGGGCTATTACAATACTATTAACGGATCGAAATTTCAATACTGCTTTTTTTGATCCTGCTGGAGGTGGTGATCCTAT…	0	671	0	0	0	0	0	0	0	0	154	26	0	0	407	6667	0	0	0	0	148	0	57	218	0	1034	33774
OTU_19	Arthropoda	Insecta	Diptera	Chironomidae	Micropsectra	Micropsectra atrofasciata	98.79	Private		AATAAATAACATAAGTTTTTGACTTTTACCTCCGTCGCTCTCTCTTCTTCTTTCTAGAAGCATTGTAGAAAATGGGGCAGGAACAGGATGAACTGTTTATCCCCCCTTATCTTCAAGAATTGCTCATAGAGGAGCATCAGTTGATTTAGCAATTTTTTCCCTACATTTAGCAGGAATTTCTTCTATTCTTGGGTCAGTAAATTTTATTACAACAGCTATTAATATACGCTCAAATGGGATTACATTAGATCGAATGCCTTTATTCGTTTGATCAGTTATTATTACCACCGTATTACTACTTCTCTCCCTTCCTGTTTTAGCTGGAGCAATTACTATACTTTTAACAGATCGAAATTTAAACACTTCTTTTTTTGATCCTGCTGGAGGAGGAGACCCTAT…	177	240	240	72	2078	6023	6659	36340	92	451	0	0	134	174	0	0	619	16	232	273	398	67	368	0	0	0	23
OTU_20	Arthropoda	Insecta	Diptera				86.9	Private	3	AATAAATAATATAAGCTTTTGACTACTCCCACCTTCCCTTACTCTACTTCTATCAAGATCTATTGTAGAAAATGGGGCTGGCACAGGTTGAACAGTCTACCCTCCTCTTTCTTCCGGAATTGCTCATGCTGGAGCATCTGTTGACTTAGCTATCTTTTCTCTACATTTAGCCGGGATTTCTTCAATTCTAGGAGCAGTAAACTTCATTACAACCGTAATCAATATGCGATCGGAAGGAATCACCCTAGACCGAATACCTTTATTTGTTTGATCTGTTGTCATTACTGCTATTCTCCTTTTATTATCTTTACCTGTATTAGCAGGGGCTATCACAATACTACTAACTGATCGAAACTTAAACACATCTTTCTTTGATCCTGCTGGAGGAGGAGACCCAAT…	0	0	4432	0	0	0	0	0	0	0	0	0	0	0	0	0	1382	191	0	6674	17642	3027	14589	0	0	0	0
OTU_21	Arthropoda	Insecta	Plecoptera	Leuctridae	Leuctra	Leuctra geniculata	100	Private		AATGAATAACATAAGTTTTTGACTTCTACCCCCTTCACTCACCCTACTATTAGCTAGCAGTATAGTAGAAAATGGAGCAGGGACTGGTTGAACGGTTTACCCCCCACTAGCAGCAGGTATTGCCCATGCCGGGGCTTCTGTTGACCTTGCTATCTTTTCATTACATTTAGCAGGGGTATCCTCAATCTTAGGGGCAGTAAATTTCATTACAACAGTAATTAATATACGATCAAATGGAATGACATTAGACCGTATACCTTTATTTGTATGGGCAGTAGTCATCACTGCTTTATTACTACTCCTCTCACTACCAGTTCTAGCCGGTGCAATTACAATATTACTTACAGACCGTAATTTAAACACTTCATTCTTTGACCCAGCAGGAGGGGGAGACCCAAT…	10677	11833	96	0	15	0	0	0	348	0	769	2216	0	1766	194	3923	5275	0	193	117	2951	843	2763	3372	0	0	5838
OTU_22	Arthropoda	Insecta	Diptera	Chironomidae	Orthocladius		100	Private		AATAAATAATATAAGTTTTTGGTTATTACCCCCTTCATTAACTTTATTATTATCTAGCTCTATTGTAGAAAACGGAGCTGGGACTGGTTGAACAGTTTACCCCCCTTTGTCTTCTGGGATTGCACATGCAGGAGCTTCAGTTGACTTAGCTATTTTTTCTTTACATTTAGCTGGTATTTCTTCTATTTTAGGAGCAGTAAATTTTATTACAACTGTAATTAATATACGATCTAATGGTATCACTTTAGATCGAATACCTTTATTCGTTTGATCAGTAATTATTACTGCTGTCTTATTATTATTATCTTTACCTGTGTTAGCAGGAGCTATTACAATATTATTAACTGATCGAAACTTAAATACATCATTTTTTGACCCTGCGGGAGGAGGGGATCCAAT…	0	0	3245	0	0	0	0	0	0	0	0	0	0	440	0	0	3757	833	18	4342	6723	25372	5730	0	0	0	0
OTU_23	Annelida	Clitellata	Tubificida	Naididae	Stylaria	Stylaria lacustris	99.52	Published		ACTTAATAATATAAGATTTTGACTATTACCGCCCTCATTAATCTTACTAATCTCATCAGCTGCAGTAGAAAAAGGTGCTGGTACTGGATGAACTGTATATCCGCCTCTATCTAGAAATTTAGCACACGCTGGTCCATCAGTAGATATGGCTATTTTTTCACTTCATTTAGCCGGTGCTTCTTCTATTTTAGGAGCAGTAAATTTTATTACAACAGTAATAAATATACGATGAAATGGGATACGTCTAGAACGAGTACCATTATTTGTATGAGCTGTAACACTTACAGTAATTCTTCTTCTACTATCATTACCAGTACTAGCAGGAGCTATTACCATATTACTAACAGATCGAAATCTAAATACATCATTCTTTGACCCAGCAGGAGGTGGAGACCCTAT…	0	0	0	0	4664	308	12034	962	0	0	20980	274	0	0	0	23	0	0	82	0	0	0	0	0	0	0	641
OTU_24	Arthropoda	Insecta	Ephemeroptera	Baetidae	Baetis		100	Private	3	AATAAATAATATAAGATTTTGACTCCTACCTCCTTCACTAACTCTTTTAGTATCAAGAAGAATTGTGGATGTGGGGGCTGGAACTGGTTGAACAGTGTATCCTCCTTTGTCAGCAAATATTGCTCACGGGGGTTCATCTGTAGATTTCGCTATTTTTTCTCTTCATTTAGCAGGGATTTCATCTATTTTAGGGGCTGTAAATTTTATTACCACCGTGGTTAACATGCGTAGACCAGGTATAACTCTTGATCGAATACCTTTATTTGTTTGATCAGTGGTAATTACCGCTGTTTTACTGCTATTATCATTACCTGTTTTAGCTGGTGCCATCACTATATTACTCACAGACCGAAATTTAAACACATCATTTTTTGACCCAGCTGGTGGGGGTGATCCTAT…	0	57	0	0	0	0	104	0	0	0	7598	25804	0	0	342	3425	54	0	0	0	0	0	0	9073	0	0	1937
OTU_25	Annelida	Clitellata	Tubificida	Naididae	Nais	Nais stolci	100	Published	2	ACTAAACAACCTTAGATTTTGACTACTACCACCATCACTAATTCTATTAGTTTCTTCTGCTGCTGTAGAAAAAGGAGCTGGCACAGGATGAACAGTATATCCACCACTATCAAGAAATCTAGCCCATGCTGGACCTTCAGTAGATATGGCTATTTTTTCACTTCATTTAGCAGGTGCTTCTTCTATTTTAGGAGCTGTAAACTTTATTACGACTGTAATAAACATGCGTTGAAATGGAATACGATTAGAACGACTACCACTATTTGTATGAGCTGTATTCCTTACAGTAATTCTTCTACTATTATCTCTTCCAGTTCTTGCCGGAGCTATTACAATGCTTCTAACAGACCGAAACCTTAATACTTCATTCTTCGACCCTGCTGGTGGTGGAGACCCGAT…	0	14	0	0	156	0	31	0	0	0	41	0	3	0	0	0	81	0	46	0	0	195	0	0	0	32630	0
OTU_26	Arthropoda	Insecta	Plecoptera	Leuctridae	Leuctra	Leuctra fusca	100	Published	2	AATAAATAACATAAGTTTTTGACTTTTACCACCCTCTCTAACACTATTATTAGCTAGTAGTATAGTGGAAAATGGAGCGGGGACTGGGTGAACAGTTTACCCTCCCCTTGCAGCAGGCATTGCCCATGCTGGGGCCTCAGTTGATCTCGCTATTTTTTCCTTACATTTAGCAGGAGTATCCTCAATTCTAGGGGCTGTAAATTTCATTACAACGGTGATCAATATACGATCCAATGGAATAACTCTAGACCGAATGCCTTTATTTGTATGGGCTGTAGTAATCACAGCCCTACTATTGCTTCTATCCCTCCCTGTTCTTGCAGGAGCAATTACAATACTATTGACTGATCGTAATTTAAACACATCATTCTTTGACCCCGCCGGAGGAGGAGACCCTAT…	1690	941	64	0	0	0	19	0	1371	71	5449	17166	155	532	6212	4725	39	0	245	48	14	0	12	1532	4	0	2872
OTU_28	Arthropoda	Insecta	Ephemeroptera	Baetidae	Baetis		96.62	Private		AATAAACAATATAAGATTCTGACTTTTGCCCCCTTCTTTAACTCTCTTAGTATCTAGTAGAGTGGTGGATGTAGGTGCCGGGACGGGATGAACTGTCTACCCTCCCCTGGCCGCTAATATCGCCCATGGGGGTTCATCAGTTGATTTCGCTATCTTTTCTTTACACCTAGCCGGTGTGTCTTCAATCCTAGGTGCTGTTAATTTTATTACTACCGTAGTTAATATACGGAGCCCAGGGATAACTCTAGATCGTATACCTCTATTTGTCTGATCAGTTGTAATTACAGCTATCTTATTACTATTATCCCTACCTGTCCTTGCTGGTGCTATTACAATGCTGCTTACTGACCGAAATTTAAATACATCATTCTTCGACCCTGCGGGAGGTGGAGACCCAAT…	580	896	422	0	0	0	0	0	69	0	0	0	5	805	21	246	1745	252	8757	588	9441	5225	8826	0	0	0	0
OTU_29	Arthropoda	Insecta	Trichoptera	Philopotamidae	Philopotamus	Philopotamus montanus	100	Private		AATAAATAATATAAGATTTTGATTTCTACCCCCTTCATTAttttttttaatttttGGAATACTAATAGATAATGGGGCTGGTACTGGTTGAACCGTCTACCCTCCCTTATCTGCAAACATTTCCCATATAGGAAAGGCCGTAGATTTAACTATTTTCTCCCTTCATATAGCAGGAATTTCATCAATTTTAGGAGCTGTCAATTTTATTACTACTATTATTAATATACGATGTACATATATAACTATAGATCGAATACCTTTATTTGTATGATCAGTTTTTATTACAGCTATTTTACTTCTTTTATCATTACCTGTATTAGCAGGGGCTATTACTATATTACTTACAGATCGTAATATTAATACCTCCTTTTTTGATCCAGCGGGAGGAGGAGATCCAAT…	21	22400	2546	6000	0	0	0	0	2482	601	0	0	0	0	0	0	0	591	0	2055	0	0	0	0	0	0	0
OTU_30	Chordata	Actinopterygii	Cypriniformes	Cyprinidae	Phoxinus	Phoxinus bigerri	99.03	Published	2	AATAAATAATATAAGCTTTTGACTTCTGCCCCCATCATTCCTTCTTCTCCTAGCTTCTTCTGGTGTTGAGGCTGGAGCCGGGACAGGCTGAACCGTATACCCCCCACTCGCAGGCAACCTTGCCCATGCAGGTGCGTCAGTAGATCTTACGATCTTCTCGCTTCATCTAGCAGGTGTGTCATCAATTTTAGGGGCAGTCAACTTTATCACTACAATTATTAATATGAAGCCCCCAGCTATCTCCCAGTATCAAACCCCTCTCTTCGTGTGGGCCGTGCTCGTAACAGCCGTCCTGCTCCTACTGTCCCTACCAGTATTAGCTGCCGGAATTACAATGCTTCTTACAGACCGTAATCTTAATACCACATTCTTTGACCCTGCGGGGGGAGGAGACCCAAT…	0	0	207	0	0	0	0	0	0	0	0	61	0	0	17807	60	0	7776	31	233	457	1837	394	0	0	0	0
OTU_31	Arthropoda	Insecta	Odonata	Gomphidae	Onychogomphus	Onychogomphus uncatus	100	Published		TCTAAACAACATAAGATTTTGATTACTACCTCCCTCATTAACATTACTATTAGCAAGTAGTTTAGTAGAAAGAGGAGCTGGTACAGGATGAACAGTATATCCTCCTCTTGCGGGAGCTATTGCTCATGCGGGAGCATCAGTTGACTTAACAATTTTTTCCCTACACTTAGCAGGGGTATCATCCATTCTAGGAGCAATCAATTTTATTACCACAACAATTAATATAAAGTCTCCTGGTATAAAATTAGACCAAATACCTTTATTCGTTTGAGCAGTAGTTATTACCGCAGTGCTATTATTATTATCTCTTCCAGTATTAGCAGGTGCAATCACTATACTACTAACAGATCGAAATATTAATACCTCATTTTTTGATCCAGCTGGAGGAGGAGATCCTAT…	0	0	0	0	0	0	0	0	0	0	0	0	0	0	7	66	0	0	10	0	0	0	0	25797	0	0	1382
OTU_32	Arthropoda	Insecta	Diptera	Simuliidae	Simulium	Simulium variegatum	100	Published	2	AATGAATAATATAAGTTTTTGAATGTTACCTCCTTCTTTAACTCTTTTATTAGCAAGTAGTATAGTAGAAGCAGGAGCTGGAACAGGATGAACAGTCTACCCTCCTTTATCCTCTGGAATTGCTCATGCCGGAGCTTCCGTTGATTTAGCTATTTTTTCTTTACATTTAGCCGGAATTTCCTCTATTTTAGGAGCTGTAAATTTTATTACAACTATTATTAATATACGATCAAATGGAATTACTTTTGACCGAATACCTTTATTTGTATGATCAGTTGTTATTACAGCTGTACTATTGCTTTTGTCACTCCCTGTTTTAGCTGGAGCTATCACTATACTTTTAACAGACCGAAACTTAAATACCTCATTTTTTGACCCTGCTGGAGGAGGAGACCCAAT…	729	0	2969	3338	197	90	285	464	329	155	238	99	0	4988	953	3187	2683	2778	1738	4194	7721	937	6659	0	243	0	121
OTU_34	Arthropoda	Insecta	Ephemeroptera	Leptophlebiidae	Habrophlebia		100	Private	3	TATAAATAATATAAGCTTCTGACTACTACCTCCTGCCCTCACTTTACTTTTGGCTAGTAGAATAGTTGAAAGAGGGGCCGGAACCGGTTGAACAGTCTATCCCCCTCTTTCTGCTGGAATTGCCCATGCTGGAGCGTCTGTAGACCTTGCTATTTTTTCTCTTCACCTAGCTGGTGTCTCATCAATTCTTGGAGCTGTTAATTTTATTACCACCACAATCAATATGCGGGCTAGAGGAATAACTATAGACCGAATCCCTTTATTCGTTTGATCAGTAGTAATCACGGCAATTCTCCTATTGCTTAGACTCCCTGTCCTCGCTGGGGCTATCACTATACTTTTAACTGATCGTAACCTAAATACCTCCTTCTTTGACCCTGCAGGAGGTGGAGATCCCAT…	0	0	0	0	74	0	0	0	0	0	0	0	0	0	126	0	0	0	0	0	0	0	0	151	25078	0	0
OTU_35	Annelida	Clitellata	Tubificida	Naididae	Nais	Nais communis	99.28	Published	4	ACTTAATAACCTTAGATTCTGATTACTTCCGCCATCATTAATTCTTTTAGTTTCATCAGCGGCCGTTGAAAAAGGAGCCGGAACTGGTTGAACTGTTTACCCACCATTATCAAGAAATCTAGCCCATGCAGGACCATCAGTAGACATGGCTATTTTCTCATTACATTTAGCCGGGGCATCATCTATTTTAGGAGCAGTTAATTTTATTACAACAGTAATAAATATGCGATGAAATGGTATACGGTTAGAACGACTACCACTATTTGTATGAGCTGTAACACTTACTGTAATCCTTCTACTATTATCATTACCAGTTCTAGCAGGAGCAATTACTATGCTATTAACAGACCGTAATCTAAATACATCATTCTTCGACCCAGCGGGAGGAGGAGACCCAAT…	43	89	61	72	513	288	657	59	30	127	0	0	21	0	12	7	0	0	368	46	0	117	0	6	0	24476	0
OTU_36	Arthropoda	Insecta	Ephemeroptera	Baetidae	Baetis		99.52	Private	3 4	TATGAACAATATAAGTTTTTGATTGTTGCCTCCTTCTCTAACCTTGCTGGTGTCAAGTAGAATTGTTGACGTAGGTGCGGGTACTGGGTGGACGGTTTATCCGCCGCTGTCAGCCAATATCGCGCATGGTGGGGCTTCTGTTGATTTCGCCATTTTTTCTTTACATTTGGCAGGGGTGTCATCTATCTTAGGGGCCGTAAATTTTATTACGACTGTTGTGAATATGCGCAGCCCAGGGATGACTCTGGACCGCATACCTTTGTTTGTGTGGTCGGTAGTAATTACCGCGGTTCTTCTACTTCTGTCGCTACCGGTGCTGGCAGGAGCTATCACCATATTATTAACCGATCGTAATTTAAATACTTCGTTTTTTGATCCAGCGGGTGGGGGTGACCCTAT…	4965	0	0	860	0	0	0	113	0	0	0	0	0	7649	0	0	0	0	11865	0	101	0	79	0	3413	0	0
OTU_37	Arthropoda	Insecta	Ephemeroptera	Baetidae	Alainites	Alainites muticus	99.76	Published		ATTAAATAATATAAGTTTTTGGTTACTGCCACCATCTTTAACTTTATTAGTCTCTAGTAGTTTAGTAGATGTTGGGGCAGGTACTGGGTGGACTGTTTACCCTCCTTTAGCTGCCAATATCGCCCATGGCGGGTCATCTGTTGATTTCGCAATTTTTTCTCTCCACTTAGCAGGGGTGTCTTCCATTTTAGGGGCTGTAAATTTTATTACCACAGTGATTAATATACGAAGCCCGGGGATGGGGTTAGACCAAATACCTCTATTTGTCTGGTCAGTTGTGATTACAGCAGTCTTACTCTTACTTTCTCTGCCAGTTTTAGCAGGGGCCATTACTATATTATTAACGGATCGAAACTTAAATACCTCGTTTTTCGACCCCGCAGGAGGGGGAGACCCTAT…	3851	0	482	706	194	1057	0	146	447	1228	0	0	347	0	1105	354	0	0	15387	433	377	0	278	0	627	0	44
OTU_38	Arthropoda	Insecta	Trichoptera	Rhyacophilidae	Rhyacophila	Rhyacophila relicta	100	Published		AATAAATAACATAAGATTTTGACTTCTCCCCCCTTCTCTTACTTTACTAACAATAAGAATAATTGTTGAAAATGGAGCAGGTACAGGATGAACAGTTTATCCTCCTTTATCCTCTAATATTGGACATAATGGAAGATCAGTAGATTTAACTATTTTCTCTCTCCATTTAGCTGGAGTATCATCAATTTTAGGAGCAATCAATTTTATTACAACAGTAATTAATATACGATCTAAAGGAATATCTATAGATCAAATACCTTTATTTGTATGATCTGTAGCGATTACAGCTCTTCTTCTTTTATTATCACTTCCAGTTTTAGCTGGAGCTATTACAATATTATTAACAGATCGAAATTTAAATACCTCTTTTTTTGATCCTGCTGGGGGAGGAGATCCTAT…	4931	1058	88	0	2377	1013	1534	0	116	0	1345	1479	0	447	3659	6027	96	0	44	128	1573	1295	1149	295	27	0	2225
OTU_39	Heterokontophyta	Oomycota					78.26	Published	2	AATGAACAATATCAGTTTTTGGCTTTTGCCTCCTTCTCTTTTGTTGTTAATTTCATCTGTTTTAGCTGAAGCTGGCGTAGGTACAGGTTGGACAGTTTATCCACCACTTTCAAGTGGAAATTCTCATTCAGGCCCTGCTGTAGACTTGGCTATTTTCAGTTTACATTTGTCTGGAGCAGCGTCTATTTTAGGTGCGATTAATTTTATATGCACTATTTTAAACATGAGAACTAAAGGTTTGTATATGCATAAATTGCCATTATTCGTTTGGTCTATTTTAATTACTGCAGTATTATTGTTGTTATCTTTACCTGTTCTTGCTGGAGCAATTACTATGTTGTTGACGGATAGAAATTTTAACACTTCATTTTTTGATCCTGCTGGAGGAGGTGACCCTGT…	45	150	4458	0	204	35	414	216	0	0	64	35	0	0	464	653	2447	2548	13	6890	1133	4655	1072	10	0	1465	686
OTU_40	Arthropoda	Insecta	Diptera	Chironomidae	Orthocladius		97.34	Private	3	AATAAATAATATAAGTTTTTGGTTGTTACCCCCATCATTAACTTTATTATTATCTAGCTCTATTGTAGAAAATGGAGCAGGGACAGGATGAACTGTCTACCCTCCCCTATCTTCTGGAATTGCTCATGCAGGTGCATCTGTTGATTTAGCTATTTTTTCATTACATTTAGCTGGAATTTCTTCTATTTTAGGAGCTGTAAATTTTATTACAACAGTAATTAATATACGGTCAAATGGAATTACTTTAGATCGAATACCTCTATTTGTTTGATCTGTTATTATTACAGCTATTTTATTACTTTTATCTTTACCTGTTTTAGCTGGTGCTATTACAATATTATTAACTGATCGAAATTTAAATACTTCTTTTTTTGACCCTGCTGGAGGGGGAGACCCAAT…	0	0	8608	0	0	0	0	26	0	0	0	0	0	0	0	0	634	3636	11	12616	258	3092	195	0	0	0	0
OTU_42	Arthropoda	Insecta	Ephemeroptera	Baetidae	Baetis		96.86	Private		AATAAACAATATAAGATTCTGACTTTTGCCCCCTTCTTTAACTCTCTTAGTATCAAGTAGAGTGGTGGATGTAGGTGCCGGGACGGGATGGACTGTCTATCCTCCCCTGGCCGCTAATATTGCCCATGGGGGTTCATCAGTTGATTTCGCTATCTTTTCTTTACATCTAGCCGGTGTGTCTTCAATCCTAGGTGCTGTTAATTTTATTACTACAGTAGTTAATATACGGAGCCCAGGGATAACTCTAGATCGTATGCCCCTATTCGTCTGATCAGTTGTAATTACAGCTATCTTATTACTACTATCCCTACCTGTCCTTGCTGGTGCTATTACGATGCTGCTTACTGACCGAAATTTAAATACATCATTCTTCGACCCTGCGGGAGGTGGAGACCCAAT…	178	1076	317	0	0	0	0	0	0	0	0	0	0	0	17	270	1800	136	2125	394	8923	5141	8117	0	0	0	0
OTU_43	Arthropoda	Insecta	Trichoptera	Hydropsychidae			92.59	Published		AATAAATAATTTAAGATTTTGATTTCTTCCCCCCTCATTAATTTTTTTATTATTAAGAAGACTCACTAATTCGGGAGCAGGGACAGGATGAACTGTTTACCCTCCTTTATCATCTAATTTATCCCACGCTGGGAGATCAGTAGATCTAACTATTTTTTCTTTACATATAGCTGGAATTTCATCAATCTTAGGGGCTATCAATTTCATTTCAACTATTATAAATATAAAATTTAAAAATTTAAATTATGAAATAATTCCCCTTTTTGTTTGATCTATTTTAATTACAGCTGTTCTTTTACTCCTTTCACTTCCTGTATTAGCCGGAGCTATTACTATATTATTAACTGATCGAAATTTAAATACTTCTTTTTTTGACCCAGCAGGAGGGGGAGACCCAAT…	0	64	0	0	0	0	0	0	0	0	1281	17199	0	0	974	3799	0	0	0	0	44	244	28	977	0	0	708
OTU_44	Arthropoda	Insecta	Ephemeroptera	Baetidae	Cloeon	Cloeon dipterum	99.52	Published		TATAAATAATATAAGTTTTTGGTTATTGCCTCCCTCATTAACTTTATTAGTATCAAGTAGTCTAGTAGATATGGGAGCTGGTACTGGTTGAACTGTTTATCCTCCATTAGCGGCTAATATTGCTCATGGGGGGTCGTCCGTTGATTATGCTATTTTCTCTTTGCATTTAGCTGGGGTATCTTCTATTTTAGGTGCTGTAAATTTTATTACAACAGTAATTAATATGCGTAGCCCGGGTATAACTTTAGATCGTATTCCTTTATTTGTATGGTCTGTTGTAATTACTGCTGTATTACTACTTTTATCTTTACCTGTGCTAGCGGGTGCTATTACTATACTTTTAACTGATCGTAATCTTAATACCTCTTTTTTCGACCCTGCTGGAGGTGGAGATCCTAT…	0	0	0	0	0	0	0	0	0	0	25015	40	0	0	114	3	0	0	0	0	0	14	0	0	0	0	0
OTU_45	Arthropoda	Insecta	Ephemeroptera	Baetidae	Baetis		98.79	Private		AATAAACAATATAAGATTCTGACTTTTGCCCCCTTCTTTAACTCTCTTAGTATCTAGTAGAGTGGTGGATGTAGGTGCCGGGACGGGATGAACTGTCTATCCTCCCCTGGCCGCTAATATCGCCCATGGGGGTTCATCCGTTGATTTCGCTATCTTTTCTTTACATCTAGCCGGTGTATCTTCAATCCTAGGTGCTGTAAATTTTATTACCACAGTAGTTAATATGCGGAGCCCAGGGATAACTCTAGATCGTATGCCTCTATTCGTCTGATCAGTTGTAATTACAGCTATCTTATTACTATTATCCCTACCTGTCCTTGCAGGTGCTATTACAATGCTGCTTACTGACCGAAATTTAAATACATCATTCTTCGACCCTGCGGGAGGTGGGGACCCTAT…	0	0	0	0	0	0	67	0	0	0	0	0	316	0	17160	3680	0	0	220	0	0	0	0	454	1020	0	94
OTU_46	Arthropoda	Insecta	Ephemeroptera	Heptageniidae	Rhithrogena		99.28	Private		AATGAATAATATAAGATTTTGACTCTTACCCCCAGCCTTAACTCTACTTCTCGCTAGCAGCATAGTAGAAAGAGGAGCGGGGACGGGTTGAACAGTTTATCCCCCACTTTCTGCTGGAATTGCCCATGCTGGGGCTTCTGTTGACTTAGCAATTTTTTCTTTACATCTAGCTGGTGTTTCCTCTATTTTAGGAGCCGTGAATTTTATTACTACGACTATTAACATACGATCAAGAGGAATAACTATAGACCGGATTCCTTTATTTGTTTGGTCTGTCCTTATTACCGCAATTCTACTTCTCTTATCATTACCTGTATTGGCAGGAGCCATTACTATGTTATTAACGGACCGAAATCTTAATACTTCTTTCTTTGACCCCGCAGGTGGTGGTGACCCCAT…	0	0	1560	19151	12	196	11	0	1323	808	0	0	1226	0	0	0	0	0	0	1053	0	0	0	0	0	0	0
OTU_47	Arthropoda	Insecta	Ephemeroptera	Baetidae	Centroptilum	Centroptilum luteolum	100	Private		AATAAATAACATAAGCTTTTGACTTCTCCCTCCGTCTCTCACCCTTCTGTTGTCGAGAAGACTTGTAGACGTAGGTGCGGGTACCGGGTGAACAGTATACCCACCTTTAGCTGCTAACATTGCTCATGGGGGCTCTTCAGTAGATTTCGCTATTTTTTCTCTTCACCTAGCAGGGGTGTCCTCAATTCTTGGTGCGGTAAATTTTATTACTACAGTGATTAATATGCGTAGACCTGGGATAACTCCCGATCGAATTCCTCTATTCGTGTGATCAGTAGTAATTACTGCAGTGCTCCTTCTTCTATCACTGCCAGTGCTTGCGGGCGCTATTACCATACTTTTAACAGACCGCAACTTAAATACATCATTTTTTGACCCGGCTGGTGGGGGAGACCCAAT…	0	0	3329	0	72	0	75	0	0	0	0	0	373	0	0	0	1155	6921	29	4706	1573	4272	1305	0	0	0	0
OTU_48	Arthropoda	Insecta	Ephemeroptera	Caenidae	Caenis	Caenis luctuosa	98.79	Published		AATAAATAATATAAGCTTTTGACTTCTGCCCCCCGCCCTTACCCTTTTATTAACTAGCAGCCTAGTGGAAAACGGAGCAGGTACCGGATGAACGGTGTACCCCCCTTTAGCCGCCGGAATTGCCCACGCTGGGGCCTCCGTTGATTTAGCAATCTTCTCGCTTCATCTAGCCGGAATCTCCTCAATCTTAGGGGCCGTAAATTTTATTACAACCACTATTAATATGCGTGCCAGAGGAATAACAATAGACCGAATCCCCCTATTTGTGTGATCAGTAGTGATCACCGCAGTGCTCCTTTTACTCTCCTTGCCAGTTCTTGCGGGGGCTATCACCATACTCTTAACAGACCGTAACCTAAATACCTCGTTCTTTGACCCCGCAGGAGGGGGAGACCCGAT…	0	1300	108	0	0	0	0	0	0	0	8514	2645	0	0	368	31	369	63	0	121	2096	4605	1841	0	0	1472	31
OTU_50	Arthropoda	Insecta	Hemiptera	Gerridae	Aquarius	Aquarius najas	99.52	Published		AATAAATAATATAAGATTCTGATTATTACCTCCATCATTAACACTTTTACTCGTAGGAAGACTGGTAGATGCGGGAGCAGGAACTGGTTGAACAGTGTATCCACCCCTATCAAGAAATATCGCCCATAATGGAGCATCAGTAGATTTAACAATTTTCTCACTTCACTTAGCCGGTGTATCATCAATTCTAGGTGCAGTAAATTTTATTTCAACTATTATTAATATACGAACAACAGGGATATCAAGTGAAAAAATTCCCCTATTTGTATGATCTGTAGGAATTACCGCATTATTACTTCTATTATCTTTACCAGTACTAGCTGGAGCCATTACTATGCTATTAACAGATCGAAATTTAAATACATCATTCTTTGACCCGGCAGGAGGGGGAGACCCAGT…	534	794	0	0	0	0	0	0	0	0	0	0	0	0	665	3463	0	383	0	0	448	0	355	5841	0	0	8632
OTU_51	Platyhelminthes	Rhabditophora					78.95	Published	2	TACTAATAATTTGAGATTTTGATTGTTAGTTCCTTCCAtttttttgctttttagttcttttttttCTGAAAACGGTGTAGGGGCTGGGTGGACTGTTTATCCTCCTTTAACTGGGAGTTTATTTCATAATGGTTTTTCGATGGATATGGCAATATTATCTCTTCATGTAGCAGGGATAAGGTCTATTCTAGGGGCTATAAATTTTGTTTGCACTATTATAAATTTAAAGAGCCAAGTTAGAATGTATAGTTTACCTCTTTTTGTTTGGTCTATTTTAGTTACTGCAATTCTTTTGTTTACTTCTTTACCTGTTTTAGCTGGGGGTTTGACTATGCTTTTAACAGATCGGAAATTTAAAACTTCTTTTTTTGATCCTGGTGGAGGGGGAGATCCTATTCT…	0	0	6713	6986	61	20	0	25	1749	23	0	0	0	0	31	0	0	0	0	4937	0	0	0	7	983	0	0
OTU_52	Annelida	Clitellata	Lumbriculida	Lumbriculidae	Lumbriculus	Lumbriculus variegatus	99.52	Private	3	ACTAAACAACCTAAGATTTTGATTACTACCACCATCTTTAATTTTACTTGTTAGATCTGCGGCAGTAGAAAAAGGCGCTGGTACCGGATGAACAGTATACCCCCCATTAGCAAGAAACTTAGCACATGCAGGCCCATCAGTAGACTTAGCCATTTTCTCCCTTCATCTCGCTGGTGCATCCTCAATTCTAGGTGCCCTGAATTTCATTACAACAGTAATTAATATACGATGAAATGGAATACGCCTTGAACGAATTCCTTTATTTGTATGAGCCGTAATAATCACCGTAATCTTGCTACTTTTATCCTTACCTGTTCTAGCAGGAGCTATTACTATATTACTTACGGACCGAAATCTAAATACATCCTTCTTTGATCCAGCAGGAGGCGGAGATCCAGT…	0	0	0	0	0	0	0	0	0	0	0	0	0	0	0	0	0	0	0	0	0	0	0	0	0	14223	0
OTU_53	Arthropoda	Insecta					84.19	Published		AATGAATAACATAAGTTTCTGATTACTGCCCCCCTCCCTTACTTTGCTGTTATCAAGATCTATCGTAGAAAACGGGGCTGGCACTGGATGAACAGTTTACCCTCCACTTTCTTCCGGGATTGCCCACGCTGGGGCATCAGTAGATTTAGCTATCTTTTCCTTACACTTAGCTGGAATTTCCTCAATCTTAGGTGCAGTAAACTTTATCACAACAGTGATTAACATACGCTCAGAAGGAATTACCTTAGATCGAATGCCCTTATTCGTGTGGTCTGTAGTTATTACAGCAATCCTTCTTTTATTGTCATTACCTGTGCTAGCCGGGGCTATTACTATGCTACTCACAGATCGAAATTTAAATACTTCCTTCTTCGATCCCGCTGGAGGAGGAGATCCTAT…	0	0	0	0	0	0	0	0	0	0	0	0	0	0	72	0	0	0	0	0	0	0	0	0	0	18415	0
OTU_54	Arthropoda	Insecta	Trichoptera	Hydropsychidae	Hydropsyche	Hydropsyche exocellata	100	Published	1	AATAAATAACTTAAGATTCTGATTTCTTCCTCCTTCATTAATATTTCTTTTATTAAGAAGAATAGTTAATTCAGGAGCGGGAACAGGTTGAACAGTTTACCCACCCCTATCTTCAAATTTATCTCATGCTGGAAGATCAGTAGATTTAACTATTTTCTCTTTACATATAGCTGGAATCTCTTCAATTTTAGGAgctattaattttatttctactattataaatataaaatttaaaaatttaaattatgaaataataCCTTTATTTGTTTGATCAATTTTAATTACAGCAATTTTATTATTATTATCATTACCAGTATTAGCTGGTGCCATTACTATACTATTAACAGATCGTAATTTAAATACATCATTTTTTGACCCAGCAGGGGGTGGAGATCCAAT…	0	0	0	0	0	0	0	0	0	0	1699	16073	0	0	0	0	0	0	0	0	0	0	0	0	0	0	0
OTU_55	Arthropoda	Insecta	Trichoptera	Limnephilidae	Potamophylax	Potamophylax cingulatus	100	Published	1	TATAAATAATATAAGATTTTGACTACTACCCCCCTCTTTAAACCTTCTTCTAATTAGAGCTTTAGTAGAAAGAGGAACAGGAACCGGCTGAACGGTATATCCCCCTCTTTCTAGAAATCTAGCTCATGCAGGAAGTTCAGTCGATATCTCAATTTTCTCTCTCCATCTAGCAGGAATCTCCTCAATCTTAGGAGCAATCAACTTCATCTCCACTACATTAAATATACGCAATAACTTAATAACTCTAGATCGAATTCCTCTATTTGTATGATCAGTTGCTATCACAGCCCTACTTCTTCTCCTATCTCTCCCAGTCTTAGCTGGAGCTATTACTATACTCCTCACTGATCGAAATCTTAATACTTCCTTTTTTGACCCATCAGGAGGGGGAGACCCCAT…	723	0	2679	8720	119	4662	0	1868	55	57	0	0	101	0	0	0	0	0	5	1917	0	0	0	0	0	0	0
OTU_56	Annelida	Clitellata	Tubificida	Naididae	Potamothrix		100	Private	3	AATAAATAATCTCAGATTCTGATTAATGCCTTCCTCTGTAATTTTATGTGTAGCATCTGCTGCCGTTGAAAAAGGAGCCGGTACAGGTTGAACCGTTTACCCTCCATTAGCAAGAAATCTTGCTCACTCTGGCCCATCTGTAGACTTAGCCATCTTCTCCCTTCACTTAGCAGGTATTTCCTCTATTTTAAGAGCAATTAACTTCATTACTACAATAATCAATATACGATGAAAAGGAATACGACTTGAACGAATTCCTTTATTTGTATGAGCTACAATCATTACAGTAATTCTACTACTATTAACACTTCCAGTTCTAGCTGGGGCTATCACCATATTACTAACAGACCGAAATCTGAATACCTCATTCTTTGACCCTGCAGGAGGGGGAGACCCTGT…	13626	0	0	0	0	0	0	0	35	0	748	0	3712	0	0	0	0	0	5	0	0	13	0	0	0	0	0
OTU_57	Arthropoda	Insecta	Trichoptera	Sericostomatidae	Sericostoma	Sericostoma pyrenaicum	100	Published	2	TATAAATAACATAAGATTTTGACTTCTCCCGCCCGCACTAAATTTTCTTTTATTCAGAAGAATAGTTGAAAGAGGAACAGGAACAGGATGAACTGTCTATCCCCCTCTATCCAGTAATTTAGCCCATATAGGATCATCCGTAGATCTTTCAATCTTTTCATTACATTTAGCAGGAGTATCCTCAATTTTAGGAGCAATTAACTTTATTACAACAATAATAAACATACGATCATTGGGAATATCCTATGACCGCATGCCTCTCTTCGCATGATCAGTTCTTATTACAGCCGTACTACTACTACTCTCACTTCCTGTTCTCGCTGGGGCTATTACTATATTATTAACAGATCGTAACCTCAATACATCTTTCTTTGATCCAGCAGGAGGAGGAGACCCAAT…	1122	515	705	174	822	1816	1667	108	1302	612	0	0	270	193	601	507	0	0	6741	496	0	0	0	461	1837	0	7
OTU_58	Arthropoda	Insecta	Ephemeroptera	Heptageniidae	Rhithrogena		98.79	Published		AATGAATAATATAAGATTTTGGCTCTTACCTCCGGCCTTAACTCTACTTCTCGCTGGAAGCATAGTAGAAAGAGGAGCGGGGACTGGTTGAACAGTTTACCCCCCACTTTCTGCTGGGATTGCCCACGCTGGAGCTTCTGTTGACCTAGCAATCTTTTCTTTACATCTAGCCGGTGTTTCTTCTATTTTAGGGGCTGTGAATTTTATTACTACAACTATTAACATACGGTCGAGTGGAATAACTATAGACCGAATTCCTTTATTTGTCTGGTCTGTCCTTATTACCGCAATTTTACTCCTCTTGTCCCTGCCTGTATTAGCAGGAGCCATTACTATGTTACTAACGGACCGAAATCTTAATACTTCTTTCTTTGACCCCGCGGGTGGTGGTGACCCCAT…	40	0	1220	9447	41	177	0	0	1633	1421	0	0	1375	2183	0	0	0	0	626	836	0	1095	0	0	0	0	0
OTU_59	Arthropoda	Insecta	Diptera	Chironomidae	Diamesa	Diamesa insignipes	100	Published	1	AATAAATAATATAAGTTTTTGACTTTTACCACCCTCATTAACACTTCTTCTTGCTAGCTCAATTGTTGAAAACGGAGCAGGAACAGGATGAACAGTTTATCCACCTCTTTCTTCAGGAATTGCTCATGCTGGAGCATCAGTTGATTTAGCAATTTTTTCTTTACATTTAGCTGGGATTTCTTCTATTTTAGGAGCAGTAAATTTTATTACAACAGTAATTAATATGCGTTCTAGTGGAATTACTTTAGATCGAATACCTTTATTTGTTTGATCTGTAGTTATTACGGCAGTATTATTACTTCTTTCATTACCAGTTTTAGCTGGTGCTATTACAATACTTTTAACTGATCGAAATTTAAATACTTCATTTTTTGATCCTGCTGGAGGAGGAGATCCAAT…	219	0	4841	0	0	8	0	0	4486	0	0	0	227	385	0	0	154	2853	96	5808	17	750	21	0	0	0	0
OTU_60	Arthropoda	Malacostraca	Amphipoda	Gammaridae			92.54	Published		CATAAATAATATAAGCTTCTGGCTTTTACCCCCCTCTCTTACTTTACTACTTATAAGGGGCTTGGTGGAAAGAGGAGTAGGAACTGGTTGAACCGTCTACCCTCCTCTAGCTAGAGCTGTCGCCCATAGTGGGGCAGCCGTAGATCTTGCAATCTTTTCCCTTCACTTAGCGGGGGCCTCATCAATCTTAGGGGCTATTAATTTTATCTCGACCGTTCTAAATATACGAAGACCTGGGCTGAAAATAGACCAAATACCTTTATTTGTCTGATCAGTTTTTATTACAGCTATCTTACTCCTTCTTTCTCTGCCAGTCCTAGCAGGAGCAATCACCATACTTTTAACAGACCGAAACTTAAATACTTCTTTTTTTGACCCTAGGGGAGGGGGGGACCCTAT…	0	0	0	0	0	0	0	0	0	0	0	0	0	0	0	0	186	0	0	0	8574	149	7410	0	0	0	0
OTU_61	Arthropoda	Insecta	Trichoptera	Hydropsychidae	Hydropsyche	Hydropsyche siltalai	99.76	Published		AATAAATAATCTAAGATTTTGATTTTTACCCCCTTCTCTAATATTTTTATTATTAAGAAGTCTATCTAATTCAGGAGCTGGAACTGGATGAACTGTTTACCCTCCCCTATCTTCTAATCTATCCCATGCAGGTAGTTCTGTCGACTTAACAATTTTCTCTCTACATATAGCAGGAATTTCCTCAATCTTAGGGGCCATTAATTTTATCTCAACTATTATAAATATAAAATTTAAAAATTTAAATTATGAAATAATCCCTCTTTTCGTTTGATCAATTTTAATTACAGCAGTTTTATTATTATTATCTCTACCAGTTCTTGCTGGAGCGATTACTATATTATTAACTGATCGAAATTTAAATACTTCTTTCTTTGACCCAGCAGGAGGTGGAGACCCAAT…	30	493	954	0	0	0	0	0	0	0	0	36	0	0	157	406	494	314	1859	1024	5697	597	4668	50	593	0	67
OTU_62	Annelida	Clitellata	Lumbriculida	Lumbriculidae			93.02	Published		ACTTAACAACCTAAGATTTTGGTTACTTCCACCTTCTTTAACTTTATTGGTAGCATCAGCTGCAGTTGAAAAGGGAGCCGGCACAGGATGAACAGTTTATCCTCCTCTATCAAGAAACTTAGCTCACGCAGGTCCATCAGTAGACCTAGCAATCTTTTCACTTCATCTAGCTGGAGCGTCCTCCATTCTAGGAGCTATTAACTTTATTACAACTGTAATTAATATACGATGAAATGGGCTACGACTTGAACGAGTTCCACTATTTGTATGAGCAGTAACAATTACAGTAGTACTATTACTATTATCCTTACCAGTATTAGCCGGAGCAATTACCATACTTCTTACAGATCGAAACTTAAATACAACATTTTTTGACCCGGCTGGAGGAGGGGACCCTGT…	0	0	0	0	0	0	0	0	0	0	0	0	0	0	16	93	0	0	0	0	0	0	0	302	2599	12742	11
OTU_63	Arthropoda	Insecta	Diptera	Chironomidae	Polypedilum		96.14	Published		AATAAATAATATAAGATTCTGACTTTTACCCCCCTCTCTAACTCTTCTTCTTTCTAGATCAATTGTAGAAAATGGAGCAGGAACCGGATGAACAGTTTACCCCCCTCTATCTTCAAGAATTGCCCATAGAGGGGCTTCCGTAGATTTAGCTATCTTTTCTCTCCATTTAGCAGGAGTTTCATCTATTTTAGGTTCTGTAAACTTTATTACAACAGTAATTAATATACGTTCTAGAGGAATTACTTTAGACCGCATACCTTTATTTGTTTGGTCTATCGTCATTACTACTGTATTACTACTTTTATCTTTACCCGTTTTAGCAGGAGCCATTACTATATTATTAACAGACCGAAATCTAAACACTTCTTTTTTTGATCCTGCCGGAGGTGGAGACCCTAT…	1849	3221	59	0	0	0	0	0	948	32	0	0	18	0	79	237	7053	185	1299	69	905	179	780	60	0	0	1304
OTU_64	Mollusca	Gastropoda	Littorinimorpha	Tateidae	Potamopyrgus	Potamopyrgus antipodarum	100	Published		TTTAAACAATATAAGATTTTGGTTATTACCTCCTGCTTTGCTATTGTTGCTATCTTCTGCTGCAGTTGAAAGTGGGGCTGGTACTGGATGAACTGTATATCCCCCATTATCGGGTAATATTGCTCACGCCGGGGGATCCGTTGATTTAGCTATTTTTTCATTACACTTGGCTGGTGTTTCTTCTATTTTAGGTGCAGTAAACTTTATTACGACAGTAATTAATATACGTTGGCGTGGAATACAATTTGAGCGTCTTCCGTTATTTGTTTGATCTGTTAAAATTACAGCTATTTTACTCCTGCTTTCTTTACCTGTCTTAGCAGGAGCTATTACAATACTATTAACGGATCGAAATTTCAATACTGCTTTTTTTGATCCTGCTGGGGGCGGTGATCCTAT…	0	4010	0	0	0	0	0	0	0	0	420	39	0	0	0	3443	0	88	0	0	215	133	209	26	0	53	7264
OTU_65	Arthropoda	Insecta	Ephemeroptera	Leptophlebiidae	Habrophlebia	Habrophlebia eldae	99.03	Published		TATAAATAATATAAGCTTTTGGCTTCTTCCGCCTGCCCTCACCTTACTTTTAGCTAGAAGTATAGTAGAAAGAGGGGCTGGAACCGGATGAACAGTCTATCCTCCCCTCTCTGCTGGAATTGCTCATGCTGGAGCTTCCGTAGATCTAGCAATTTTTTCTCTTCATTTAGCCGGTGTTTCTTCGATTCTTGGGGCTGTTAATTTTATTACCACAACAATTAATATGCGAGCTAGAGGTATAACAATAGACCGTATCCCTTTATTTGTATGATCAGTAGTAATCACCGCAATCCTTTTATTACTTAGCTTACCTGTCCTTGCTGGTGCTATTACGATACTTCTAACTGACCGTAATTTAAACACTTCCTTCTTTGACCCCGCAGGAGGTGGGGATCCCAT…	1791	13154	16	0	0	0	0	0	0	0	0	0	0	0	0	0	94	0	125	17	113	43	100	0	0	0	0
OTU_66	Arthropoda	Insecta	Ephemeroptera	Heptageniidae	Rhithrogena		95.45	Private	3	AATAAATAATATAAGTTTTTGGCTCCTTCCTCCTGCTTTAACTCTACTTCTTGCTAGAAGTATGGTAGAAAGAGGAGCTGGTACAGGTTGAACAGTTTACCCCCCACTTTCGGCTGGAATTGCTCATGCTGGTGCTTCTGTTGATTTAGCTATTTTCTCCCTTCATCTTGCTGGTGTTTCTTCCATTTTAGGAGCAGTAAATTTCATTACCACTACAATTAACATACGATCAAGTGGAATAACAATAGACCGTATTCCTTTATTTGTTTGGTCTGTTTTAATCACCGCTATCTTACTTTTGCTTTCTCTTCCAGTTTTAGCAGGAGCTATTACCATATTATTAACTGACCGAAATCTTAATACTTCTTTTTTTGACCCCGCGGGAGGAGGAGACCCTAT…	0	0	343	1841	312	0	0	0	2151	4882	0	0	466	0	6835	0	0	0	0	309	0	0	0	0	0	0	0
OTU_67	Arthropoda	Insecta	Plecoptera	Perlidae	Dinocras	Dinocras cephalotes	100	Published		AATGAATAATATAAGATTTTGATTGCTCCCCCCCTCCCTCACACTTCTTCTCGCCAGAAGTTTAGTTGAAAATGGGGCGGGGACCGGTTGGACAGTTTACCCCCCGCTCTCTGCGGGGATTGCTCATGCAGGAGCCTCAGTTGATATGGCAATTTTCTCGCTGCACCTAGCCGGTGTATCATCTATTCTTGGCGCTGTAAACTTTATTACCACTGTAATTAATATACGATCAGCCGGGATAACCCTTGATCGTATGCCCCTATTCGTTTGAGCTGTGGCAATTACCGCCCTACTCCTACTTCTCTCCCTCCCAGTCCTAGCGGGAGCAATCACTATATTACTCACAGACCGAAACCTAAACACCTCTTTCTTTGACCCGGCCGGTGGGGGAGACCCTAT…	237	0	414	29	420	0	165	23	970	2577	0	0	8032	751	0	0	0	0	142	300	0	0	0	0	1174	0	0
OTU_68	Arthropoda	Insecta	Ephemeroptera	Heptageniidae	Ecdyonurus		95.41	Private	3	TATAAATAATATAAGATTTTGGTTACTACCCCCAGCCCTAACGCTACTTCTATCTAGTAGTATAGTTGAAAGTGGAGCAGGAACAGGTTGAACTGTTTATCCACCTTTATCAGCAGGAATTGCCCACGCAGGAGCTTCGGTAGATTTAGCAATCTTCTCACTCCATTTGGCAGGGGTTTCATCCATCCTAGGAGCTGTTAATTTTATTACTACTACCATTAACATACGATCAAGTGGTATAACTATGGACCGTATTCCTTTATTCGTTTGGTCGGTTTTAATTACGGCCATTTTACTATTACTTTCCTTACCTGTACTAGCAGGAGCAATTACTATACTACTCACAGACCGAAATCTTAATACCTCTTTCTTTGACCCTGCGGGAGGTGGTGACCCTAT…	0	0	962	1669	0	0	0	0	1508	3044	0	0	1803	0	0	0	0	0	4079	692	0	0	0	0	0	0	0
OTU_69	Arthropoda	Insecta	Plecoptera				87.85	Private	3	AATAAATAATATAAGTTTCTGACTTCTCCCGCCTTCCCTAACCCTTCTTTTAGCCAGTAGCCTTGTTGAAAACGGAGCTGGGACTGGTTGAACAGTTTACCCTCCCCTATCTGCAGGGATTGCTCATGCTGGCTCTTCCGTCGATATAGCAATCTTTTCATTACACTTAGCAGGAGTCTCATCCATTTTAGGGGCTGTAAATTTCATCACAACGGTAATCAATATACGATCAGCGGGGATAACGCTTGATCGAATGCCCTTATTTGTTTGAGCTGTTGTCATTACTGCCTTGTTACTTCTTCTTTCTTTGCCTGTATTAGCAGGGGCAATCACCATACTACTAACTGATCGAAATTTAAATACCTCATTCTTTGACCCTGCTGGAGGGGGAGACCCCAT…	0	0	1241	7972	466	116	1068	2087	0	0	0	0	0	0	0	0	0	0	0	1005	0	0	0	0	0	0	0
OTU_70	Arthropoda	Insecta	Diptera	Chironomidae	Micropsectra	Micropsectra notescens	100	Published	2	AATAAATAATATAAGCTTTTGATTATTACCCCCTTCTCTATCCCTCCTCCTTTCAAGAAGAATCGTAGAAAACGGAGCAGGAACAGGATGAACAGTTTACCCTCCTTTATCTTCAAGAATTGCACATAGAGGAGCCTCTGTTGATTTAGCCATTTTTTCTCTTCACTTAGCTGGTATTTCTTCCATTTTAGGGTCTGTAAATTTTATTACCACAGCTATTAATATACGATCTAACGGAATCACATTAGACCGGATACCTCTATTTGTATGATCAGTAATTATTACAACAATCTTACTACTTCTTTCTCTACCCGTATTAGCTGGAGCAATCACTATATTATTAACAGACCGAAACTTAAACACTTCTTTTTTTGACCCTGCTGGAGGAGGAGACCCAAT…	498	0	740	4800	124	1505	169	2479	1033	65	0	0	2663	0	0	0	0	0	65	592	5	19	0	0	0	0	0
OTU_71	Arthropoda	Insecta	Odonata	Calopterygidae	Calopteryx	Calopteryx virgo	100	Private		ACTCAATAATATAAGATTTTGACTTTTACCCCCTGCTTTAACTATTCTTTTAGCAAGAAGATTAGTAGAGAGAGGAGCAGGAACTGGGTGGACAGTTTACCCCCCACTTGCGGGGGGTATAGGACATGCTGGGGGGTCAGTTGATTTAACAATTTTCTCCCTACATTTAGCAGGCGTATCATCAATCTTAGGGGCAATTAACTTTATTACAACAACAATTAATATAAAAACTCCAGGAATAAAGATAGACCAAATACCTTTATTAGTGTGAGCCGTAGTAATCACTGCGGTCCTTCTATTATTATCTCTCCCAGTACTTGCTGGGGCCATTACAATACTACTAACTGACCGTAATATAAATACATCATTCTTTGACCCTGCGGGAGGAGGAGATCCAAT…	0	144	901	0	0	0	0	0	0	14	0	0	0	0	583	1359	0	4737	14	1286	1112	0	981	859	730	0	1087
OTU_72	Arthropoda	Insecta	Plecoptera	Nemouridae	Protonemura		100	Private	3	AATAAATAACATAAGTTTTTGACTACTTCCCCCATCTCTCACTCTCCTTTTAGCAAGTAGCCTTGTTGAAAACGGAGCTGGGACTGGTTGAACGGTTTACCCTCCCCTATCTGCTGGGATTGCTCATGCTGGGTCTTCTGTTGATATGGCAATTTTTTCATTACATTTAGCTGGAGTTTCCTCAATTTTAGGGGCTGTAAATTTCATTACAACTGTAATTAATATGCGATCAGCAGGAATAACTTTAGATCGAATACCTCTATTTGTCTGAGCTGTTGTAATTACTGCACTATTATTACTCCTTTCTCTCCCAGTACTTGCTGGAGCAATCACTATACTACTAACAGATCGAAACTTAAATACATCATTTTTTGATCCTGCTGGTGGGGGAGATCCTAT…	0	0	680	249	0	0	33	0	1702	4436	0	0	941	0	0	0	0	0	159	553	72	0	80	0	5654	0	0
OTU_73	Arthropoda	Insecta	Diptera	Chironomidae	Orthocladius	Orthocladius rubicundus	100	Published		GATAAATAATATAAGATTTTGATTATTGCCCCCATCATTAACTTTATTATTATCAAGATCTATCGTAGAAAACGGAGCTGGTACAGGCTGAACGGTTTACCCTCCTTTATCTTCAGGAATTGCACATGCTGGAGCTTCTGTTGATTTAGCAATCTTTTCTCTACATTTAGCAGGTATCTCCTCAATTTTAGGGGCTGTAAATTTTATTACTACAGTTATTAATATACGATCAAATGGAATTACATTAGACCGAATACCTTTATTTGTATGATCTGTAATTATTACTGCtattttattattattatctttaccggtattagcaggagctattactatattattaACTGATCGAAATTTAAATACTTCTTTTTTTGATCCTGCAGGAGGAGGGGATCCTAT…	382	0	622	0	13	16	0	27	5	46	0	5	413	2638	79	0	1124	121	34	903	2217	3645	2019	4	8	1066	162
OTU_74	Arthropoda	Insecta	Diptera	Chironomidae	Prodiamesa	Prodiamesa olivacea	99.76	Published		AATAAATAATATAAGATTTTGACTTTTACCCCCTTCTTTAACACTTCTTCTTTCTAGCTCAATTGTTGAAAATGGGGCTGGAACAGGTTGAACAGTTTACCCCCCACTCTCTTCAGGAATTGCTCATGCTGGGGCTTCTGTCGATTTAGCTATTTTTTCTCTTCATCTAGCTGGAATTTCTTCTATTTTAGGAGCTGTAAATTTTATTACTACAGTAATTAATATACGATCTAACGGTATTACTTTAGACCGAATACCGTTATTTGTATGATCTGTTGTTATTACAGCAGTTTTATTATTACTTTCTCTACCTGTTTTAGCAGGTGCTATTACTATATTACTGACAGATCGAAATTTAAATACATCTTTTTTTGACCCTGCAGGTGGGGGAGACCCTAT…	9825	59	0	85	34	470	372	276	392	447	0	0	1579	0	0	20	0	0	2927	6	12	19	12	0	0	0	0
OTU_75	Arthropoda	Arachnida	Trombidiformes	Sperchontidae	Sperchon	Sperchon squamosus	98.51	Private		GATAAATAATATAAGCTTTTGGCTATTACCGCCAGCATTAATCTTACTTTTATCTGGATCCTTTACAGCGATAGGAGCTGGAACAGGGTGAACAGTTTACCCACCACTTTCTAGAAATATAGCCCACGCTGGACCAGCCGTAGATCTAACAATCTTCTCCCTACATTTAGCAGGAATTTCTTCAATTTTAGGAGCTATTAACTTTATAGCAACGATTATAAATATAAAGCCTAAAAGAATAACTTTTGAGCGAACCCCTTTATTCGTATGATCAATCTTTATTACAACAGTCTTGCTTCTTCTATCCTTGCCTGTATTAGCAGGAGCTATCACAATACTATTAACAGATCGAAACTTTAACACCTCATTTTTTGACCCTAGTGGAGGAGGAGACCCTAT…	0	0	20	75	3143	492	6110	3724	0	0	0	0	0	0	0	0	0	0	0	13	0	0	0	0	0	0	0
OTU_76	Annelida	Clitellata	Tubificida	Naididae	Aulodrilus	Aulodrilus japonicus	100	Private	2 3	ACTAAATAACCTAAGATTTTGACTAATACCACCCTCACTAATTCTACTAGTTTCATCCGCAGCTGTAGAAAAAGGTGCAGGGACAGGTTGAACAGTATATCCACCACTTGCTGGCAATCTAGCCCATTCAGGACCCTCCGTAGATCTGGCAATCTTCTCTCTACACTTAGCAGGGGTAGCATCAATTCTAGGTGCTATTAACTTCATTACCACTATAATCAACATACGATGAAAAGGAATGCGCCTAGAACGAATTCCTCTATTTGTCTGAGCCGTAATTCTTACCGTTGTACTCCTTCTATTAACCTTACCAGTTCTGGCAGGGGCAATTACTATACTTCTAACTGACCGCAATCTAAACACCTCCTTCTTCGATCCAGCTGGGGGCGGTGACCCTGT…	10364	188	0	0	0	0	0	0	0	0	329	4	0	0	65	3	0	7	0	0	113	387	101	20	0	7	17
OTU_77	Arthropoda	Insecta	Plecoptera	Nemouridae	Nemoura		95.65	Published		TATGAATAATATAAGTTTCTGATTATTACCTCCTTCCTTAACCCTTCTTTTAGCAAGTAGCCTTGTGGAAAATGGAGCCGGAACAGGATGAACAGTTTATCCTCCGCTATCTGCCGGAATTGCCCATGCAGGATCTTCGGTAGATATAGCAATTTTTTCATTACATTTAGCAGGAGTTTCTTCTATTTTGGGGGCTGTAAATTTCATTACAACTGTTATTAATATGCGATCAGCAGGAATGTCATTAGACCGTATGCCCCTTTTTGTTTGAGCCGTTGCAATTACAGCTTTGTTACTTTTACTGTCTCTCCCTGTCTTGGCGGGAGCAATTACTATACTACTCACTGACCGTAACTTAAACACGTCATTTTTTGACCCTGCAGGAGGGGGAGACCCAAT…	0	0	177	4678	2118	3475	100	1242	364	260	0	0	1432	0	0	0	0	0	0	147	0	0	0	0	0	0	0
OTU_78	Annelida	Clitellata	Enchytraeida	Enchytraeidae	Cognettia	Cognettia glandulosa	98.79	Private	3	TCTTAATAATATAAGATTTTGATTACTCCCCCCATCTTTAATACTTTTACTCTCATCAGCAGCAGTAGAAAAAGGAGCAGGAACTGGATGAACAGTTTATCCTCCCTTATCTTCAAATATAGCTCATGCTGGACCATCTGTTGATCTAGCAATTTTTTCGCTTCATCTAGCAGGTGCCTCTTCAATTTTAGGTGCAGTAAACTTTATCACTACAGTTATTAATATACGAATAAAAGGTATACAATTAGAACGAATTCCTTTATTTGTATGAGCTGTTGTTATCACTGTTGTTCTTCTTCTCCTATCCCTTCCAGTTCTTGCTGGCGCTATTACAATACTTTTAACTGATCGAAATTTAAATACATCCTTCTTTGATCCCGCTGGAGGAGGAGACCCAAT…	0	0	0	0	8	0	32	9	4	205	0	0	0	0	10	31	0	0	0	0	0	0	0	127	14	11385	0
OTU_79	Arthropoda	Insecta	Diptera	Chironomidae	Microtendipes	Microtendipes rydalensis	99.28	Published		AATAAACAATATAAGTTTTTGACTTTTACCTCCTTCTCTATCTCTCCTTCTTTCTAGCTCAATTGTAGAAAACGGGGCAGGAACAGGATGGACCGTTTACCCCCCTCTTTCTTCAAATATTGCTCATAGTGGGGCATCAGTAGATTTAGCTATTTTTTCATTACACCTGGCAGGTGTCTCATCTATTTTAGGGTCTGTAAATTTTATTACAACTGTAATTAATATACGATCAAATGGAATTACGCTAGATCGAATACCTTTATTTGTTTGATCTATTGTTATTACAACAGTTTTATTACTTTTATCTTTACCTGTATTAGCGGGAGCTATTACAATACTTTTAACAGACCGAAATTTAAATACATCTTTTTTTGATCCTGCTGGAGGTGGTGACCCTAT…	220	9263	0	0	0	0	0	0	0	0	76	595	0	0	325	905	0	39	0	0	46	0	45	487	177	0	1662
OTU_80	Mollusca	Gastropoda	Hygrophila	Lymnaeidae	Radix	Radix balthica	99.03	Published		TATAAATAATATAAGGTTTTGATTACTTCCGCCTTCTTTTGTTCTTCTTTTATGTTCAAGTATAGTAGAAGGTGGGGTTGGTACCGGATGAACTGTTTACCCACCACTAAGGGGGCCCATTGCCCATGGTGGTTCTTCAGTTGACTTAGCTATTTTTTCTCTGCATTTAGCAGGTTTATCAAGAATTTTAGGTGCCATTAATTTTATCACTACAATCTTTAATATACGATCACCTGGAATTACATTGGAACGAATAAGTTTATTTGTTTGGTCTGTATTAATTACTGCATTTTTATTGCTTTTATCTTTACCGGTTTTAGCCGGTGCTATTACTATATTACTTACAGATCGAAATTTTAATACTACTTTTTTTGACCCAGCAGGTGGCGGGGATCCTAT…	21	2685	0	0	0	0	0	0	0	0	0	0	0	0	325	4584	0	71	0	0	0	142	0	127	0	3356	816
OTU_81	Annelida	Clitellata	Tubificida	Naididae	Nais	Nais communis	99.51	Published	4	ATTAAATAACCTTAGATTTTGATTACTACCACCTTCACTAATTCTATTAGTATCATCTGCCGCTGTAGAAAAAGGAGCCGGAACAGGATGAACTGTATATCCGCCACTATCAAGAAACTTAGCACATGCAGGACCATCAGTTGACATGGCTATTTTCTCATTACACTTAGCAGGTGCATCATCTATTTTAGGTGCAGTAAACTTTATTACAACAGTAATAAATATACGATGAAACGGAATACGACTAGAACGAGTCCCATTATTTGTATGAGCGGTTCTACTTACCGTAATTCTACTTCTACTATCATTACCAGTACTTGCAGGAGCAATTACAATACTACTAACAGATCGAAATCTAAATACTTCATTCTTCGATCCAGCAGGAGGGGGAGATCCAAT…	0	20	13	0	540	239	1305	68	0	0	0	0	0	0	11	3	119	0	45	9	6	129	0	0	0	8884	4
OTU_82	Annelida	Clitellata	Tubificida	Naididae	Nais	Nais christinae	100	Published	2	ATTAAACAATCTTAGATTTTGATTACTACCACCTTCATTAATTCTATTAATTTCGTCTGCAGCAGTAGAAAAAGGTGCAGGAACTGGATGAACTGTATACCCTCCTCTATCTAGAAATCTAGCTCATGCTGGGCCTTCAGTAGATATGGCTATTTTCTCACTTCATTTAGCAGGTGCTTCTTCTATTCTTGGAGCAGTAAATTTTATTACAACTGTAATAAACATACGTTGAAACGGAATGCGATTAGAACGACTTCCATTATTTGTATGAGCAGTATTTCTTACAGTAATTCTCCTTCTTCTATCTCTCCCAGTTCTTGCTGGGGCAATCACCATATTACTAACAGATCGAAATCTAAACACTTCATTCTTTGATCCTGCTGGTGGTGGAGATCCAAT…	0	0	0	0	614	2543	2898	4063	0	0	1082	20	0	0	0	0	278	0	0	0	0	10	0	0	0	86	0
OTU_83	Arthropoda	Insecta	Diptera	Tipulidae	Tipula		97.58	Private	3	AATAAATAACATAAGTTTTTGAATATTACCTCCTTCTATTACTCTTTTATTAGCAAGTAGTATAGTAGAAAATGGAGCTGGGACTGGTTGAACAGTTTATCCTCCTTTATCAGCAGGTATTGCTCATACAGGAGCATCAGTTGATTTAGCTATTTTCTCATTACATTTAGCAGGAATTTCATCAATTTTAGGAGCAGTAAATTTTATTACAACAGTAATTAATATACGATCAAGTGGTATTACTTTAGACCGAATACCATTATTCGTCTGATCAGTAGTAATTACTGCAGTTCTACTTCTTCTTTCTCTACCTGTTTTAGCAGGAGCTATTACAATACTATTAACTGATCGAAATTTAAATACCTCATTTTTTGATCCTGCTGGAGGAGGAGATCCAAT…	0	930	890	7855	0	0	0	0	511	97	0	0	435	0	0	0	0	0	0	806	0	31	0	0	0	0	0
OTU_84	Arthropoda	Insecta	Diptera	Simuliidae			92.75	Published		AATAAATAATATAAGTTTTTGAATACTACCCCCTTCCTTAACCTTGCTATTAGCTAGCAGAATAGTAGAAGCAGGAGCTGGAACAGGATGAACAGTTTATCCTCCTTTATCTTCTGGAATTGCTCATGCTGGAGCTTCCGTTGATTTAGCTATTTTTTCTCTTCATTTAGCTGGAATTTCCTCTATTTTAGGAGCTGTAAATTTTATTACAACTATTATTAATATACGTTCTAATGGAATTACTTTCGATCGAATACCGTTATTTGTATGATCTGTAGTTATTACAGCTGTACTTCTTCTTTTATCTTTACCTGTATTAGCAGGAGCTATTACAATACTACTAACAGATCGAAATTTAAATACTTCCTTTTTTGACCCAGCTGGAGGAGGAGACCCTAT…	0	0	0	0	0	0	0	0	0	0	0	0	0	0	5548	11844	0	0	0	0	0	0	0	0	0	0	1297
OTU_85	Arthropoda	Insecta	Diptera	Chironomidae	Macropelopia	Macropelopia nebulosa	100	Published		AATAAATAATATAAGTTTTTGACTTTTACCACCTTCTTTAACACTTCTATTAGCAAGATCAATCGTAGAAAACGGAGCTGGTACAGGATGAACAGTTTACCCTCCCCTATCTTCAGGAATTGCCCATGCTGGAGCATCAGTAGATCTGGCAATTTTTTCCTTACATTTAGCAGGAATTTCTTCTATTTTAGGGGCTGTAAATTTTATTACAACAGTTATTAATATACGTTCAAATGGAATTACTCTAGATCGAATACCCTTATTTGTTTGATCTGTGGTAATTACAGCAATTTTACTTTTACTATCCTTACCAGTATTAGCAGGAGCTATTACTATACTATTAACAGATCGAAATTTAAATACTTCTTTCTTTGATCCAGCAGGAGGAGGAGACCCTAT…	538	128	0	0	47	2649	542	3580	571	46	0	0	4340	0	0	0	0	0	0	0	0	0	0	0	0	0	0
OTU_86	Chordata	Amphibia	Anura	Bufonidae	Bufo	Bufo spinosus	100	Published		AATAAACAATATAAGCTTTTGATTACTCCCACCATCATTCCTTCTCCTTTTAGCTTCCGCTGGAGTAGAAGCTGGAGCAGGGACTGGCTGAACCGTTTAccccccccTAGCCGGAAATCTCGCTCACGCGGGCCCATCAGTAGACCTAACTATTTTTTCCCTTCATCTTGCAGGTGTATCATCTATTCTAGGGGCAATTAACTTTATCACCACCACCCTAAACATAAAACCCCCATCAATGACCCAGTACCAAACACCCTTATTCGTGTGGTCTGTTCTAATTACCGCTGTTCTTCTTCTACTTTCTCTGCCAGTGCTTGCCGCAGGAATTACCATACTCCTTACCGATCGAAATTTAAATACAACATTTTTTGACCCTGCCGGGGGAGGTGACCCTAT…	0	6794	0	0	0	0	0	0	0	0	0	0	0	0	0	0	0	0	0	0	0	4401	0	0	0	0	0
OTU_87	Arthropoda	Insecta	Trichoptera	Limnephilidae	Drusus		96.84	Published	2	AATAAATAACATGAGATTTTGACTCCTACCCCCCTCTTTAAATTTACTTCTAATCAGAGCTTTAGTAGAAAGAGGAACAGGAACAGGATGAACTGTATACCCGCCTCTTTCTAGAAATTTAGCCCATGCAGGAAGTTCAGTTGACATCTCCATTTTTTCTCTTCATTTAGCCGGAATTTCTTCAATTTTAGGTGCCATTAACTTCATCTCAACTACCCTAAATATACGAAATAACTTAATAACTCTAGATCGAATCCCCCTATTTGTTTGATCAGTAGCTATTACAGCTTTATTATTACTTTTATCCCTACCTGTATTAGCTGGAGCTATTACTATACTTCTCACAGACCGTAATTTAAATACTTCATTTTTTGACCCCTCAGGAGGGGGAGACCCAAT…	1291	0	49	0	129	0	744	0	46	0	0	0	16	303	0	0	0	0	6033	41	0	0	0	2661	82	0	0
OTU_88	Arthropoda	Malacostraca	Amphipoda				85.51	Published		TATAAACAATATAAGCTTCTGGCTCCTACCACCTTCACTTACCCTGCTTCTTATAAGGGGTATAGTCGAGAGAGGAGTCGGAACCGGTTGAACTGTCTACCCTCCCTTAGCTAGATCCGTAGCCCATAGGGGGGCGGCCGTAGATCTCGCAATCTTTTCTCTTCACTTAGCCGGAGCATCTTCAATCTTGGGTGCCATTAACTTTATTTCGACCGCTTTAAATATGCGTAGGCCTGGGCTAAGAATAGACCAAATACCCTTATTTGTCTGGTCAGTTTTTATTACGGCTATTTTACTCCTTCTCTCCCTACCGGTTCTAGCCGGAGCAATCACCATGCTTCTAACGGACCGAAATTTAAATACTTCTTTCTTTGACCCAAGGGGGGGAGGGGATCCTAT…	0	0	0	0	0	0	0	0	0	0	0	0	0	0	0	0	0	0	0	0	0	0	0	0	0	0	10412
OTU_89	Arthropoda	Insecta	Diptera	Simuliidae	Simulium	Simulium intermedium	100	Published		AATGAATAATATAAGTTTTTGAATGCTGCCTCCTTCCTTAACCCTTTTATTAGCTAGTAGTATAGTAGAAGCAGGAGCCGGAACAGGATGAACTGTTTACCCTCCCTTATCCTCTGGAATTGCTCATGCAGGAGCTTCTGTTGATTTAGCTATTTTTTCTCTTCACCTAGCTGGAATTTCTTCTATTTTAGGAGCTGTTAATTTTATTACTACTATTATTAATATACGATCAAATGGAATTACTTTTGATCGAATGCCTCTTTTTGTTTGATCAGTAGTGATTACTGCTGTTTTATTACTTTTATCTCTTCCTGTATTAGCAGGAGCTATCACAATACTTTTAACAGACCGAAATTTAAATACATCATTTTTTGACCCAGCGGGAGGAGGAGATCCTAT…	0	372	429	0	0	52	504	40	7	219	0	0	77	0	103	3634	1417	5487	33	630	65	341	44	0	0	0	0
OTU_90	Arthropoda	Insecta	Odonata	Calopterygidae	Calopteryx	Calopteryx splendens	100	Private	2	ACTTAATAATATAAGATTTTGACTTCTACCTCCTGCCTTAACTATTCTTCTGGCAAGAAGATTAGTAGAAAGAGGGGCAGGAACTGGGTGAACAGTTTACCCACCACTTGCTGGGGCTATAGGACACGCTGGAGGATCAGTTGATCTAACAATTTTCTCCTTACATTTAGCAGGAGTATCCTCAATCCTAGGGGCAATTAATTTTATCACAACAACAATTAATATAAAAACTCCAGGAATAAAAATAGATCAAATGCCATTATTAGTATGGGCAGTAGTAATCACAGCCGTTCTTCTACTACTATCTCTCCCAGTACTTGCTGGAGCTATTACAATACTACTAACTGACCGTAACATAAATACATCATTCTTCGACCCTGCTGGGGGTGGAGACCCAAT…	0	0	0	0	0	0	0	0	0	0	0	2210	0	0	881	3817	0	0	0	0	0	0	0	0	115	0	4184
OTU_91	Ascomycota			Pseudeurotiaceae			90.58	Published	2	ACTTAATAACATAAGTTTCTGATTATTACCACCTAGTTTAATATTATTTTTATTTGCTAGTGGTATAGAAAACGGTGCAGGTACAGGATGAACACTTTACCCTCCATTAAGTGGAATACAAAGTCACAGTGGTCCTAGTGTTGATTTAGCTATATTTGCCTTACATTTATCAGGTATAAGTAGTTTATTAGGAGCAGTTAACTTTATAACTACTATACTTAACATGAGAAGTCCAGGTATTAGATTACATAAATTAGCTTTATTTGGATGAGCTGTAGTTGTTACAGCTGTATTATTGTTACTATCATTACCAGTTTTAGCCGGTGCTATTACAATGGTTTTAACTGATAGAAACTTTAATACATCATTCTTTGAAGCAGCAGGTGGTGGTGATCCTAT…	0	0	866	367	3883	1262	3804	762	30	0	0	0	55	0	0	0	0	0	0	785	0	0	0	0	38	0	0
OTU_92	Arthropoda	Insecta	Diptera	Chironomidae	Cricotopus		100	Published		GATAAATAATATAAGTTTTTGATTATTACCTCCTTCTCTTACTTTATTACTGTCTAGCTCTATTGTAGAAAATGGAGCTGGGACAGGATGAACTGTCTACCCGCCTCTTTCTTCAGGAATTGCTCATGCAGGAGCTTCCGTAGATTTAGCAATTTTTTCCTTACATTTAGCCGGAATCTCCTCAATCTTAGGAGCAGTAAATTTCATTACAACAGTAATTAATATACGGTCAGAAGGTATTACACTTGACCGAATACCTTTATTCGTTTGATCAGTTGTTATTACTGCAATTTTATTATTACTATCTTTACCCGTATTAGCTGGAGCCATTACTATATTATTAACTGATCGAAATTTAAATACATCTTTTTTCGACCCTGCCGGAGGAGGTGATCCTAT…	0	0	184	0	0	0	0	0	0	0	1457	696	0	0	137	14	193	3	0	177	4146	195	3137	0	0	0	0
OTU_93	Arthropoda	Insecta	Coleoptera	Elmidae	Elmis	Elmis rioloides	100	Published		AATAAACAACATAAGATTCTGATTATTACCGCCTTCTCTATCTCTTCTCCTAATAAGAAGAATTGTAGAAAGAGGAGTAGGAACAGGATGAACAGTTTATCCTCCCTTATCAGCCAATATTGCTCACAGAGGATCTTCTGTAGACCTAGCTATTTTCAGCCTTCATTTAGCTGGGATCTCATCAATTTTAGGAGCTGTAAATTTTATTACAACTGTAATTAATATGCGTTCCCCTGGAATAACATTCGATCGAATACCTTTATTTGTTTGATCTGTAGCTATCACAGCCCTTCTTTTATTACTTTCACTACCTGTTCTTGCCGGAGCAATTACTATGCTTTTAACTGATCGTAACTTAAACACTTCTTTTTTTGATCCTGCCGGAGGAGGGGATCCAAT…	472	841	14	9	0	0	0	0	0	0	90	132	0	26	818	1299	12	0	8	26	389	0	360	1065	942	0	4817
OTU_94	Arthropoda	Insecta	Diptera	Chironomidae	Micropsectra	Micropsectra pallidula	98.55	Private	2 3	AATAAATAATATAAGTTTTTGATTACTACCCCCTTCTTTATCTTTATTATTATCTAGAAGAATTGTAGAAAATGGAGCAGGAACAGGGTGAACAGTATATCCGCCTTTATCTTCAAGAATTGCTCATAGAGGAGCTTCTGTAGATTTAGCTATTTTTTCACTTCATCTAGCTGGAATTTCTTCTATCCTTGGTTCTGTAAATTTTATTACTACAGCTATTAATATACGTTCAAATGGAATTACATTAGATCGAATACCTTTATTTGTTTGATCAGTTATTATTACTACAGTTTTATTACTTTTATCATTGCCTGTATTAGCAGGAGCTATCACTATACTTTTAACAGATCGAAATTTAAACACTTCTTTTTTTGATCCTGCTGGAGGAGGAGACCCAAT…	168	14	895	2764	273	1606	86	3273	1402	38	0	0	46	0	0	9	31	112	178	754	33	53	54	0	0	0	0
OTU_95	Arthropoda	Insecta	Plecoptera	Nemouridae	Protonemura	Protonemura asturica	99.28	Private	3 4	AATAAATAATATAAGTTTTTGACTACTTCCCCCATCCCTAACTCTTCTTTTAGCAAGTAGACTTGTTGAAAATGGAGCTGGGACTGGTTGAACAGTTTACCCTCCCCTATCTGCTGGAATTGCTCATGCTGGTTCTTCAGTTGACATAGCAATTTTCTCATTACATCTAGCAGGGGTCTCATCAATTTTGGGAGCTGTAAATTTTATTACTACTGTTATTAATATACGATCGGCAGGAATGACTCTAGACCGAATACCTTTATTTGTTTGAGCTGTTGTAATTACTGCATTATTATTACTTCTTTCCCTGCCAGTATTAGCTGGAGCAATCACCATATTGTTAACTGATCGAAACTTAAACACATCCTTCTTTGACCCTGCCGGTGGTGGAGACCCCAT…	0	0	78	3660	1839	1049	3133	2090	280	255	0	0	8	0	0	0	0	0	0	67	0	0	0	0	35	0	0
OTU_97	Ascomycota	Leotiomycetes	Helotiales	Helotiaceae			92.51	Published		ACTTAATAATATAAGTTTCTGATTATTACCACCTAGTTTATTATTATTTTTATTTGCTAGTGGTATAGAAAATGGGGTAGGTACTGGTTGAACTCTTTACCCACCTTTAAGTGGAATTCAAAGTCACAGTGGACCTAGTGTAGATTTAGCAATATTTGGATTACATCTATCAGGTATAAGTAGTTTATTAGGTGCTATAAACTTTATAACTACTATACTTAACATGAGAAGTCCGGGTATAAGATTACACAAATTAGCTTTATTTGGATGAGCTGTAGTAGTTACAGCCGTGTTATTATTATTATCTTTACCTGTACTTGCAGGAGGAATTACAATGGTTTTAACTGATAGAAATTTTAATACATCATTCTTTGAAGCTGCAGGAGGTGGTGATCCTAT…	0	0	462	73	5013	103	1470	43	0	0	0	0	0	0	1829	513	0	0	0	372	15	0	15	0	695	0	264
OTU_98	Arthropoda	Insecta	Diptera	Simuliidae	Simulium	Simulium cryophilum	100	Published	2	AATAAATAATATAAGATTTTGACTTCTTCCCCCTTCTTTAACATTATTATTAGCTAGCAGTATAGTAGAAGCAGGGGCCGGAACAGGATGAACTGTCTACCCTCCCCTATCTTCTGGCATTGCTCACGCAGGGGCCTCCGTTGACTTAGCTATTTTTTCTCTTCACCTCGCCGGAATTTCCTCTATTTTAGGGGCCGTAAATTTTATTACAACTATTATTAATATACGATCTAATGGGATTACCTTCGATCGAATGCCCCTATTTGTTTGATCAGTAGTTATTACTGCAATTTTATTACTATTATCATTACCAGTGCTAGCCGGGGCTATTACTATACTTCTAACAGACCGAAATTTAAATACGTCTTTCTTTGACCCTGCGGGAGGAGGAGACCCTAT…	0	0	1585	8991	0	0	0	0	118	0	0	0	0	0	0	0	0	31	0	1093	0	0	0	0	0	0	0
OTU_99	Heterokontophyta	Oomycota					80.43	Published	2	CTTAAATAATGTAAGCTTTTGGCTATTACCTCCTGCTTTATTGCTTTTATTGGCTTCTGCTTTAGTTGAAACTGGTGCAGGTACGGGTTGGACTGTTTATCCTCCTTTAAGTGCAATCACAGGGCATTCAGGACCTTCAGTAGATTTAGCTATTTTTAGTTTGCATTTATCAGGTATTTCTTCTGTATTGGGTGCTATTAATTTTATTACCACGATTATTAACATAAGAGCACCAGGTTTATATATACATAGAATTCCATTATTTGTGTGGTCTGTTTTAATTACTGCTTTCCTACTACTTTTAAGTATTCCAGTTCTTGCTGGAGGAATTACTATATTATTAACTGATCGTAATTTTAATACCACATTTTTTGACCCTGCGGGTGGTGGTGATCCAGT…	0	0	8	0	0	0	0	0	0	0	0	7	0	0	0	0	9106	0	0	19	0	0	0	0	0	0	0
OTU_100	Arthropoda	Branchiopoda	Anomopoda	Daphniidae	Simocephalus	Simocephalus exspinosus	99.76	Published	2	TTTAAATAATCTTAGTTTTTGACTTCTTCCCCCAGCCCTAACACTTTTATTGGTTGGGGGGGCAGTGGAAAGAGGTGCAGGCACTGGCTGAACAGTTTATCCACCTCTTTCTGCAGGTATCGCTCATGCAGGGGCGTCAGTAGATTTAAGCATTTTTTCTTTACATCTCGCAGGTATTTCTTCAATTTTGGGGGCAGTAAATTTTATTACTACTATTATTAATATACGATCTGAGGGTATAACTTTAGATCGAATTCCTCTTTTTGTTTGAGCAGTAGGAATCACTGCTCTTCTTTTACTTTTAAGTCTTCCGGTTTTGGCAGGGGCAATTACAATACTATTAACTGATCGTAATTTAAATACTTCTTTTTTTGATCCAGCTGGAGGGGGAGATCCAAT…	0	0	0	0	0	0	0	0	0	0	9866	0	0	0	0	0	0	0	0	0	0	0	0	0	0	0	0
OTU_101	Arthropoda	Insecta	Trichoptera	Limnephilidae	Allogamus	Allogamus laureatus	99.76	Published	4	AATAAATAACATAAGATTCTGACTGCTCCCGCCCTCTTTAAATTTACTACTAATCAGAGCTTTAGTAGAAAGAGGTACAGGTACAGGATGAACTGTATATCCCCCTCTATCCAGAAATTTAGCCCATGCAGGAAGATCGGTAGACATCTCTATCTTTTCCCTCCATCTAGCTGGAATTTCTTCTATTTTAGGAGCTATTAATTTTATTTCTACCACATTAAATATACGCAACAATCTACTAACTCTTGACCGAATTCCCCTATTTGTTTGATCAGTAGCTATCACAGCCCTTCTCCTCCTCCTCTCTCTCCCAGTTTTAGCTGGAGCTATTACTATACTTCTTACTGATCGAAACTTAAATACCTCTTTTTTTGACCCTTCAGGAGGGGGAGATCCAAT…	0	0	1633	5081	265	441	8	1627	0	0	0	0	0	0	0	0	0	0	0	1193	0	0	0	0	0	0	0
OTU_102	Arthropoda	Insecta	Diptera	Simuliidae	Simulium	Simulium rubzovianum	99.76	Published	2	AATAAATAATATAAGTTTTTGATTATTACCACCATCTCTTACTCTATTATTAGCTAGTAGTATAGTTGAAGCAGGAGCAGGAACAGGGTGAACAGTTTACCCTCCACTTTCATCAGGAATTGCCCATGCCGGAGCATCAGTAGATTTAGCTATTTTTTCTCTTCACCTTGCCGGAATTTCTTCAATTTTAGGAGCTGTAAATTTTATTACAACAATTATTAATATACGATCTAATGGAATTACATTTGACCGAATACCTTTATTTGTATGATCAGTAGTAATTACAGCAGTATTACTTCTTTTATCCCTCCCAGTATTAGCCGGAGCTATTACTATGCTATTAACAGATCGAAATCTAAATACCTCTTTTTTTGACCCAGCGGGTGGGGGAGACCCTAT…	1722	755	23	0	0	0	216	222	26	0	0	20	0	0	590	9851	0	149	0	47	0	122	0	23	0	0	946
OTU_103	Arthropoda	Insecta	Ephemeroptera	Heptageniidae	Epeorus	Epeorus assimilis	99.52	Private		AATAAACAATATAAGTTTTTGGCTACTTCCCCCTGCCCTTACACTATTACTAGCTAGAAGCATAGTAGAAAGTGGAGCTGGTACAGGATGGACCGTTTACCCCCCACTTTCCGCAGGAATCGCCCACGCTGGGGCTTCTGTCGATTTAGCTATTTTCTCCCTCCACCTCGCTGGGGTATCATCTATTTTAGGAGCAGTAAATTTCATTACCACCACAATTAACATACGGTCAACAGGAATAACAATAGACCGAATCCCTCTCTTTGTTTGGTCAGTTCTGATCACTGCCATTCTCCTTCTTCTATCCCTACCCGTTTTAGCAGGAGCCATTACAATGTTACTCACTGATCGAAACTTAAATACTTCCTTCTTTGACCCAGCTGGAGGAGGAGATCCCAT…	385	62	15	302	0	0	0	0	245	458	110	131	449	0	3263	3622	0	0	0	13	233	0	187	189	622	0	1881
OTU_104	Annelida	Clitellata	Enchytraeida	Enchytraeidae	Enchytraeus	Enchytraeus buchholzi	99.28	Private		ACTAAACAATATAAGATTTTGATTACTTCCCCCAGCACTTATACTACTTTTATCATCCGCAGCAGTAGAAAAAGGAGCAGGTACGGGATGAACTGTATACCCTCCTCTAGCTAGAAACATCGCACATGCAGGCCCATCAGTTGACCTAGCAATTTTTTCTCTTCATTTAGCAGGAGCCTCATCAATTTTAGGAGCCGTAAATTTCATCACTACAGTTATTAATATACGATGACAAGGACTTACACTAGAACGAATTCCCCTTTTCGTTTGAGCGGTTACAATTACAGTAGTGTTACTACTACTATCTTTACCAGTACTAGCTGGAGCAATTACTATGCTACTAACCGATCGAAACCTAAATACATCATTTTTCGACCCAGCTGGTGGTGGAGACCCAAT…	25	23	3	0	124	52	243	65	63	21	0	0	0	0	0	0	533	0	61	0	0	35	0	0	0	8431	0
OTU_105	Arthropoda	Insecta	Ephemeroptera	Baetidae	Baetis	Baetis alpinus	100	Published		CATAAACAATATGAGTTTTTGGTTGTTACCCCCTTCGCTGACGCTACTGGTGTCAAGTAGAGTTGTAGATGTAGGTGCGGGTACAGGGTGGACTGTCTACCCTCCCCTGGCTGCAAACATTGCGCATGGGGGCGCCTCAGTGGACTTTGCAATTTTTTCACTACACTTGGCAGGGGTGTCTTCAATTTTGGGTGCTGTAAACTTTATTACAACTGTAGTTAACATGCGTAGCCCAGGGATAACTCTAGACCGTATGCCGCTATTTGTATGGTCCGTTGTAATTACTGCGGTTTTATTATTACTCTCACTTCCGGTTCTAGCGGGGGCGATTACCATACTCCTAACGGATCGTAATTTGAACACCTCGTTTTTTGACCCAGCGGGGGGCGGGGACCCTAT…	0	0	0	0	0	0	0	0	5448	2728	0	0	588	0	0	0	0	0	0	0	0	0	0	0	0	0	0
OTU_106	Arthropoda	Insecta	Ephemeroptera	Heptageniidae	Ecdyonurus	Ecdyonurus venosus	100	Private	3	TATAAATAATATAAGATTTTGGCTATTACCTCCTGCTCTTACCCTACTTTTATCTAGTAGTATGGTTGAAAGCGGTGCAGGAACAGGTTGAACTGTCTACCCTCCTCTCTCTGCTGGGATCGCCCACGCAGGTGCTTCTGTAGATTTAGCAATTTTCTCTCTTCACTTAGCCGGGGTTTCCTCTATTCTAGGGGCAGTTAATTTCATTACGACTACCATTAATATGCGATCGAGAGGAATAACAATAGATCGAATCCCTTTATTTGTGTGATCTGTTTTAATTACTGCCGTTTTACTTTTATTATCCTTACCCGTTCTAGCTGGAGCTATTACTATACTTCTCACAGACCGAAATCTAAATACCTCTTTCTTTGACCCCGCAGGAGGTGGAGACCCTAT…	0	0	0	0	0	0	0	0	0	0	873	6363	0	0	0	0	0	0	0	0	0	0	0	1999	0	0	0
OTU_107	Heterokontophyta	Oomycota	Pythiales	Pythiaceae	Pythium		96.14	Published		AATGAATAATATAAGTTTCTGGTTATTACCCCCATCATTATTATTATTAGTATCTTCAGCTATTGTAGAATCAGGTGCTGGTACAGGTTGGACTGTTTATCCACCATTATCAAGTGTTCAAGCACACTCAGGACCTTCAGTAGATTTAGCTATTTTTAGTTTACATTTATCAGGTATTTCTTCATTATTAGGTGCTATTAATTTCTTATCAACAATATATAATATGAGAGCTCCAGGTTTAAGTTTCCATAGATTACCTTTATTCGTATGGTCAGTATTTATTACAGCTTTTTTATTATTATTAACATTACCAGTATTAGCAGGTGCTATTACTATGTTATTAACAGACAGAAATTTAAATACATCTTTCTATGATCCATCAGGTGGTGGGGATCCTGT…	95	17	112	90	2656	298	4704	554	333	0	0	0	40	0	430	193	0	5	64	99	45	23	28	0	49	0	164
OTU_108	Arthropoda	Insecta	Ephemeroptera	Heptageniidae	Rhithrogena		96.86	Published		AATGAATAATATAAGATTTTGACTTTTGCCTCCGGCCTTAACTCTACTTCTCGCTAGCAGCATAGTAGAAAGAGGAGCGGGGACGGGTTGAACAGTTTACCCCCCACTTTCTGCTGGAATTGCCCATGCTGGGGCTTCTGTTGATTTAGCAATTTTTTCTTTACACCTAGCCGGTGTTTCTTCTATTTTAGGGGCCGTGAATTTTATTACTACGACTATTAACATACGGTCAAGAGGAATAACTATAGACCGGATTCCTTTATTTGTTTGGTCTGTCCTTATTACCGCAATTCTACTTCTCTTATCATTACCTGTATTGGCCGGAGCTATTACTATATTATTAACGGACCGAAATCTTAATACTTCTTTCTTTGACCCCGCAGGTGGTGGTGACCCCAT…	8	33	0	139	0	0	0	183	0	5	28	125	0	0	7427	10	0	0	3361	0	0	0	0	0	0	0	349
OTU_109	Arthropoda	Insecta	Plecoptera	Perlodidae	Isoperla	Isoperla grammatica	99.28	Published	1 2	AATAAATAATATAAGTTTTTGACTGTTGCCCCCTTCTTTAACTTTATTATTAGCAAGTAGCTTAGTTGAAAATGGGGCTGGGACTGGTTGAACAGTTTACCCCCCACTCTCAGCTGGAATTGCACATGCCGGTGCTTCAGTTGATATAGCAATTTTTTCTCTCCATTTAGCTGGAGTTTCCTCAATTCTTGGGGCCGTTAATTTCATTACTACTGTCATTAATATACGATCAAGAGGAATAACTTTAGACCGAATACCCCTGTTCGTTTGAGCTGTAGCAATCACTGCTCTCTTATTACTTCTTTCCCTCCCTGTTCTAGCCGGTGCCATTACGATACTTTTAACTGACCGAAATCTTAATACTTCTTTTTTCGACCCGGCCGGTGGTGGGGATCCTAT…	0	0	1409	2048	118	365	45	61	165	123	0	0	42	0	0	0	0	0	4038	1158	0	0	0	0	0	0	0
OTU_110	Ochrophyta	Phaeophyceae					80.05	Published	2	TTTAAACAATGTAAGTTTTTGGCTTTTACCTCCTTCATTATTTCTTTTACTAGCATCTGCTTTAGTGGAAACTGGTGCTGGGACAGGTTGGACTCTTTATCCGCCTTTAAGTTCAATTCATGGTCATTCTAGTCCTTCAGTAGATTTAGCTATTTTTAGTTTACACTTATCTGGTATTTCTTCTGTGCTAGGGGCTATTAATTTTATTACTACTATCATTAACATAAGAGCTCCTGGGTTGTATATACATAGAATTCCATTGTTTGTCTGGTCGGTGTTAATTACTGCCTTTTTATTACTATTAAGTATTCCTGTACTAGCTGGAGGTATTACAATACTTTTAACTGACCGTAATTTTAATACAACATTCTTTGATCCTGCGGGGGGAGGAGATCCTGT…	2402	3112	5	0	240	13	317	278	728	0	0	0	0	283	0	0	2129	21	0	11	0	0	0	0	0	0	0
OTU_111	Porifera	Demospongiae					73.9	Private	2 3	ACTCAATAATATGAGTTTCTGGTTGTTAATTCCTGCGGCAATTTTACTTGTAGCTTCAATCTTCGTACCTGGTGGTGCAGTGGCTGGGGGTTGGACGATGTACCCACCACTATCTATACAAGCTGGCATGTCGATGGACATGAGTATTTTTGCATTACACATTTTGGGCGTGTCTTCAATCGTCGGTTCTATTAACATTATTACTACTATCTTTAATATGCGTGCTCCAGGCATGACATTAATGAAAATGCCAATGTTTGTATGGACATGGTTAATTACTGCTTATTTACTAATTGCTGCAATGCCAGTATTAGCAGGCGCTTTAACTATGCTGATTACTGACCGTCATTTTGGCACTACTTTCTTTAATGCAGCAGGCGGCGGTGACCCAGTATTGTT…	1287	323	15	5	331	235	113	143	1497	899	0	0	2897	96	0	0	125	22	506	9	262	458	223	0	0	0	0
OTU_113	Magnoliophyta	Magnoliopsida	Sapindales	Sapindaceae	Acer	Acer saccharinum	99	Published	2	ATTAAATAATATTTCATTCTGGTTGTTGCCACCAAGTCTCTTGCTCCTATTAAGCTCAGCCTTAGTAGAAGTGGGTAGCGGCACTGGGTGGACGGTCTATCCGCCCTTAAGTGGTATTACCAGCCATTCCGGAGGAGCAGTTGATTCAGCAATTTCCAGTCTTCATCTATCTGGTGTTTCATCCATTTTAGGTTCTATCAATTTTATAACAACTATCTCCAACATGCGTGGACCTGGAATGACTATGCATAGATCACCCCTATTTGTGTGGTCCGTTCTAGTGACAGCATTCCCACTTTTATTATCACTTCCGGTACTGGCAGGGGCAATTACCATGTTATTAACCGATCGAAACTTTAATACAACCTTTTTTGATCCCGCTGGAGGTGGAGACCCCAT…	242	55	592	844	1189	726	1490	1799	117	121	187	73	162	49	503	251	88	376	448	773	576	317	451	39	360	5	241
OTU_114	Arthropoda	Insecta	Plecoptera	Leuctridae	Leuctra		98.07	Private	3	AATAAATAACATAAGTTTTTGACTCCTGCCCCCCTCCCTGACACTATTACTAGCTAGTAGCATAGTGGAAAATGGAGCAGGAACTGGTTGAACAGTTTACCCTCCCCTAGCAGCTGGAATTGCTCACGCCGGAGCTTCCGTTGACCTTGCTATTTTTTCATTACATTTAGCTGGAGTTTCATCGATCCTAGGAGCTGTAAACTTCATTACTACAGTAATCAATATACGTTCAAATGGAATGACACTAGATCGAATGCCTTTATTCGTTTGAGCAGTTGTTATTACCGCCTTATTGCTACTGTTATCCCTACCCGTTCTAGCTGGTGCAATTACAATATTATTAACTGACCGTAATTTAAATACATCTTTCTTTGACCCAGCAGGAGGGGGAGACCCTAT…	0	0	48	0	0	0	212	0	268	7184	0	0	58	0	0	80	0	0	0	36	0	0	0	0	1820	0	0
OTU_115	Arthropoda	Insecta	Coleoptera	Elmidae	Limnius	Limnius perrisi	99.28	Published		GATAAATAATATAAGATTCTGACTTTTACCCCCTTCACTATCTCTTCTTTTAATAAGAAGACTTGTGGAAAGAGGGGTAGGAACTGGATGAACGGTTTACCCCCCCTTATCTGCCAATATTGCTCATAGAGGATCATCCGTAGATTTAGCAATTTTCAGCCTTCATTTAGCTGGAATTTCTTCTATTCTTGGAGCAGTAAATTTTATTACAACTGTAATTAACATACGATCTCCGGGAATATCTTTCGACCGAATACCTTTATTTGTTTGATCAGTTGCAATTACTGCCCTTCTACTTCTTCTATCTCTACCAGTCTTAGCGGGAGCAATTACTATACTCTTAACAGACCGAAATCTTAATACTTCATTTTTCGACCCGGCAGGTGGGGGTGACCCTAT…	118	5	0	0	0	0	0	0	2615	3362	0	0	2468	0	0	0	0	0	129	5	0	45	8	0	33	0	0
OTU_116	Arthropoda	Insecta	Ephemeroptera	Baetidae	Procloeon	Procloeon stagnicola	100	Private	2 3	TATAAATAATATAAGTTTTTGACTTTTACCTCCATCTTTAACGTTATTAATTTCCAGAAGTTTAGTTGACATGGGTGCTGGTACAGGCTGGACTGTGTACCCGCCGCTAGCTGCTAATATTGCTCATGGTGGGTCTTCTGTTGATTTTGCTATTTTTTCATTACATCTAGCAGGGGTTTCATCTATTTTAGGTGCAGTAAATTTTATTACTACGGTTATTAACATGCGTAGTCCTGGTATAACTTTAGATCGTATTCCTTTATTTGTTTGGTCTGTTATTATTACGGCTGTATTACTATTATTATCTTTACCTGTCTTAGCTGGGGCTATTACTATACTTCTTACTGATCGAAACCTTAATACTTCTTTTTTCGATCCAGCTGGAGGTGGGGATCCTAT…	0	0	0	0	0	0	188	0	0	0	6228	86	0	0	0	0	0	1079	7	0	0	851	0	0	0	0	0
OTU_117	Arthropoda	Insecta	Diptera	Chironomidae			94.63	Published		AATAAACAATATAAGTTTTTGATTATTACCCCCTTCTTTATCTCTTCTCCTTTCAAGAAGAATTGTAGAAAATGGAGCAGGAACAGGATGAACAGTTTACCCTCCTTTATCTTCAAGAATTGCCCATAGAGGAGCCTCTGTTGATTTAGCAATTTTTTCTCTTCACTTAGCTGGTATTTCTTCAATTTTAGGATCTGTAAATTTTATTACCACAGCTATTAATATACGATCTAACGGTATCACATTAGACCGAATACCTCTATTTGTATGATCAGTAATTATTACAACAATCTTACTTCTACTTTCTCTACCTGTATTAGCTGGAGCAATCACGATATTATTGACAGACCGAAATTTAAACACTTCTTTTTTTGATCCTGCAGGAGGAGGAGATCCAAT…	32	0	130	551	6	169	13	342	2478	153	0	0	5069	0	0	0	0	0	0	100	15	4	17	0	0	0	0
OTU_118	Annelida	Clitellata	Tubificida				86.47	Published		ATTAAATAATCTAAGTTTCTGACTACTACCCCCATCTCTAATCCTCCTTGTATCATCTGCAGCAGTAGAAAAGGGGGCCGGAACAGGTTGAACCGTCTATCCTCCATTAGCAAGTAATCTTGCACATTCTGGGCCTTCAGTAGACCTTGCAATCTTCTCATTACATTTAGCTGGTGTAGCATCCATTCTAGGGGCCATTAACTTCATTACCACAATAATCAACATACGATGAAAAGGTATACGTCTAGAACGAATCCCTTTATTCGTGTGATCTGTAATTATTACTGTAATTCTTCTGTTGTTAACCTTACCTGTACTAGCGGGTGCAATTACCATACTACTCACAGACCGAAATCTAAATACCTCATTCTTCGACCCTGCAGGTGGGGGAGACCCTGT…	0	0	0	0	0	0	7	0	3492	3652	0	0	965	0	0	0	0	0	0	0	0	0	0	0	0	0	0
OTU_119	Arthropoda	Insecta	Trichoptera	Limnephilidae	Potamophylax	Potamophylax latipennis	100	Published		CATAAACAACATAAGATTCTGACTATTACCCCCCTCATTAAACCTTCTCCTAATCAGAGCTTTAGTAGAAAGAGGAACAGGGACTGGTTGAACTGTATACCCCCCTCTCTCCAGAAATCTAGCTCACGCAGGAAGTTCAGTTGATATCTCAATTTTCTCCCTCCACCTAGCGGGTATCTCTTCAATTCTAGGAGCAATTAATTTTATCTCTACCACACTAAATATACGCAATAATTTAATAACCCTAGATCGAATCCCCCTATTTGTATGATCAGTTGCTATTACAGCTCTTCTCCTCCTTCTTTCCCTCCCCGTCTTAGCTGGAGCCATTACAATACTTCTTACCGATCGAAATCTTAACACTTCCTTTTTTGATCCATCTGGAGGGGGAGATCCTAT…	217	0	2455	1181	1190	0	1125	769	92	0	0	0	82	0	0	0	0	0	0	1760	0	0	0	0	0	0	0
OTU_120	Arthropoda	Insecta	Diptera	Chironomidae			91.67	Published		AATAAATAATATAAGATTTTGATTATTACCTCCTTCTCTTTCATTACTATTATCAAGTTCGATTGTAGAAGCCGGAGCAGGAACTGGATGAACAGTATACCCCCCTCTATCCTCAGGAATTGCCCATGCTGGTGCATCTGTTGATTTAGCTATTTTTTCTTTACATTTAGCAGGAATTTCATCAATTTTAGGAGCAGTAAACTTTATCACAACAGTGATTAATATACGGTCAGAAGGAATTACTTTAGACCGTATACCTTTATTTGTTTGATCAGTTGTAATCACTGCAATTCTTCTTTTACTATCTCTACCTGTTTTAGCAGGTGCAATTACAATACTTTTAACCGACCGAAATTTAAACACCTCATTTTTTGATCCTGCCGGAGGAGGAGATCCAAT…	60	0	668	43	224	114	88	575	749	686	0	0	1475	922	0	0	742	63	309	1012	1587	458	1435	0	0	0	0
OTU_121	Cnidaria	Hydrozoa	Anthoathecata	Hydridae	Hydra	Hydra oligactis	99.76	Published		ACTAAATAACTTAAGTTTTTGATTACTTCCCCCCGCATTAATTTTACTTTTAACTTCTTCTTTAGTAGAACAAGGGGCTGGTACTGGGTGAACTGTTTACCCCCCTTTATCTGGACCATTAGCTCATTCTGGGGGTTCTGTTGATTTAGCTATTTTCAGTTTACATTGTGCCGGATTTTCTTCTATTGCAGGAGCAATAAATTTTATTACAACTGTATTTAATATGAGAACACCAGGATTAACATTTGACAAACTTCCCTTATTTGTATGATCAGTATTAATTACAGCATTTTTATTACTATTATCATTACCTGTCTTAGCAGGAGCAATAACTATGCTTTTAACTGATAGAAATTTTAACACTACTTTTTTTGATCCGGCCGGAGGAGGTGATCCTGT…	0	4606	0	0	18	1985	8	324	0	0	1019	153	0	0	0	0	14	0	0	0	0	0	0	0	0	0	0
OTU_122	Arthropoda	Insecta	Diptera	Blephariceridae	Liponeura		99.52	Private		GATAAATAATATAAGATTTTGAATGCTGCCTCCTTCTCTAACTCTTTTACTTGCTAGAAGTATTGTTGAAAACGGGGCGGGGACAGGTTGAACAGTCTACCCCCCTCTCTCAAGTGCCATTGCCCATGCCGGAGCCTCAGTCGATTTAGCTATTTTTTCTCTTCATTTAGCCGGGATTTCTTCCATTTTAGGGGCTGTAAACTTCATTACTACAGTTATTAATATGCGAACAACAGGAATTACTCTAGACCGAATACCCCTATTCGTTTGATCTGTCGTAATTACTGCTGTCCTTCTCCTTCTTTCTCTTCCTGTTTTAGCCGGAGCTATTACTATACTTTTAACAGACCGAAATCTAAATACTTCGTTTTTTGATCCTGCAGGTGGGGGAGACCCCAT…	0	0	0	0	0	0	0	0	0	0	0	0	0	7754	0	2570	0	0	0	0	0	0	0	0	0	0	23
OTU_123	Heterokontophyta	Oomycota	Peronosporales	Peronosporaceae	Hyaloperonospora	Hyaloperonospora nasturtiiaquatici	100	Published	2	TATGAATAATATAAGTTTTTGGTTACTACCTCCAGCTTTATTATTATTAATTTCTTCAGCTATTGTTGAATCTGGAGCAGGTACAGGTTGGACTATTTATCCACCTTTATCAAGTGTTCAAGCACATTCAGGTCCATCCGTAGATTTAGCTATTTTTAGTTTACATTTAACAGGAATTTCTTCGTTATTAGGTGCAATTAATTTTATTTCTACGATTTATAATATGAGAGCTCCTGGTTTAAGTTTTCATAGATTACCTTTATTTGTATGGTCAGTATTAATTACAGCTTTTTTATTATTATTAACTTTACCTGTATTAGCAGGTGCAATTACTATGTTATTAACCGATAGAAATTTAAATACTTCATTTTATGATCCTTCTGGAGGAGGAGATCCTGT…	0	0	0	0	25	16	6668	1588	0	0	0	0	0	0	0	0	0	0	0	0	0	0	0	0	0	0	0
OTU_124	Heterokontophyta	Oomycota					80.15	Private	2 3	TCTAAACAATGTAAGTTTTTGGCTTTTACCTCCTGCATTATTTCTTTTACTGGCTTCTGCTCTAGTAGAAACAGGTGCTGGAACAGGTTGGACTGTTTATCCGCCTTTAAGTTCAATCACAGGTCATTCAGGTCCTTCAGTAGATTTAGCTATTTTTAGTTTACATCTATCTGGTATTTCTTCTGTGTTAGGAGCTATTAATTTTATTACTACTATTATTAACATAAGAGCTCCAGGATTGTATATACATAGAATTCCATTATTTGTTTGGTCAGTATTAATTACTGCTGTTTTATTGCTGTTAAGTATTCCTGTACTAGCCGGAGGTATTACAATATTATTAACTGACCGTAATTTTAATACAACATTTTTTGACCCTGCAGGAGGAGGAGACCCTGT…	74	4073	437	0	255	30	276	276	0	0	42	119	0	0	0	3	1102	151	30	709	105	0	71	0	0	0	0
OTU_125	Arthropoda	Insecta	Trichoptera	Philopotamidae	Wormaldia	Wormaldia variegata	100	Private	3	AATAAATAATATAAGTTTTTGATTTTTACCCCCTTCCTTATTTTTTCTAACATTTGGCATATTAATAGACAGCGGAGCAGGAACTGGTTGAACAGTATACCCCCCATTATCAAGAAATATCTCTCATTTAGGAAAGGCCGTAGATCTGACAATTTTTTCCTTACATATAGCAGGAATTTCATCAATTTTAGGAGCAGTAAATTTTATTACAACCGTAATTAACATACGCTCTAATTATATAACTCTCGACCGAATGCCTTTATTTGTTTGATCTGTTTTAATTACCGCAATTTTATTATTACTTTCTTTACCAGTTTTAGCGGGGGCTATTACCATACTCCTAACCGATCGAAATTTAAATACATCCTTTTTCGACCCAGCTGGAGGGGGGGATCCCAT…	0	0	0	0	0	0	0	0	0	0	0	0	0	0	2891	6175	0	0	0	0	0	0	0	95	0	0	0
OTU_126	Arthropoda	Insecta	Ephemeroptera	Baetidae	Baetis	Baetis alpinus	99.76	Published		CATAAACAATATGAGTTTTTGATTGTTACCCCCCTCATTGACTTTACTAGTATCCAGAAGTATTGTGGACGTTGGTGCCGGTACTGGGTGGACAGTTTATCCTCCTTTAGCTGCCAATATTGCACACGGCGGTGCTTCTGTTGATTTTGCTATTTTTTCCCTGCATCTTGCTGGGGTGTCCTCAATTTTAGGGGCAGTGAATTTCATTACTACTGTGATTAATATACGCAGTCCGGGTATAACTCTAGATCGAATACCGTTATTTGTGTGGTCTGTTGTTATCACTGCTGTCTTACTGTTGCTTTCACTTCCCGTGTTGGCAGGTGCAATTACTATGCTGTTAACTGACCGAAATTTAAATACTTCATTTTTTGATCCGGCAGGTGGGGGCGATCCTAT…	0	0	0	0	0	0	0	0	0	0	0	0	0	7374	0	0	0	0	493	0	0	0	0	0	0	0	0
OTU_127	Cnidaria	Hydrozoa	Limnomedusae	Olindiidae	Craspedacusta	Craspedacusta sowerbii	100	Published		ATTAAACAACCTCAGTTTCTGACTCCTTCCTCCTGCCCTCTTCTTATTGCTTGGGTCGGCTTTAGTGGAACAAGGAGCAGGTACAGGTTGGACGGTCTATCCCCCTCTTGCCGGAGTTCAGGCCCACTCCGGACCTTCCGTGGATATGGCCATCTTTAGCCTTCATGCGGCCGGTGCCTCTTCTATCATGGGATCCATGAACTTCATCACCACCATCTTTAACATGAGAGCCCCAGGGATGACCATGGATCGCGTTCCTCTCTTCGTCTGGGCAGTGCTAATCACGGCCTTCCTTCTGGTTCTATCTCTTCCCGTCTTAGCAGGAGCCATCACCATGCTACTCACGGACCGTAACTTCAACACCACCTTTTTTGACCCAGCTGGAGGAGGAGATCCGAT…	0	0	0	0	0	0	0	0	0	0	0	0	0	0	0	6	0	0	0	0	0	0	0	53	0	6613	0
OTU_128	Arthropoda	Insecta	Hemiptera	Aphelocheiridae	Aphelocheirus		100	Private	3	TATAAATAACATAAGATTTTGATTATTACCACCATCATTAACATTATTATTAGCAAGAAGTATTGTTGACAAAGGTGCAGGTACAGGATGAACTGTATATCCACCACTAGCAAGAAATATTGCCCATAATGGAGCATCAGTAGACCTAGCAATCTTCTCACTACATTTAGCAGGTGTTTCATCAATTTTAGGAGCTGTAAATTTTATTTCAACTATTATTAATATACGAACAGCTGGTATGACTCCAGATCGAATACCATTATTTGTGTGATCAGTAGGAATTACTGCACTATTATTATTATTATCTTTACCAGTACTTGCTGGAGCAATTACAATATTATTAACAGATCGAAACTTTAATACTTCATTTTTTGATCCTGCAGGAGGAGGTGATCCTAT…	0	0	0	0	0	0	0	0	0	0	0	0	0	0	2144	1489	0	0	0	0	0	0	0	4320	0	0	131
OTU_129	Arthropoda	Insecta	Ephemeroptera	Heptageniidae	Ecdyonurus	Ecdyonurus dispar	99.52	Published	2	TATGAATAATATAAGTTTTTGATTATTGCCTCCCGCCTTAACTCTTCTTTTATCTAGTAGTATAGTAGAAAGTGGAGCTGGAACTGGGTGAACAGTTTATCCTCCTTTATCGGCTGGGATTGCACATGCGGGAGCATCTGTTGATTTAGCAATTTTCTCCCTTCACCTTGCAGGAGTCTCATCTATCTTGGGTGCAGTTAATTTTATTACAACTACTATTAATATACGATCTAGAGGAATAACTATAGACCGTATTCCTTTATTTGTTTGATCTGTGTTAATTACTGCAATTTTATTACTCCTTTCTTTACCCGTCTTAGCTGGAGCTATTACTATACTGCTTACCGATCGAAATCTTAATACTTCTTTCTTCGATCCAGCTGGTGGTGGTGACCCGAT…	520	1300	0	0	0	0	0	0	0	0	0	0	0	0	0	0	5045	0	0	0	31	0	16	0	0	0	0
OTU_130	Arthropoda	Insecta	Diptera	Chironomidae	Orthocladius	Orthocladius ashei	100	Private		TATAAATAATATAAGTTTTTGACTACTTCCTCCTTCATTAACTTTATTATTATCTAGATCTATCGTTGAAAATGGAGCTGGGACAGGATGAACTGTATACCCTCCGTTATCTTCAGGAATTGCCCACGCAGGGGCTTCAGTAGACCTAGCTATTTTTTCTTTACATTTAGCAGGGATTTCCTCTATTCTAGGGGCAGTTAATTTTATTACTACAGTAATTAATATACGATCAAATGGTATTACTTTAGATCGAATACCTTTATTCGTTTGATCTGTAATTATTACAGCTGTTTTATTACTTTTATCTCTTCCTGTTTTAGCTGGAGCAATTACTATACTATTAACAGACCGAAATTTAAATACGTCTTTCTTTGATCCTGCCGGTGGGGGTGACCCTAT…	0	0	106	0	0	0	0	0	0	0	0	0	0	323	0	0	6772	92	103	120	637	1464	603	0	0	0	0
OTU_131	Annelida	Clitellata	Tubificida	Naididae	Nais	Nais bretscheri	100	Private	3	ACTAAATAATCTTAGATTTTGATTGCTACCCCCTTCATTAATTTTACTAATTTCTTCTGCGGCTGTAGAAAAAGGAGCAGGAACAGGATGAACAGTATATCCACCACTATCAAGAAACCTAGCACACGCAGGACCTTCTGTAGATATGGCTATTTTTTCACTCCATTTAGCAGGTGCTTCTTCTATTTTAGGGGCAGTAAATTTTATTACAACAGTAATAAATATACGTTGAAACGGAATACGACTGGAACGACTACCATTATTCGTATGAGCTGTATTTCTTACAGTAATTCTTCTACTTTTATCTCTACCAGTTCTTGCTGGAGCTATTACCATGCTACTAACAGATCGAAATCTTAATACTTCATTCTTTGATCCTGCTGGAGGTGGAGATCCAAT…	294	114	153	0	23	0	28	0	1192	0	203	36	0	9	362	33	2643	15	56	181	646	473	603	208	0	255	114
OTU_132	Annelida	Clitellata	Tubificida	Naididae	Ophidonais	Ophidonais serpentina	100	Published		ACTAAATAATCTTAGATTCTGACTTCTACCACCATCATTAATTCTATTAATTTCATCTGCAGCCGTTGAAAAAGGTGCTGGAACAGGATGAACTGTATATCCTCCATTATCAAGAAATCTAGCTCACGCTGGACCTTCAGTTGACATGGCTATTTTTTCACTACATCTAGCAGGTGCATCTTCTATTTTAGGTGCAGTTAACTTCATTACTACAGTAATAAACATACGATGAAATGGAATACGACTTGAACGAGTACCATTATTTGTATGAGCTGTAACACTTACTGTAATTCTTCTTCTTTTATCATTACCTGTATTAGCTGGTGCAATTACCATACTATTAACAGATCGAAATCTAAATACCTCATTCTTCGATCCTGCAGGAGGGGGAGACCCAAT…	0	80	0	0	0	0	0	0	0	0	5891	0	0	0	0	0	28	0	4	0	0	14	0	0	0	0	362
OTU_133	Arthropoda	Insecta	Ephemeroptera	Baetidae	Baetis		96.77	Published		CATAAACAATATGAGTTTTTGACTGCTACCCCCCTCATTAACTTTACTAGTATCCAGAAGTATTGTGGACGTTGGTGCCGGTACTGGGTGGACAGTTTATCCTCCTTTAGCGGCTAATATCGCCCACGGCGGTGCTTCTGTTGATTTTGCTATTTTTTCCCTTCATCTTGCTGGGGTGTCCTCAATTTTAGGGGCAGTGAATTTCATTACTATACTGTGATTAATATACGCAGTCCGGGTATAACTCTAGATCGAATACCATTATTTGTGTGGTCTGTTGTTATCACTGCTGCTCTCACTCCCTGTGTTGGCAGGTGCAATTACTATGCTGTTAACTGACCGAAATTTAAATACATCATTTTTTGATCCGGCAGGTGGGGGCGATCCTATTTTATACCA…	0	0	0	0	0	0	0	0	0	0	0	0	0	6005	0	0	0	0	328	0	0	0	0	0	0	0	0
OTU_134	Arthropoda	Insecta	Diptera	Chironomidae	Cardiocladius	Cardiocladius fuscus	99.28	Private	3	AATAAATAATATAAGATTCTGATTACTCCCCCCTTCATTATCCTTATTATTATCTAGTTCTATTGTTGAAAATGGGGCGGGTACTGGGTGAACTGTATATCCACCTCTATCTTCTGGTATCGCTCATGCAGGGGGGTCAGTTGATTTAGCTATTTTTTCTCTTCATTTAGCCGGTATTTCCTCTATTTTAGGAGCTGTAAATTTTATTACAACAGTAATTAATATACGATCTGAAGGAATTTCTCTAGATCGTATACCTTTATTTGTTTGATCTGTTATTATTACAGCTATTCTCCTTTTACTTTCTTTACCCGTATTAGCTGGTGCAATTACAATACTTTTAACAGATCGAAATTTAAATACTTCGTTCTTTGATCCTGCCGGCGGGGGAGACCCTAT…	0	0	0	0	0	0	0	0	0	0	3065	4262	0	0	0	6	0	0	0	16	0	0	0	224	0	0	134
OTU_135	Arthropoda	Insecta	Diptera	Limoniidae	Antocha		99.52	Private	3	AATAAATAACATAAGATTCTGAATACTTCCCCCGTCTCTTACTTTATTGCTAGCTAGTAGTATAGTGGAAAACGGAGCAGGGACCGGTTGAACTGTTTACCCTCCACTATCTTCTGGGATTGCCCATACTGGAGCATCAGTAGATTTAGCCATTTTTTCACTACATTTAGCGGGAATTTCCTCAATTTTAGGAGCAGTAAATTTTATTACTACTGTAATTAATATACGATCAGCAGGAATTACCTTTGACCGAATACCCTTATTTGTTTGATCAGTAGTAATTACTGCAGTTTTATTACTTTTATCTTTACCAGTTTTAGCCGGAGCTATTACTATATTACTAACAGATCGTAATTTAAACACTTCTTTTTTTGACCCGGCGGGAGGAGGAGACCCTAT…	8	0	126	0	3	0	0	0	0	0	0	0	440	3513	0	0	321	0	0	164	843	584	764	0	0	0	145
OTU_136	Arthropoda	Insecta	Plecoptera	Leuctridae	Leuctra	Leuctra aurita	98.79	Published		AATAAATAATATAAGTTTTTGACTTTTACCCCCTTCTTTAACACTATTATTAGCTAGTAGTATAGTGGAAAATGGAGCAGGGACTGGGTGAACGGTTTACCCTCCCCTAGCAGCTGGTATTGCCCATGCTGGAGCTTCAGTTGACCTTGCTATTTTTTCATTACACTTAGCAGGGGTGTCTTCAATCCTCGGGGCTGTAAATTTTATTACCACAGTAATTAACATACGATCAAATGGAATAACACTAGACCGAATGCCTTTATTTGTGTGGGCTGTAGTAATCACAGCCCTATTACTTCTCCTATCCCTCCCAGTTCTCGCTGGTGCTATTACAATATTACTGACTGACCGTAATTTAAATACATCTTTCTTTGATCCTGCAGGAGGGGGAGACCCTAT…	288	18	0	0	0	0	0	0	2596	559	0	0	1942	1256	0	0	0	0	28	0	0	0	0	0	0	0	0
OTU_137	Arthropoda	Insecta	Diptera	Athericidae	Atherix		96.97	Private		AATAAATAATATAAGATTTTGACTATTACCTCCATCTTTAACTCTTTTATTAACTAGAAGTATAGTTGAAAACGGAGCAGGAACAGGATGAACAGTTTATCCACCTTTATCTTCAAGAATTGCTCACGCTGGAGGATCAGTTGATTTAGCTATTTTTTCTCTCCATTTAGCAGGAATTTCTTCTATTTTAGGAGCAGTAAATTTTATTACTACAGTAATTAATATACGATCAACTGGTATTACATTAGATCGAATACCATTATTTGTGTGAGCAGTAGTAATTACTGCAATTCTTTTATTACTTTCTCTCCCAGTTCTAGCAGGAGCTATTACAATACTTTTAACTGATCGAAACTTAAATACTTCATTTTTCGACCCAGCTGGAGGAGGTGACCCAAT…	0	0	0	0	0	0	0	0	31	3148	0	186	895	0	111	152	0	0	0	0	0	0	0	323	1673	0	0
OTU_138	Arthropoda	Insecta	Diptera	Chironomidae	Orthocladius		95.89	Published		AATAAATAATATAAGATTTTGATTATTGCCCCCATCATTAACTTTATTATTATCAAGTTCTATTGTAGAAAATGGAGCTGGTACAGGATGAACTGTTTATCCTCCCTTATCTTCAGGAATTGCTCATGCTGGCGCATCTGTCGATTTAGCAATTTTTTCATTACATTTAGCTGGAATTTCTTCTATTTTAGGAGCTGTAAACTTCATTACTACTGTAATTAATATACGGTCAAATGGAATTACATTAGACCGAATACCTCTATTTGTTTGATCTGTTATTATTACTGCTATTTTACTGCTTCTTTCTTTACCTGTATTAGCTGGTGCTATTACTATATTACTCACAGACCGAAACTTAAATACTTCTTTTTTTGACCCGGCTGGAGGAGGGGACCCAAT…	0	0	229	0	0	0	0	0	0	5	0	0	0	363	0	0	1181	14	0	305	1690	736	1534	0	0	0	265
OTU_139	Proteobacteria	Alphaproteobacteria					81.29	Published	2	GATGAACAATATCAGCTTCTGGCTGTTGGTGCCTTCCTTCATCTTGCTCCTCGGATCAGGTTTTGTGCCAGGTGGAAGTGGTCCCGGTGCAGGCACGGGCTGGACGGTCTATGCGCCGCTTTCAACCAGTGGTTCTGCAGGGCCAGCCGTTGATATGGCGATTTTCTCGCTCCACTTGGCAGGCGCTTCTTCGATCCTTGGTGCGATCAACTTCATTACGACCATCTTTAACATGCGTGCGCCGGGCATGACGCTCCACAAAATGCCGCTGTTCGTATGGTCAGTGCTCGTCACAGCCTTCTTGCTGTTGTTGGCCCTTCCTGTGCTTGCGGCTGCCATCACGATGTTGCTGACGGATCGTAACTTTGGGACGACCTTCTTCGATGCAGCAGGCGGCGG…	185	70	0	0	8	0	0	0	194	970	361	243	2646	1033	11	8	55	0	9	8	171	114	161	265	0	0	154
OTU_140	Arthropoda	Insecta	Diptera	Chironomidae	Conchapelopia	Conchapelopia viator	100	Private	3	AATAAATAATATAAGATTTTGAATGCTTCCTCCTTCTCTTACTTTATTATTATCTAGTTCAATTGTAGAAAATGGAGCTGGTACAGGGTGAACTGTTTACCCTCCTCTCTCTTCAGGAATTGCTCACGCAGGGGCTTCTGTTGATTTAGCAATTTTTTCTTTACATTTAGCTGGAATTTCTTCTATTTTAGGAGCAGTAAATTTTATTACAACAGTAATTAATATACGATCAAGAGGAATCACTTTAGACCGAATACCCTTATTTGTATGATCAGTAGTTATTACAGCTGTTTTACTTCTCTTATCATTACCAGTTTTAGCTGGAGCCATTACTATACTATTAACTGATCGTAATTTAAATACATCCTTTTTCGACCCTGCGGGAGGAGGAGACCCAAT…	0	557	0	0	0	0	0	0	0	0	176	0	0	17	359	19	269	0	249	0	1178	188	1078	962	1510	0	407
OTU_141	Nemertea	Hoplonemertea	Monostilifera	Tetrastemmatidae	Prostoma	Prostoma graecense	99.03	Published		AATAAATAATATGAGATTTTGGTTACTTCCACCTGCTTTAATTTTATTACTTTCTTCGGGAGCAGTAGAAAGAGGAGTTGGTACTGGTTGAACTGTTTACCCTCCATTATCTAGAAATGTTGCTCATGCTGGAAGTTCTGTTGATCTTGCTATTTTTTCTTTACATCTTGCTGGGGTATCTTCAATTTTAGGGGCTATTAATTTTATTACTACTATTATTAATATGCGTTGATATGGGATACAATTTGAGCGACTTTCTTTATTTGTTTGATCTGTGAAAATTACTGCTATTTTATTGCTTCTTTCTTTACCTGTACTTGCTGGGGCTATTACTATGTTATTGACAGATCGAAATTTTAATACTTCTTTTTTTGATCCTGCTGGTGGTGGTGATCCTAT…	0	58	9	0	0	0	0	0	0	0	1312	3314	0	0	87	487	43	5	0	0	33	97	67	485	0	102	104
OTU_142	Magnoliophyta	Liliopsida	Poales	Poaceae	Poa	Poa compressa	99.5	Published	2	ATTAAATAATATATCATTCTGGTTGTTGCCACCAAGTCTCTTGCTCCTATTAAGCTCAGCCTTAGTAGAAGTGGGCAGCGGCACTGGGTGGACGGTCTATCCGCCCTTAAGTGGTATTACCAGCCATTCTGGAGGAGCAGTTGATTTAGCAATTTTTAGTCTTCATCTATCAGGTGTTTCATCAATTTTAGGTTCTATCAATTTTATAACAACTATCTTCAACATGCGTGGACCTGGAATGACTATGCATAGATTACCACTTTTTGTGTGGTCCGTTCTAGTGACAGCATTCCTACTTTTATTATCACTTCCGGTACTGGCGGGGGCAATTACAATGTTATTAACCGATCGAAACTTTAATACAACCTTTTTTGATCCTGCAGGAGGGGGAGACCCAAT…	0	0	9	65	3	0	17	178	39	35	436	5	9	0	0	0	1067	77	4	7	29	3260	37	0	0	0	541
OTU_143	Arthropoda	Insecta	Ephemeroptera	Heptageniidae			92.06	Private		AATAAATAATATAAGTTTTTGATTATTGCCTCCGGCTTTAACCCTCCTTTTGTCTAGTAGTATAGTTGAAAGTGGAGCTGGTACTGGATGAACTGTTTATCCTCCTTTATCAGCAGGTATTGCACACGCAGGGGCTTCTGTTGATCTCGCCATTTTCTCACTTCATCTTGCCGGAGTTTCATCTATTTTAGGTGCTGTAAATTTTATCACAACTACTATCAATATACGATCTAGTGGAATAACTATAGACCGAATCCCTCTTTTTGTTTGATCTGTATTAATTACCGCCATTTTACTTCTACTTTCTTTACCTGTTCTAGCAGGAGCTATTACTATACTTCTCACAGATCGAAATCTTAATACTTCTTTCTTCGACCCTGCCGGAGGTGGAGACCCTAT…	1850	0	0	0	0	0	0	0	888	0	495	0	0	184	1764	0	0	0	77	0	0	0	0	1069	92	0	0
OTU_144	Annelida	Clitellata	Tubificida	Naididae	Limnodrilus	Limnodrilus hoffmeisteri	100	Published		GCTTAATAACCTAAGATTCTGACTAATGCCCCCATCACTAATTCTACTAGTCTCATCAGCTGCAGTTGAAAAAGGCGCAGGGACAGGGTGAACTGTATACCCCCCCTTAGCAAGAAATCTAGCTCATTCCGGGCCTTCTGTAGATCTGGCAATTTTTTCACTACACTTAGCAGGAGCCGCATCAATCCTGGGAGCAATTAACTTCATCACAACAATAATCAATATACGATGAAAGGGAATACGCTTAGAGCGTATTCCTTTATTTGTGTGATCCGTAATCATCACAGTTATTTTACTTCTTCTTACCCTTCCAGTTCTTGCCGGAGCTATCACCATACTTTTAACAGATCGAAACCTAAACACCTCATTCTTTGATCCGGCAGGTGGAGGCGATCCAGT…	853	0	0	0	0	0	0	0	0	2948	1911	0	5	0	14	0	0	0	73	0	0	0	0	0	0	0	0
OTU_145	Arthropoda	Insecta	Diptera				89.37	Private		AATAAATAACATAAGTTTCTGATTATTACCCCCTTCATTGACACTTCTTCTTTCTAGTTCAATTGTAGAAAACGGAGCTGGAACAGGATGAACTGTTTACCCTCCTCTTTCTTCAAGAATTGCTCATAGAGGAGCCTCTGTTGATTTAGCCATTTTTTCTTTACATTTAGCAGGAATTTCATCAATTTTAGGATCTGTAAATTTTATTACAACTGCAATTAACATGCGCTCAAATGGTATTACTCTTGATCGAATGCCTCTTTTTGTTTGATCTGTAATTATTACTACAATTCTTTTATTATTATCTCTTCCTGTATTAGCAGGAGCAATTACAATATTGTTAACTGATCGAAATTTAAATACTTCTTTTTTTGACCCCGCAGGAGGGGGGGACCCTAT…	0	0	0	0	0	0	0	0	0	0	0	0	0	0	78	30	0	0	0	0	0	0	0	13	5829	73	25
OTU_146	Arthropoda	Insecta					70.95	Private	2 3	ACTAAACAATATAAGTTTTTGGCTTTTACCTGTTTCATTACTTTTATTATTAAGTTCGGCATTAGTTGAGACTGGTGTAGGAGCTGGATGGACGCTGCTTCCACCGTTGTCCTCATTAGTTGGTCATCCGGGGGCTTCGGTCGACTTGGCGATATTCTCTCTACACGTTTCTGGTTTAAGCTCATTACTAGGCGCAATCAATTTTATTACGACAGTTATTAATATGCGCGCCTCGGGCATGGCCATGCATAGAGTACCATTATTTGTATGGAGCGTGTTTATTACCGCATTTCTTTTATTATTGTCATTACCAGTATTAGCAGCAGGTATTACGATGCTTTTGACCGATCGTAACTTTAACACGAGTTTCTTTGACCCCGCTGGAGGTGGAGACCCCGT…	0	0	140	0	41	104	98	218	0	0	0	0	0	286	0	0	242	815	26	162	276	2946	291	0	0	0	0
OTU_147	Arthropoda	Insecta	Trichoptera	Psychomyiidae	Psychomyia	Psychomyia pusilla	100	Published		TATAAATAATCTAAGATTTTGATTTTTACCTCCTTCTATTTTTTTCCTAATTTCTTCTATATTTATAGATAATAGAGCTGGAACAGGATGAACAGTATACCCTCCTTTATCTAATAATATATTTCACTCAGGAAAAGCTATTGATATCTCTATTTTTTCTCTTCATTTAGCTGGAATTTCATCAATTTTAGGAGCAATTAATTTTATTACCACAATTATTAATATAAAACTTAAAAGAATTACATTTGATATTCTTCCCCTATTTGTTTGATCAATTGGAATCACAGCTTTATTGCTTTTACTATCATTGCCTGTATTAGCAGGAGCTATTACAATATTATTAACAGATCGAAACTTAAATACTTCATTTTTTGACCCAGCAGGAGGAGGAGATCCTAT…	72	81	140	0	0	0	0	0	0	0	717	87	0	0	199	296	754	0	0	153	1005	1426	875	171	0	0	222
OTU_148	Arthropoda	Insecta	Ephemeroptera	Caenidae	Caenis	Caenis pusilla	100	Published		AATAAACAATATAAGATTTTGGCTGCTGCCGCCGGCATTAACTTTACTATTAACTAGCAGCCTAGTGGAAAATGGGGCCGGAACTGGATGAACTGTTTACCCCCCTCTCGCCGCCGGAATCGCCCATGCTGGGGCCTCTGTCGACTTAGCTATTTTTTCACTTCATCTCGCAGGGATCTCCTCCATTTTAGGGGCCGTAAACTTTATCACCACTACAATTAATATGCGAGCCAGAGGAATAACAATGGACCGAATCCCATTATTTGTTTGGTCCGTTGTAATTACAGCCATCCTATTATTGCTATCTCTCCCGGTATTAGCAGGGGCAATCACTATGTTATTAACCGATCGTAATTTAAACACATCTTTCTTCGACCCGGCAGGGGGTGGAGACCCTAT…	0	1134	0	0	0	0	0	0	0	0	1070	3328	0	0	0	58	642	0	0	0	426	0	386	0	0	0	0
OTU_149	Arthropoda	Insecta	Diptera	Chironomidae	Cricotopus		97.32	Published		AATAAATAACATAAGATTCTGAATACTACCTCCCTCTCTTACGTTATTATTATCAAGCTCAATTGTAGAAAACGGAGCTGGTACTGGATGAACTGTCTACCCTCCCTTATCCTCTGCTATTGCTCATGCAGGAGCCTCGGTTGACTTAGCAATTTTTTCTCTTCATTTAGCAGGAATTTCTTCTATTTTAGGAGCAGTTAATTTTATCACAACAGTAATTAATATACGATCAGAAGGTATTACCTTAGACCGTATACCTCTATTTGTGTGATCTGTTGTTATTACAGCTATTTTGCTTTTACTTTCTCTACCAGTTTTAGCAGGAGCTATTACAATATTATTGACAGATCGAAATTTAAATACTTCATTTTTTGATCCTGCGGGAGGGGGAGATCCTAT…	22	0	1114	0	34	0	0	0	62	40	0	0	248	1272	5	0	357	229	178	1597	397	326	306	0	16	0	0
OTU_150	Arthropoda	Insecta	Diptera	Chironomidae	Cricotopus	Cricotopus trifascia	100	Published		AATAAATAATATAAGTTTTTGACTACTTCCCCCTTCATTAACTTTACTATTGTCAAGTTCAATTGTAGAAAACGGAGCTGGTACAGGATGAACTGTATACCCTCCTCTTTCTGCCGGAATTGCTCATGCTGGGGCATCAGTTGATTTAGCAATTTTCTCTTTACATTTAGCTGGGATTTCTTCTATCTTAGGAGCTGTAAATTTTATTACAACAGTAATTAATATACGATCTGAAGGAATTACTTTAGATCGAATACCTTTATTTGTTTGATCAGTAGTAATTACTGCAATCTTACTCCTTTTATCATTACCAGTTTTAGCTGGAGCTATTACTATACTTTTAACAGATCGAAATTTAAATACGTCATTCTTTGATCCAGCTGGTGGTGGGGATCCTAT…	0	112	151	0	0	0	0	0	0	0	645	1545	9	0	99	809	1705	0	0	227	360	155	340	0	0	0	315
OTU_152	Arthropoda	Insecta	Ephemeroptera	Caenidae	Caenis	Caenis rivulorum	98.55	Published		TATAAACAACATAAGTTTTTGGTTGCTACCCCCAGCCTTAACCCTTCTTTTAACTAGCAGCCTTGTGGAAAACGGGGCTGGTACCGGTTGGACGGTTTACCCCCCGCTCGCCGCGGGTATCGCGCATGCTGGGGCCTCTGTAGATCTTGCCATCTTTTCTCTTCATCTCGCAGGTATCTCCTCAATTCTAGGAGCCGTAAACTTTATCACAACTACAATCAACATGCGGGCTAGAGGAATAACAATAGACCGAATCCCATTATTTGTGTGGTCCGTAGTGATCACAGCAGTGCTACTTCTTCTCTCCCTACCGGTTCTTGCCGGTGCCATTACTATACTACTAACCGATCGAAACCTAAACACCTCTTTCTTTGACCCCGCAGGAGGTGGAGACCCTAT…	0	0	134	0	0	0	0	0	0	0	0	0	0	706	5	0	1276	37	0	176	942	268	774	0	1597	0	0
OTU_153	Annelida	Clitellata	Crassiclitellata	Lumbricidae	Eiseniella	Eiseniella tetraedra	100	Private	1	TTTAAATAACATGAGATTTTGACTTCTGCCTCCTTCCTTAATTCTACTAGTATCCTCTGCAGCCGTAGAAAAGGGGGCCGGGACAGGATGAACTGTTTATCCTCCCTTAGCAAGAAATTTAGCTCATGCAGGTCCATCAGTAGACTTAGCTATTTTCTCATTACATTTAGCAGGAGCTTCATCTATTTTAGGGGCCATCAACTTTATTACTACAGTCATCAATATGCGATGAAGAGGTTTACGATTAGAGCGAATCCCCCTTTTCGTATGAGCTGTATTAATTACAGTGATTCTTCTTCTACTATCATTGCCCGTGCTAGCAGGAGCAATTACCATATTACTAACCGACCGAAATCTAAATACATCATTCTTCGATCCGGCTGGTGGCGGTGATCCAAT…	0	28	0	143	0	0	561	525	1426	906	974	0	302	0	28	0	0	18	175	0	0	0	0	0	0	0	0
OTU_154	Arthropoda	Insecta	Ephemeroptera	Baetidae	Baetis	Baetis rhodani	100	Published		TATAAACAACATAAGTTTTTGGTTATTGCCTCCTTCTTTAACACTTCTCGTGTCTAGAAGAATTGTTGACGTAGGTGCTGGTACTGGTTGAACTGTTTATCCTCCTCTCGCCGCAAATATCGCCCACGGAGGGTCTTCGGTTGATTTCGCAATTTTTTCTTTACACTTGGCTGGTATTTCTTCGATTTTAGGTGCAGTTAATTTTATTACTACAGTTGTTAATATGCGTAGCCCTGGAATAACCCTAGACCGGATACCATTATTTGTTTGATCTGTAGTTATTACGGCTGTGTTACTGCTTTTATCGTTGCCAGTCTTAGCTGGTGCAATTACGATACTATTAACTGACCGAAATTTAAATACTTCATTTTTTGATCCTGCTGGGGGTGGGGATCCTAT…	664	249	61	31	777	38	164	171	19	10	8	0	239	200	84	983	4	129	213	66	12	0	22	0	0	0	0
OTU_155	Ascomycota	Sordariomycetes	Hypocreales				86.23	Published		ATTAAATAACATAAGTTTCTGACTATTACCACCTAGTTTAATACTATTAGTATTTTCTGCATGTATAGAAGGTGGAGCCGGTACAGCTTGAACACTTTACCCTCCTTTAGCTGGAGTGCAAAGTCATAGTGGACCTAGTGTAGATCTAGCAATTTTTGCATTACATTTATCAGGGGTAAGTAGTTTATTAGGAGCCATAAACTTCATAACTACAATAGTTAATATGAGAACTCCTGGTATAAGATTACATAAATTAGCTTTATTTGGATGAGCTGTTGTTATTACAGCTGTATTATTATTGTTAACTTTACCTGTTCTTGCAGGAGCGATAACAATGGTTTTAACAGATAGAAACTTTAATACTTCATTCTTTGAAACAGCTGGTGGTGGTGATCCTAT…	875	527	0	0	0	0	0	0	62	20	0	30	89	9	1818	729	0	0	0	0	0	0	0	58	319	0	265
OTU_156	Heterokontophyta	Oomycota	Pythiales	Pythiaceae	Phytophthora	Phytophthora lacustris	100	Published	2	TATGAATAATATAAGTTTTTGGTTATTACCACCAGCTTTATTATTATTAGTTTCATCTGCTATTGTAGAATCTGGTGCTGGTACTGGTTGGACTGTTTATCCACCATTATCAAGTGTACAAGCACACTCAGGACCTTCAGTAGATTTAGCTATTTTTAGTTTACATCTAACAGGTATTTCGTCAATATTAGGTGCTATTAATTTTATTTCAACTATTTATAATATGAGAGCTCCAGGTTTAAGTTTTCATAGATTACCTTTATTTGTTTGGTCTGTATTAATTACTGCATTTCTTCTATTATTAACATTACCTGTATTAGCGGGTGCTATAACTATGTTATTAACAGATAGAAATTTAAATACCTCTTTTTATGATCCATCAGGTGGAGGAGATCCGGT…	689	442	64	4	579	62	1179	59	19	0	311	51	23	0	638	632	0	0	0	72	29	0	17	51	23	0	485
OTU_157	Arthropoda	Insecta	Diptera	Simuliidae	Simulium	Simulium equinum	100	Published		AATAAATAATATAAGTTTTTGACTTTTACCTCCTTCTTTAACATTATTATTAGCTAGTAGAATAGTTGAAGCAGGGGCCGGAACGGGTTGGACAGTGTACCCCCCCTTATCTTCTGGAATCGCCCACGCAGGCGCCTCTGTTGACCTAGCTATTTTTTCTTTACATTTAGCCGGAATTTCATCAATTCTAGGGGCTGTAAATTTTATTACAACAATTATTAATATACGATCAAATGGAATTACTTTCGATCGGATACCTTTATTTGTGTGATCTGTAGTAATTACCGCCGTTTTATTATTACTCTCTTTACCAGTTTTAGCTGGGGCTATCACAATACTATTAACAGACCGAAACTTAAACACCTCATTCTTCGACCCAGCAGGAGGAGGGGATCCAAT…	0	0	0	0	0	0	0	0	0	0	0	5	0	0	73	4768	0	0	0	0	0	0	0	0	0	0	449
OTU_158	Arthropoda	Insecta	Diptera	Athericidae	Atherix	Atherix ibis	99.03	Early-Release	2	AATAAATAATATAAGATTTTGATTACTACCTCCATCTTTAACCCTTTTATTAACTAGAAGTATAGTTGAAAACGGAGCAGGAACAGGATGAACAGTTTATCCACCTTTATCTTCAAGAATTGCCCATGCTGGTGGATCAGTTGATTTAGCTATTTTTTCTCTTCATTTAGCAGGAATTTCTTCTATTTTAGGAGCAGTAAATTTTATTACCACAGTAATTAATATACGATCAACTGGTATTACATTAGATCGAATACCATTATTTGTATGAGCAGTAGTAATTACTGCCATTCTTTTATTACTTTCTCTCCCAGTTCTAGCAGGAGCTATTACAATACTTTTAACTGATCGAAATTTAAATACTTCATTTTTTGACCCCGCTGGAGGAGGAGATCCAAT…	0	0	0	0	0	0	0	0	0	0	0	1095	0	0	2386	1247	0	0	0	0	0	0	0	797	0	0	0
OTU_159	Arthropoda	Insecta	Plecoptera	Chloroperlidae	Siphonoperla	Siphonoperla torrentium	98.55	Published		AATAAATAATATAAGTTTTTGACTTTTACCCCCATCTTTGACCCTCCTTCTAGCAAGAAGCTTAGTCGAAAATGGAGCTGGAACAGGGTGAACAGTTTACCCGCCACTTTCAGCAGGTATTGCCCATGCCGGGGCATCAGTTGATATGGCTATTTTTTCTTTACACTTAGCTGGAGTTTCTTCGATTTTAGGGGCCGTCAATTTTATTACTACAGTAATCAACATACGATCAAGTGGTATAACCCTTGATCGGATACCTTTATTTGTCTGGGCTGTGGCCATTACTGCCCTACTTCTCCTCCTTTCTTTACCCGTTCTAGCTGGAGCTATTACGATACTATTAACAGACCGAAATCTTAATACCTCATTTTTCGACCCAGCAGGAGGGGGAGACCCAAT…	0	0	210	2881	282	407	476	42	53	0	0	0	117	0	0	0	0	0	1181	165	0	0	0	0	140	0	0
OTU_160	Arthropoda	Insecta					74.04	Published		GCTAAATAACATTTCATTCTGGCTAATGCCACCATCAAGGAGGAGACTAGTAAGTTCGATGAGGGTAGAAGCAGGAGCAGGGACAGGGTGGACAGTATATCCACCACTATCATCAGTAGAAGCGCATAGTGGACCAGCAGTAGATAGGGCGATCTTTGCATTGCACCTAGCAGGGACATCATCAATCCTAGGAGCGGTAAACTTCATTACAACGATTAGGAACATGCGAGGACTAGGGAGAACACTGCACCGAATGCCACTATTCGTATGGGCAGTAAGGATTACAGCAGTATTGCTACTAAGGTCACTACCAGTACTAGCAGGAGCGATTACAATGCTACTAACAGACCGGAATATGAATACAACGTTCTTTGATCCAGCAGGAGGGGGAGATCCAGT…	0	0	267	23	3161	200	890	52	15	0	0	0	0	0	0	0	0	0	0	158	0	0	0	0	0	0	0
OTU_161	Arthropoda	Insecta	Diptera	Chironomidae	Cricotopus	Cricotopus tremulus	99.52	Private		AATAAATAATATAAGTTTCTGACTACTTCCTCCTTCACTAACCTTACTTTTATCAAGATCAATTGTAGAAAACGGAGCTGGGACAGGTTGAACTGTTTATCCTCCCCTATCTTCGGGTATTGCTCATGCTGGAGCTTCAGTAGATTTAGCTATTTTTTCTTTACATTTAGCAGGTATTTCTTCAATTTTAGGTGCTGTAAATTTTATTACTACGGTAATTAATATACGATCAGAAGGAATTACTTTAGATCGAATACCTTTATTTGTATGATCAGTAGTAATTACAGCTATTCTTTTATTATTATCTTTACCTGTTTTAGCAGGGGCTATTACTATATTATTAACAGACCGAAATTTAAATACATCCTTCTTTGACCCTGCGGGTGGAGGAGACCCTAT…	0	17	39	0	0	0	0	0	0	0	0	0	24	1404	0	30	2917	0	0	88	1222	304	977	0	0	0	284
OTU_162	Arthropoda	Insecta	Ephemeroptera	Heptageniidae			94.93	Private	3	TATAAATAATATAAGATTTTGATTATTGCCCCCAGCTCTCACATTGCTTTTATCTAGTAGTATAGTTGAAAGTGGTGCCGGTACAGGCTGAACTGTTTATCCCCCTTTATCTGCAGGAATCGCCCACGCAGGAGCTTCCGTGGATTTGGCTATTTTTTCTCTTCATCTTGCAGGGGTTTCTTCTATTCTAGGAGCTGTTAATTTTATTACTACTACTATTAATATACGATCAAGTGGTATAACTATAGACCGGATTCCTTTATTTGTATGGTCTGTATTAATCACTGCCATTTTACTATTGCTTTCCCTGCCTGTATTAGCCGGAGCAATTACTATACTACTAACAGACCGAAACTTAAATACTTCTTTCTTCGATCCTGCTGGTGGTGGAGACCCAAT…	0	2831	0	0	0	0	0	0	0	0	0	0	0	0	0	0	0	0	0	0	1078	127	1004	0	0	0	31
OTU_163	Arthropoda	Insecta	Ephemeroptera	Baetidae	Baetis	Baetis alpinus	99.76	Published		TATAAATAACATAAGATTTTGATTGTTACCCCCCTCACTCACACTTTTAATTTCTAGCAGAATTGTTGATGTAGGAGCGGGTACAGGTTGGACCGTCTATCCTCCCCTATCTGCTAATATCGCACATGGGGGTTCTTCGGTAGATTTTGCAATTTTTTCACTTCATTTGGCTGGTGTGTCCTCTATTTTGGGAGCGGTTAATTTTATTACAACTGTAATTAATATGCGTAGTCCTGGTATAAGTCTAGATCGAATACCTTTATTTGTGTGGTCAGTGGTTATTACCGCAGTTCTGCTCTTGCTTTCTTTACCAGTATTGGCTGGCGCTATTACTATACTTTTAACCGATCGTAATCTTAATACTTCGTTTTTTGACCCTGCTGGAGGGGGTGACCCTAT…	12	0	90	0	0	0	0	0	0	109	0	0	3	0	24	783	0	0	592	130	141	0	114	0	389	0	2540
OTU_164	Arthropoda	Insecta	Diptera	Chironomidae	Cricotopus	Cricotopus rufiventris	100	Published		AATAAATAATATGAGATTTTGATTACTACCCCCTTCTCTTACATTATTATTATCAAGATCTATTGTAGAAGCCGGAGCAGGAACTGGATGAACAGTTTACCCTCCTTTATCTTCAGGAATTGCACATGCTGGAGCTTCTGTTGACTTAGCTATTTTCTCTTTACATTTAGCAGGAATTTCCTCAATTTTAGGAGCAGTAAATTTTATCACAACAGTAATTAATATACGATCAGAAGGAATTACTCTAGACCGAATACCCTTATTTGTTTGATCCGTTGTAATCACTGCTATTCTTCTTTTATTATCTCTACCTGTATTAGCTGGTGCAATTACTATGCTTTTAACAGATCGAAATTTAAATACTTCGTTTTTTGATCCTGCAGGGGGTGGAGACCCTAT…	0	0	394	0	0	0	0	0	0	0	21	0	0	0	0	0	974	70	0	600	1411	373	1352	0	0	0	0
OTU_165	Arthropoda	Insecta	Coleoptera	Elmidae	Elmis	Elmis aenea	99.71	Private	2	AATAAACAACATAAGATTTTGACTATTACCACCTTCTCTATCTCTTCTCCTAATAAGAAGAATTGTAGAAAGAGGGGTAGGAACAGGATGAACAGTCTATCCTCCTTTATCAGCCAATATCGCTCACAGAGGGTCTTCTGTAGATCTAGCTATTTTCAGCCTTCATTTAGCCGGGATCTCATCAATTTTAGGAGCTGTAAATTTTATTACAACTGTAATTAATATACGTTCCCCTGGAATAACATTTGATCGAATACCTTTATTTGTTTGATCTGTAGCTATCACAGCCCTTCTTTTATTACTCTCACTACCTGTTCTTGCCGGAGCAATTACTATGCTTTTAACTGATCGTAATTTAAACACTTCTTTTTTCGATCCTGCCGGAGGAGGGGATCCAAT…	26	153	23	0	0	0	0	0	232	2272	0	0	652	415	0	0	0	30	4	29	235	115	238	0	0	0	10
OTU_167	Arthropoda	Insecta	Ephemeroptera	Ephemerellidae			98.31	Private	3	AATAAATAATATAAGCTTCTGACTTTTACCTCCGGCGTTAACCCTTTTATTAGCTAGAAGCATAGTGGAGAGAGGGGCCGGAACAGGCTGAACCGTGTACCCACCTTTAGCCTCTGGAATGGCTCACGCCGGGGCTTCTGTAGATTTAGCCATTTTCTCTCTACATTTAGCCGGGGTTTCTTCTATTCTTGGGGCAGTAAATTTTATTACTACCACAATTAATATACGAACTAGAGGTATAACTATGGATCGTATTCCCTTATTTGTTTGGTCCGTGCTGATTACCGCAATCTTATTACTACTATCATTACCGGTTTTAGCGGGAGCTATTACTATATTATTAACTGACCGTAATCTTAATACTTCCTTCTTTGACCCCGCAGGAGGTGGAGATCCAAT…	227	0	0	0	38	0	711	0	0	62	0	0	61	0	0	0	0	0	250	0	0	0	0	46	3202	0	0
OTU_168	Mollusca	Gastropoda					72.04	Published	2	CCTTAATAACGTAAGCTTCTGGTTGCTTATACCTTCATTTATTTTATTGCTGAGCTCGGCTTTTATAGAAGGAGGTGCCGGTACCGGTTGGACATTATATCCGCCTCTTAGCGGAGCTGTAGGGCAGCCTGGCGGAGCAGTAGATATGGCTATATTTAGCTTGCATTTAGCCGGTATATCGTCAATTTTAGGCGCAATCAACTTTATAGTAACTATATTTAACATGCGCGCACCCGGTATGACATTACACAAAATGCCCTTGTTTGTTTGGTCGGTCTTAGTTACAGCATTTTTATTACTTCTTGCTTTGCCGGTTCTTGGCGGTGCAATCACCATGTTGCTTACTGATCGTAATTTTGGTACAACATTTTTTGATCCGGCTGGTGGTGGTGATCCGGT…	6	2777	0	0	0	0	29	0	0	0	4	7	0	0	10	14	10	0	0	0	13	0	11	4	0	1231	21
OTU_169	No Match	No Match	No Match	No Match	No Match	No Match				ATTGCCGTATACCGACGCCGATGCCGATGCCGCCTCCGACCACGCTCAGCTCGCTCACCTCGGCCCACGTTTCGATCAAGCCTCTGGTAGTGTCCGGAATGTATGGTAAAAAACAAGCTATGGGCATCCCTTGTTTGTTTCGGCCGAAACTCAGTTGCGGCGAGCTGGGACTCAACCAGTGTTTCGACATGTAGTCGTACAAACTCTGGGCGAGTTCGCCGTCGCCACCGCTGAAACTCGTCGCCACGTAGGCGAACCGCTGCTGAGGAGACGACTCGTCGGGTCTCATGTACGAGTCTTTGAGCCGCCTCAGACCGGCTTTGTCAAACAAGTCGTTTCTCGATTCGTTCAAAGTAACCATTTTTTGTTGACCATTCTCGCTCGTCAAACGGCAATCAA…	3114	0	0	0	0	0	0	0	741	0	0	0	92	0	0	0	0	0	0	0	0	0	0	0	0	0	0
OTU_170	Proteobacteria	Betaproteobacteria					77.88	Published	2	TATGAATAACTTCAGCTTCTGGTTGATGATTCCTGCTGCTTTGATGGTTGTAAGCTCCTTTTTTGTTCCAGGTGGCGCGCCTGCGACGGGTTGGACTTTGTATGCACCCTTGACGCTACAAATGGGTCCTTCGATGGATACAAGCATTTTTGCTTTGCATTTGCTAGGTGCTAGCTCTATTATGGGTTCCATCAACATTATTGTGACCGTGCTGAATATGCGTGCACCAGGCATGACATTAATGAAGATGCCTATGTTCTGCTGGACTTGGCTGATTACTGCCTATTTGCTGATTGCCGTGATGCCTGTTTTGGCGGGTGCAATCACCATGACATTGACTGATCGCCATTTTGGTACCAGCTTCTTTAACCCAGCTGGTGGTGGTGACCCTGTGATGTA…	173	31	22	39	102	132	187	115	211	32	0	8	75	3702	0	0	119	35	128	51	86	256	74	0	0	0	0
OTU_171	Platyhelminthes	Rhabditophora					78.09	Published		TACAAATAATTTAAGATTTTGGTTGTTAATACCTTCTATTTTTTTGTTGTTAAGTTCGTTTTTTTCTGATAATGGGGTAGGGGCAGGATGAACAGTTTATCCTCCTTTGACAGGTAATTTATTTCATAATGGTTTTTCTATGGATATGGCCATTTTGTCGTTACATGTGGCAGGGGTTAGGTCTATTTTAGGAGCTATAAATTTTGTTTGTACTATTGTAAATTTAAAGAGTCAAGTGAGAATGTATAGCCTTCCTTTGTTTGTTTGGTCTATTTTGGTTACTGCAGTTCTTTTGTTTACTTCTTTGCCAGTTTTAGCGGGGGGTTTAACAATGTTGATTACGGATCGTAAATTTAAAACTTCTTTTTTTGATCCTGGAGGAGGGGGTGATCCAATTTT…	0	0	0	0	0	0	0	0	1790	2493	0	0	614	0	0	0	0	16	7	0	5	0	0	0	0	0	0
OTU_172	Annelida	Clitellata					83.81	Published		TCTAAATAACATAAGCTTTTGACTTCTACCCCCCTCACTCATTCTTCTTTTATCATCTGCAGCCGTCGAAAAAGGTGCAGGAACAGGATGAACAGTTTATCCACCTCTAGCAAGTAACATAGCACATGCTGGTCCATCAGTTGATTTAGCTATTTTTTCTCTTCATTTAGCAGGAGCTTCATCAATTTTAGGAGCCGTAAATTTCATCTCCACAGTAATCAATATACGATGACAGGGAATTCAATTAGAACGAATCCCACTTTTTGTATGGGCAGTTACAATTACAGTTATTCTTCTCCTCTTATCCCTACCTGTTCTAGCAGGAGCAATTACTATACTTTTAACTGACCGAAACCTAAATACATCATTTTTCGATCCTGCTGGAGGAGGAGACCCTAT…	0	0	955	2607	333	12	0	0	0	0	0	0	0	0	0	0	0	0	0	793	0	0	0	0	0	0	0
OTU_173	Heterokontophyta	Oomycota	Pythiales	Pythiaceae			94.79	Private		AATGAATAATATAAGTTTTTGGTTATTACCACCATCATTATTATTATTAGTATCTTCAGCTATTGTAGAATCAGGTGCAGGTACAGGTTGGACTGTTTACCCACCTTTATCAAGTGTTCAAGCACACTCTGGACCTTCAGTAGATTTAGCTATTTTCAGTTTACACTTATCAGGTATTTCTTCTTTATTAGGTGCTATTAATTTTTTATCAACAATATATAATATGAGAGCTCCAGGTTTAAGTTTCCATAGATTACCATTATTTGTTTGGTCAGTATTTATTACAGCTTTTTTATTATTATTAACATTACCAGTTTTAGCTGGTGCTATTACTATGTTATTAACTGATAGAAATTTAAATACATCTTTCTATGATCCATCTGGTGGTGGTGATCCAGT…	0	0	1000	171	1238	147	836	167	0	0	0	0	0	0	0	0	0	0	18	879	8	8	13	0	0	0	0
OTU_174	Arthropoda	Insecta	Hemiptera	Aphelocheiridae			94.12	Published		TATAAATAATATGAGATTTTGATTATTACCACCATCATTAACATTATTATTAGCAAGAAGAATTTTCGACAAAGGTGCAGGTACAGGATGAACTGTATATCCACCATTAGCAAGAAATATTGCCCATAATGGAGATTCAGTAGGTTTAGCAATTTTCTCATTACATTTAGCAGGTGTATCATCAATTCTAGGAGCTGTAAATTTTATTTCAACAATTATTAATATACGAACAGCTGGAATAACCCCAGATCGAATACCTTTATTTGTTTGATCAGTAGGAATTACTGCATTATTATTATCATTACCAGTACTTGCTGGAGCAATCACAATATTATTAACAGATCGAAATTTTAATACATCCTTTTTTGACCCTGCAGGAGGAGGTGATCCAATTTTATA…	0	0	0	0	0	0	0	0	0	0	0	0	0	0	1155	849	0	0	0	0	0	0	0	2674	0	0	77
OTU_175	Arthropoda	Insecta	Coleoptera	Elmidae	Limnius	Limnius opacus	100	Published		AATAAACAACATGAGATTCTGACTTCTACCACCTTCTCTGTCACTTTTATTAATAAGAAGATTAGTAGAAAGAGGAGCTGGAACAGGATGAACAGTTTACCCCCCCTTATCGGCAAATATTGCTCATAGAGGATCATCTGTAGATTTAGCAATTTTTAGTCTTCATTTAGCTGGAATTTCTTCAATTCTTGGGGCAGTAAATTTTATTACAACTGTAATTAATATACGATCCCCAGGAATAACTTTTGATCGAATACCTTTATTTGTCTGATCAGTTGCAATCACTGCTCTTCTTCTATTATTATCCTTACCTGTCCTCGCAGGAGCAATCACTATGCTTTTAACAGACCGAAATCTTAACACCTCATTTTTTGACCCTGCAGGAGGAGGGGACCCAAT…	211	183	0	0	0	0	0	0	0	0	83	321	0	0	525	286	0	0	0	0	217	28	195	2189	0	0	144
OTU_176	Heterokontophyta	Oomycota	Pythiales	Pythiaceae			94.2	Published		TATGAATAATATTAGTTTTTGGTTATTACCTCCATCATTATTATTATTAGTATCATCAGCTATCGTTGAATCAGGTGCTGGTACTGGTTGGACAGTATATCCACCTTTATCAAGTGTTCAAGCACATTCAGGTCCATCAGTTGATTTAGCTATTTTTAGTTTACATTTAGCAGGTATTTCATCTTTATTAGGTGCAATTAATTTTTTATCAACTATTTATAATATGAGAGCTCCTGGTTATAGTTTTCATAGATTACCGTTATTTGTTTGGGCTGTTTTTATTACTGCATTTTTATTATTATTAACATTACCTGTATTAGCTGGAGCAATTACTATGTTATTAACCGATAGAAATTTAAATACAGCTTTTTATGATCCTTCAGGTGGAGGTGATCCTGT…	15	0	58	32	1179	486	1113	615	2032	13	0	0	88	0	0	0	0	7	152	39	9	47	4	0	6	0	0
OTU_177	Mollusca	Gastropoda					71.85	Published	2	TATGAACAATCTAAGTTTTTGATTGCTTCCGCCGGCTTTTTCCCTTTTAATTCTTTCAAGCGTTATTGAggggggggTAGGGACGGGCTGAACGGTTTATCCACCACTTTCTGGACTTTTGGGGCATCCGGGTGCCGCGGTAGATGTGGCAATATTCAGTTTACATTTGGCGGGGCTTTCTTCCGTTATGGGGTCTACAAACTTTATTGCAACAATGCTAAATATGCGGTCTCCTGGAATGACTTTAAGGCGCATGCCTTTATTTTGTTGATCTCTTTTTGTAACGGCATTTTTGTTGTTGTTATCCGTGCCTGTTCTGGCTGGGGGTATTACCATGCTGCTAACTGATCGTAATTTTAATACAGCTTTTTATGTTTATCAAAAAGGGGGCGACATCTC…	286	57	945	420	602	1370	94	284	276	35	0	0	43	0	35	10	118	59	282	822	73	128	46	0	22	0	0
OTU_178	Annelida	Clitellata	Tubificida	Naididae	Nais	Nais alpina	99.52	Published		ACTTAATAATCTTAGATTTTGATTGCTACCGCCATCATTAATTTTATTAATTTCTTCTGCAGCTGTAGAAAAAGGTGCTGGAACAGGATGAACTGTTTATCCGCCCCTATCAAGAAATCTAGCACATGCCGGACCTTCTGTAGATATGGCTATTTTTTCACTTCATTTAGCAGGTGCTTCATCTATTTTAGGAGCAGTAAATTTTATTACTACAGTAATAAATATACGATGAAATGGAATACGACTAGAACGGCTACCATTATTTGTTTGAGCAGTATTTCTTACAGTAATTCTTCTTTTATTATCTCTTCCAGTACTTGCTGGAGCAATTACAATACTATTAACAGATCGAAATCTTAATACTTCATTTTTTGATCCTGCTGGAGGTGGGGATCCAAT…	25	118	10	0	0	0	0	0	74	505	0	0	213	137	287	188	677	0	434	0	375	143	401	28	620	0	260
OTU_180	Ochrophyta	Phaeophyceae					74.7	Early-Release		TCTTAACAACATTTCATTCTGGCTATTGCCTCCTGCATTGCTTATGCTTGTCAGCTCTTCATTGGTTGAAGCTGGTGCAGGGACTGGTTGGACTGTTTATCCTCCGTTGAGCTCTGTCGAAGCCCACTCAGGTCCATCTGTTGATTTGGCTATCTTCAGTCTTCACTTGGCTGGGGCATCATCTATCCTTGGGGCCGTGAACTTCATTACCACTATCTTGAACATGCGTGCTCCGGGAATGACTATGCACCGACTACCATTGTTCTGTTGGTCTGTTCTCATCACTGCGGTATTGCTATTGCTTTCACTACCTGTCTTGGCTGGTGCTATTACCATGTTGTTGACTGATCGTAACTTCAATACTTCATTCTTTGACCCAGCTGGAGGAGGAGATCCTGT…	0	0	1942	345	21	161	0	14	0	0	0	0	0	0	0	0	0	0	46	1102	0	0	0	0	465	0	0
OTU_181	Arthropoda	Insecta	Diptera	Chironomidae	Tvetenia	Tvetenia verralli	100	Private	2 3	AATAAATAACATAAGATTTTGACTTTTACCTCCTTCTTTAACTTTATTATTATCTAGTTCAATTGTTGAAAATGGAGCTGGAACAGGCTGAACAGTTTATCCCCCTCTTTCTTCAGGAATTGCTCATGCTGGAGCATCTGTAGATCTTGCGATTTTTTCTCTTCATTTAGCTGGTATTTCTTCTATTTTAGGGGCAGTAAATTTTATTACAACGGTTATCAATATACGATCTGAAGGAATCACATTAGATCGAATACCTTTATTTGTATGATCCGTGATTATTACAGCTATTTTGCTACTATTATCATTACCAGTTTTAGCCGGAGCTATTACTATACTATTAACAGACCGAAATTTAAATACTTCCTTTTTTGACCCAGCGGGAGGGGGAGACCCCAT…	3	4	96	0	29	195	8	2190	1121	48	0	0	43	0	0	0	69	21	239	120	470	60	346	0	39	0	0
OTU_182	Arthropoda	Insecta	Diptera				88.14	Published	1	AATAAATAATATAAGATTTTGATTGCTGCCCCCCTCTTTAACCCTTCTTCTTTCTAGTTCAATAGTAGAAAACGGAGCAGGAACAGGTTGAACCGTTTACCCCCCTTTATCTTCTAATATTGCTCATAGAGGGGCCTCCGTTGATTTAGCAATTTTTTCATTACATCTGGCTGGAATTTCTTCAATTTTAGGGGCGGTGAATTTTATTACCACTGCTGTTAATATACGAAGAGATGGGATTACTTTAGATCGAATACCTTTATTTGTTTGATCAGTAATTATTACAACTATTCTTTTACTTTTATCTTTACCTGTATTAGCCGGAGCTATTACTATATTATTAACTGACCGAAATTTAAATACTTCATTCTTTGACCCTGCAGGAGGAGGGGATCCAAT…	55	7	18	0	0	0	0	0	0	46	172	94	11	144	0	0	505	5	0	21	2104	365	1736	0	0	0	0
OTU_183	Annelida	Clitellata	Arhynchobdellida	Erpobdellidae	Trocheta	Trocheta pseudodina	98.07	Private	3	ATTAAATAACCTAAGATTTTGACTATTACCACCATCAATAATTATATTAGTATTTTCTGCCTTTGTAGAAAATGGGGTAGGTACAGGATGAACAGTATATCCACCATTAGCATATAATATTGCACATTCAGGACCATCAGTAGATATAGCAATTTTTTCATTACATTTAGCAGGAGCTTCATCTATTTTAGGTTCACTAAATTTTATTTCTACTGTCGTTAATATACGCTGAAAAGGTATAACATTAGATCGAATTCCATTATTTATTTGATCAGTAGTAATTACCACTGTTCTATTACTTCTCTCACTACCTGTATTAGCAGCAGCTATTACAATACTATTAACAGATCGAAATTTAAACACATCATTCTTTGATCCAGCTGGAGGAGGAGACCCAAT…	0	0	0	3956	0	0	0	0	0	24	0	0	0	0	0	0	0	0	0	0	0	0	0	0	0	0	0
OTU_185	Annelida	Clitellata	Crassiclitellata	Lumbricidae	Allolobophora		96.14	Private	2 3	ACTTAACAACATAAGATTCTGACTCCTCCCCCCATCACTAATCCTTCTAGTGTCATCTGCTGCAGTAGAAAAGGGTGCGGGAACTGGATGAACTGTATATCCGCCCCTAGCAAGAAATATTGCTCATGCCGGCCCATCCGTAGACTTAGCTATCTTCTCTCTTCACTTAGCAGGTGCTTCATCAATCTTAGGAGCCATTAACTTTATCACCACTGTTATTAATATACGATGAAGAGGCTTACGACTTGAGCGAATCCCCTTATTCGTTTGAGCCGTTCTAATTACAGTAGTGCTTCTACTCCTATCCTTACCGGTATTAGCCGGTGCGATTACCATACTACTTACCGATCGAAATCTAAATACCTCCTTCTTTGACCCCGCTGGAGGTGGGGATCCAAT…	0	0	0	0	0	0	0	0	0	3521	0	0	0	0	0	0	0	0	0	0	0	0	0	0	0	0	0
OTU_186	Arthropoda	Malacostraca	Amphipoda	Gammaridae			91.79	Published		CATAAATAATATAAGCTTCTGGCTTTTACCCCCCTCTCTCACTTTACTGCTTATAAGAGGCTTGGTAGAAAGAGGAGTAGGAACTGGTTGAACCGTCTACCCGCCTCTAGCTAGAGCTGTTGCCCATAGGGGGGCAGCCGTAGATCTTGCAATCTTTTCCCTTCACTTAGCAGGGGCCTCATCAATTTTAGGTGCTATTAATTTTATCTCGACCGTCCTAAATATGCGAAGACCCGGGCTGAAAATAGACCAAATACCTTTATTTGTCTGATCAGTTTTTATTACAGCTATCTTACTCCTTCTTTCTCTGCCAGTCCTAGCAGGGGCAATCACCATGCTTTTAACAGACCGAAACTTAAATACCTCTTTTTTTGACCCTAGGGGAGGGGGGGACCCCAT…	0	4123	0	0	0	0	0	0	0	0	0	0	0	0	0	0	0	0	0	0	0	0	0	0	0	0	0
OTU_187	Annelida	Clitellata	Enchytraeida	Enchytraeidae	Fridericia		95.17	Early-Release		TCTTAATAACATAAGATTTTGACTCCTACCTCCCTCCCTTCTACTACTACTATCTTCTGCTGCCGTAGAAAAAGGTGCAGGTACCGGATGAACAGTATACCCGCCACTGGCCAGAAATATTGCCCACGCGGGCCCTTCTGTAGATTTAGCCATCTTTTCTCTTCACCTTGCAGGTGCCTCTTCCATTCTAGGAGCTGTAAACTTTATTTCAACCGTAATTAATATACGTTGACAAGGATTACAATTAGAACGAATCCCACTATTTGTTTGAGCAGTAACAATTACAGTAGTTCTTCTCCTTTTATCACTTCCAGTACTTGCTGGCGCAATTACAATACTTCTAACAGATCGCAATCTAAACACATCATTCTTTGACCCAGCAggggggggAGATCCAAT…	0	0	0	797	316	4244	0	58	0	0	0	0	0	0	0	0	0	0	0	0	0	0	0	0	0	0	0
OTU_188	Arthropoda	Malacostraca	Amphipoda	Gammaridae			91.54	Published		CATAAACAATATAAGCTTCTGGCTTTTACCCCCCTCTCTCACTTTACTGCTTATAAGAGGCTTGGTAGAAAGAGGAGTGGGAACTGGTTGAACCGTTTACCCGCCTCTAGCTAGAGCTGTTGCCCATAGGGGGGCAGCCGTAGATCTTGCAATCTTTTCCCTTCACTTAGCAGGGGCCTCATCAATTTTAGGTGCTATTAATTTTATCTCGACCGTTCTAAATATACGAAGGCCTGGGCTGAAAATAGACCAAATACCTTTATTTGTCTGGTCAGTTTTTATTACGGCTATCTTACTCCTTCTTTCTCTGCCAGTCCTAGCGGGGGCAATCACCATACTTTTAACAGACCGAAACTTAAATACCTCTTTTTTTGACCCTgggggagggggggACCCCAT…	0	3848	0	0	0	0	0	0	0	0	0	66	0	0	0	0	0	0	0	0	0	0	0	0	0	0	0
OTU_191	Cnidaria	Hydrozoa					73.93	Published		TCTTAACAACATCTCATTCTGGCTGCTTCCTCCATCTCTTTTGAGACTTGTCAGCTCTGCACTCGTTGAAGCTGGTGCAGGGACTGGTTGGACTGTCTATCCACCTCTGAGCTCTGTTGAAGCCCACTCTGGACCTTCGGTTGACCTTGCCATCTTTAGCCTTCACCTGGCTGGGGCATCTTCGATCCTTGGTGCAGTCAACTTCATTACGACCATTCTGAACATGCGTGCGCCAGGAATGACCATGCATCGCCTGCCACTCTTCTGCTGGTCAGTGCTGATTACTGCAGTTCTTCTGCTTCTTTCTCTTCCCGTGCTTGCAGGGGCCATCACGATGCTATTGACTGACCGTAACTTCAATACTTCGTTCTTTGATCCAGCAGGTGGGGGAGATCCGGT…	82	21	1326	273	481	342	13	73	56	69	0	0	26	0	0	5	0	0	178	710	17	19	7	0	0	0	0
OTU_192	Arthropoda	Insecta	Diptera	Chironomidae	Cricotopus	Cricotopus bicinctus	99.52	Published		AATAAATAATATAAGTTTTTGACTATTACCCCCTTCACTTACTTTATTATTATCAAGCTCAATTGTGGAAAACGGAGCGGGTACAGGTTGAACTGTTTACCCTCCTCTTTCTTCTGGAATTGCCCATGCTGGAGCTTCAGTTGATTTAGCAATCTTTTCTTTACATTTAGCAGGTATTTCCTCTATTTTAGGAGCTGTAAATTTTATTACAACTGTAATTAATATACGGTCAAAAGGAATTACTCTAGATCGAATACCTTTATTTGTATGATCAGTGATAATTACTGCTATTTTATTACTTTTATCATTACCTGTATTAGCAGGAGCTATTACTATACTATTAACAGATCGAAATTTAAATACTTCGTTCTTTGATCCTGCTGGTGGAGGAGATCCAAT…	0	288	665	0	14	0	0	197	0	0	111	83	0	0	27	62	488	210	0	997	595	152	475	0	0	0	50
OTU_193	Arthropoda	Insecta	Diptera	Chironomidae	Tvetenia	Tvetenia verralli	99.76	Published	2	AATAAATAATATAAGATTTTGATTACTTCCCCCCTCTTTAACTCTTCTCTTATCAAGGTCTATCGTCGAAAACGGGGCTGGTACAGGATGAACTGTTTATCCTCCTCTTTCTTCTAGAATCGCCCACGCAGGGGCTTCCGTTGATTTAGCTATTTTTTCTTTACATTTAGCAGGAATCTCATCAATTTTAGGAGCTGTAAATTTTATTACTACAGTAATTAACATACGATCAGAAGGTATCTCATTAGATCGAATACCTTTATTTGTGTGATCAGTTATTATCACAGCAATTCTTCTTCTTCTCTCTTTACCAGTGTTAGCAGGAGCCATCACAATACTTTTAACAGACCGAAATTTAAATACTTCTTTTTTTGACCCTGCTGGAGGGGGAGACCCCAT…	35	230	69	6	5	457	18	2807	100	4	0	0	5	7	22	23	137	29	67	107	431	55	371	0	90	3	41
OTU_194	Arthropoda	Insecta	Trichoptera	Limnephilidae	Limnephilus	Limnephilus lunatus	100	Published		AATAAACAATATAAGATTTTGATTACTCCCCCCATCTTTAAATCTTCTTTTAATTAGAGCTTTAATTGAAAGAGGAACTGGTACAGGATGAACAGTCTACCCTCCCTTATCGAGTAATTTAGCTCATGCAGGAAGATCTGTTGATATTTCCATTTTTTCGCTTCATTTAGCTGGAATTTCATCTATTTTAGGTGCTATTAATTTTATTTCTACTACTTTAAATATACGAAATAATTTAATAACATTAGATCGAATCCCTCTTTTTGTCTGATCTGTAGCTATTACAGCCTTACTTCTTTTACTTTCCTTACCTGTATTAGCAGGAGCTATTACAATATTACTTACAGATCGAAATCTAAATACTTCTTTTTTTGATCCCTCAGGAGGAGGAGACCCTAT…	0	0	446	0	0	0	0	0	0	0	0	0	0	0	0	0	0	2050	14	629	0	647	0	0	0	0	0
OTU_195	Arthropoda	Insecta	Trichoptera	Philopotamidae	Chimarra	Chimarra marginata	99.76	Published		AATAAATAACATAAGATTTTGATTTCTCCCACCTTCATTATTTTTCCTTTTATTTGGGATATTAATGGATAATGGAGCAGGAACTGGTTGAACAGTCTATCCTCCCTTATCAACAAATATCTCTCATATAGGAAAGGCTGTAGATTTAACAATTTTCTCTCTTCATTTAGCTGGAATTTCTTCAATCTTAGGGGCTGTTAACTTTATTTCTACAATTATTAATATACGTTTAAACTTTTTAACCTTTGACCAATTACCCTTATTTGTGTGATCAGTAATAATCACCGCAATTCTTCTTTTATTATCTCTTCCTGTTTTAGCAGGAGCTATCACAATACTTTTAACGGATCGAAATATTAATACATCATTCTTTGACCCGGCTGGAGGGGGCGACCCAAT…	0	0	0	0	0	0	0	0	0	0	0	0	0	0	152	588	0	0	0	0	0	0	0	1117	0	0	1986
OTU_196	Arthropoda	Insecta	Diptera	Chironomidae	Rheotanytarsus	Rheotanytarsus ringei	100	Private		AATAAATAATATAAGTTTTTGATTACTTCCCCCATCCCTTTCTCTTCTTCTTTCAAGAAGAATCGTAGAAAATGGTGCAGGAACTGGTTGAACTGTATATCCTCCCCTATCTTCAAGAATTGCACACAGAGGGGCTTCCGTAGATTTAGCAATTTTTTCCTTACATCTTGCAGGAATTTCATCAATTCTTGGATCAGTGAACTTTATTACAACCGCAATTAATATACGATCAAGAGGAATTACATTAGATCGAATACCTTTATTTGTATGATCAGTAATTATTACAACTATTTTACTTCTTTTATCACTTCCAGTTTTAGCAGGAGCTATTACTATACTATTAACAGATCGAAATTTAAATACTTCTTTTTTTGATCCTGCGGGAGGAGGAGATCCTAT…	0	28	0	0	0	0	0	0	0	0	53	92	0	0	17	27	0	0	0	0	68	0	50	2415	141	0	1220
OTU_198	Arthropoda	Insecta	Trichoptera	Brachycentridae	Micrasema	Micrasema moestum	100	Published		AATAAATAATATAAGATTTTGACTACTCCCCCCCTCTTTAAATTTTCTTCTTATTAGATCAATTGTAGAAAGAGGCACAGGAACGGGCTGAACCGTTTACCCGCCCTTATCAAGAAATTTAGCTCATTCAGGAAGATCCGTTGATTTTTCTATTTTTTCTTTACATTTAGCTGGAATTTCTTCAATTTTAGGGGCTATTAATTTCATTTCAACTACAATTAATATGCGTTCCAATTTAATTACCTTAGACCGAATACCTTTATTTGTTTGATCTGTTGCTATTACTGCTGTTTTATTATTGCTGTCATTGCCCGTCTTAGCGGGAGCTATTACTATACTTTTAACTGACCGAAATTTAAATACATCTTTTTTTGACCCAGCAggggggggAGATCCTAT…	15	1639	353	0	0	0	0	0	0	0	0	0	0	0	0	0	325	0	834	423	359	0	339	0	10	0	3
OTU_200	Annelida	Clitellata	Tubificida	Naididae	Chaetogaster		100	Private	3	ATTAAACAATCTAAGATTTTGACTTCTTCCACCTTCACTAATTTTACTAATCTCATCGGCAGCAGTAGAAAAAGGAGCAGGAACAGGATGAACAGTATACCCACCTCTATCAAGAAATCTCGCACACGCAGGACCATCTGTTGACATGGCTATTTTTTCTCTACACTTAGCAGGTGCTTCATCTATTTTAGGTGCAGTAAACTTTATTACAACAATTATTAATATACGATGAAATGGAATACGACTAGAACGACTTCCACTATTTGTATGAGCTGTGCTGTTAACTGTAATTCTTCTCCTTCTATCACTTCCAGTTCTTGCTGGAGCTATTACAATACTACTAACAGATCGAAACTTAAATACTTCATTTTTTGATCCAGCTGGTGGTGGTGATCCTAT…	4	41	60	0	2113	92	231	56	7	0	101	0	0	0	141	0	106	0	18	41	52	564	30	0	0	0	0
OTU_201	Rhodophyta	Florideophyceae	Acrochaetiales	Audouinellaceae	Audouinella	Audouinella hermannii	100	Private	3 4	TTTAAACAATATAAGTTTCTGGTTATTACCTCCTTCTTTATGTCTGCTTATGGCTTCTTCATTAGTCGAGGTTGGTGTAGGTACGGGTTGAACAGTGTATCCTCCTTTAAGTTCAATACAAAGTCATTCAGGAGGTGCTGTAGACTTAGCTATTTTTAGTTTACACTTATCGGGAGCAGCATCAATTTTAGGAGCTGTAAATTTTATTTCAACAATTTTGAATATGCGTAATCCTGGACAAAGCATGTACAGAATGCCTTTATTTGTATGATCGATTTTCGTTACTGCTTTTCTACTTTTATTAGCTGTACCTGTTTTAGCAGGCGCGATAACCATGCTGTTAACTGATCGTAATTTTAATACTTCTTTTTTTGATCCAGCTGGTGGCGGCGACCCTGT…	5	0	8	0	0	0	15	0	51	11	0	0	114	27	0	34	2907	0	16	7	5	0	0	0	9	28	185
OTU_202	Annelida	Clitellata	Tubificida	Naididae	Nais	Nais barbata	99.03	Private		ACTAAATAACCTTAGATTTTGATTACTTCCACCATCATTAATTTTATTAATCTCTTCTGCAGCTGTAGAAAAAGGAGCTGGTACAGGATGAACAGTATACCCGCCCCTATCAAGAAATCTAGCTCATGCTGGACCATCTGTAGATATGGCTATTTTTTCACTCCATTTAGCGGGTGCCTCTTCTATTTTAGGGGCAGTAAACTTTATTACTACAGTAATAAATATACGTTGAAATGGAATACGATTAGAGCGACTTCCATTATTTGTATGAGCGGTATTTCTTACAGTAATCCTTCTACTACTATCTCTACCAGTTCTTGCAGGAGCAATTACTATATTACTAACAGATCGAAATCTTAATACATCATTTTTTGATCCTGCTGGGGGTGGAGATCCTAT…	0	18	0	0	50	0	102	97	0	0	0	0	0	0	0	0	0	0	107	0	0	19	0	0	0	3100	0
OTU_203	Arthropoda	Insecta	Trichoptera	Glossosomatidae	Glossosoma	Glossosoma privatum	99.76	Published		TCTTAATAATATAAGATTTTGATTACTTCCCCCATCTCTAACATTCTTAATAATAAGAAGAATAGTAGAAAACGGTGCTGGCACTGGGTGAACTGTTTACCCGCCATTATCCTCTAATCTCAGACATATCGGTAGTTCAGTGGATTTAACGATTTTTTCTTTACATCTAGCGGGTATCTCCTCAATTTTAGGGGCTATTAATTTTATTACAACAGTAATCAACATACGATCAAGATATATAAATATAAATATAATACCGTTATTCGTTTGATCAGTACTAATTACAGCTATTCTATTACTACTATCACTTCCTGTATTGGCCGGAGCTATCACTATACTTTTAACAGACCGAAATTTAAATACAAATTTTTTTGACCCTGCCGGAGGGGGAGACCCTGT…	37	0	109	797	5	53	1476	587	66	0	0	0	0	0	130	0	0	0	0	94	0	0	0	0	397	0	0
OTU_204	Arthropoda	Insecta	Ephemeroptera				87.37	Published		AATAAATAATATAAGATTCTGACTACTTCCTCCGGCCTTAACTCTCCTTCTCGCTAGCAGTATGGTAGAAAGAGGAGCGGGTACTGGTTGAACCGTTTACCCCCCACTTTCGGCTGGGATTGCTCACGCTGGAGCTTCTGTAGATTTAGCAATCTTCTCTTTACACTTGGCAGGTGTTTCGTCTATTTTAGGGGCAGTAAATTTTATTACCACTACAATTAATATACGATCGAGTGGAATAACAATGGATCGAATTCCTCTATTTGTTTGATCAGTTTTAATTACAGCCATTCTTCTCCTTCTTTCCTTGCCTGTATTAGCAGGGGCTATTACAATATTATTAACTGATCGAAATCTAAATACATCATTCTTTGATCCAGCTGGAGGTGGAGACCCTAT…	0	0	0	0	0	0	0	0	0	0	0	0	0	0	0	0	0	0	1038	0	0	0	0	0	2181	0	0
OTU_205	Arthropoda	Arachnida					72.15	Published	2	TATGAATAATTTAAGTTTTCGATTACTTCCTCCATCCTTTTCCCTTTTAATACTTTCTAGTGTTATTGAGGGGGGTGTGGGTACAGGGTGAACGGTGTATCCGCCCCTTTCTGGACTCTTAGGGCATCCGGGGGCTGCAGTAGATGTGGCAATTTTTAGTTTGCATCTGGCTGGACTTTCTTCCGTAATGGGGTCTACAAATTTTATTGCAACAATGTTAAATATGCGGTCTCCTGGGATGACTTTAAGGCGCATGCCTCTATTTTGTTGGGCTCTTTTTGTAACGGCATTTTTACTGTTGTTATCTGTTCCTGTACTTGCTGGCGGTATTACAATGCTATTAACGGATCGTAATTTTAATACGGCGTTCTATGTGTATCAAAAAGGTGGGGATATTTC…	107	10	480	104	1181	249	138	94	552	0	0	0	0	0	0	0	12	7	0	427	4	23	9	0	0	0	0
OTU_206	Arthropoda	Insecta	Diptera	Chironomidae			99.52	Published		TATAAATAATATAAGTTTTTGACTTTTACCTCCTTCTTTAACACTTCTTCTTTCAAGATCTATTGTAGAAAATGGTGCGGGTACAGGATGAACTGTATACCCTCCTTTATCTGCTAGAATTGCCCATAGAGGAGCCTCTGTTGATTTAGCTATTTTTTCTTTACATTTAGCAGGAATTTCCTCTATTTTAGGATCCGTAAATTTTATTACAACAGCTATTAATATACGATCTAATGGTATTACACTAGATCGAATACCTTTATTTGTATGATCTGTTATTATTACTACAATTCTTCTTTTATTGTCTTTACCTGTATTAGCAGGAGCAATTACAATATTATTAACAGATCGAAATTTAAATACTTCATTTTTTGATCCTGCGGGAGGAGGGGACCCCAT…	0	4	0	0	0	0	0	0	0	0	1771	1842	0	0	0	0	0	0	0	0	0	0	0	0	0	0	0
OTU_207	Arthropoda	Insecta	Trichoptera	Sericostomatidae	Sericostoma	Sericostoma flavicorne	100	Published	2	TATAAATAACATAAGATTTTGACTTCTCCCACCCGCACTAAATTTTCTTCTATTCAGAAGAATAATTGAAAGAGGAACAGGAACAGGATGAACAGTCTATCCCCCCCTATCCAGTAATTTAGCCCATATAGGATCATCCGTAGATCTTTCAATCTTTTCATTACATTTAGCAGGAGTATCCTCAATTTTAGGAGCAATTAACTTTATTACAACAATAATAAACATACGACCATTGGGAGTATCCTATGATCGTATGCCTCTCTTTGCATGATCAGTTCTTATCACAGCTATACTACTACTACTCTCACTTCCTGTTTTAGCTGGAGCTATTACCATATTATTAACAGATCGTAATCTCAATACATCTTTCTTTGACCCAGCAGGAGGGGGAGACCCAAT…	156	129	0	0	0	0	156	4	385	122	0	0	100	0	35	0	0	0	728	0	0	398	0	948	124	0	164
OTU_208	Proteobacteria	Alphaproteobacteria					76.44	Published	2	GATGAACAATCTGTCGTTCTGGCTGTATGTTGCGGGCACCGCGCTGGCTGTGGCATCGGTTGTATCGCCCGGCGGCGATGACCAATTGGGCGCTGGTGTGGGCTGGGTTCTATATCCGCCCTTGTCCACGAACGAGCCTGGCTATGCCATGGACTTGGCCATTTTCGCCGTCCACCTGTCGGGTGCGTCGTCGATCTTGGGCGCGATCAACATCATCACCACATTCCTAAACATGCGCGCCCCCGGCATGACCATGCACAAGGTGCCGCTGTTCGCATGGTCGATCTTTGTGACCGCATGGCTGATCCTGCTGGCCCTGCCTGTTTTGGCTGGCGCCATCACCATGCTGCTGACCGACCGCAATTTTGGCACGGCCTTCTTCCAGCCTGCTGGCGGCGG…	0	0	167	0	0	0	0	0	0	0	29	78	0	0	0	38	186	6	0	304	74	2188	71	0	0	0	0
OTU_209	Arthropoda	Insecta	Trichoptera	Brachycentridae	Micrasema	Micrasema longulum	100	Private		TATAAATAACATAAGATTTTGACTTTTACCTCCGTCATTAAATTTTCTTTTAATTAGATCTATTGTTGAAAGAGGAACAGGAACTGGATGAACAGTTTACCCCCCCTTATCAAGAAATCTCGCTCACTCAGGAAGATCAGTAGATTTTTCTATTTTCTCTCTTCATTTAGCGGGAATTTCATCAATTTTAGGGGCAATTAATTTCATTTCAACTACAATTAATATACGATCAAATCTAATTACTATAGATCGTATACCATTATTTGTTTGATCAGTTTTTATTACTGCAATTCTACTGCTCCTTTCTTTACCTGTTCTAGCAGGAGCTATTACTATATTATTAACTGATCGTAATTTAAACACATCATTTTTCGACCCAGCGGGTGGAGGAGACCCTAT…	250	926	62	0	12	45	0	0	718	84	0	0	57	0	4	0	0	0	730	64	68	0	63	0	290	0	1325
OTU_210	Arthropoda	Insecta	Ephemeroptera	Oligoneuriidae	Oligoneuriella	Oligoneuriella rhenana	100	Private		AATAAACAATATGAGCTTTTGGCTATTACCCCCTGCACTAACTTTCTTATTAGCTAGAAGTATAGTAGAAAGAGGGGCGGGTACTGGGTGAACTGTGTATCCACCTTTAGCTTCTGGTATTGCTCACGCAGGAGCATCAGTTGATTTAGCCATTTTTTCTTTACATTTAGCAGGAGTTTCTTCAATTTTAGGAGCTGTGAATTTTATTACTACTGTAATTAATATACGTTCTCCAGGTATAACTATAGACCGAGTTCCTTTATTTGTGTGATCAGTTTTAATTACAGCTGTACTTCTTTTATTATCTTTACCAGTATTAGCAGGAGCTATTACTATATTATTAACTGACCGAAATTTAAATACTTCTTTCTTTGACCCAGCAGGGGGTGGAGACCCTAT…	0	0	0	0	0	0	0	0	0	0	0	0	0	0	3459	636	0	0	0	0	0	0	0	0	0	0	0
OTU_211	Arthropoda	Insecta	Trichoptera	Polycentropodidae	Polycentropus	Polycentropus flavomaculatus	100	Published		AATAAATAATATGAGATTTTGATTATTACCTCCATCAAttttttttCTTATTTCTGGAATTTTTATAGATAATAGAGTAGGAACAGGATGAACTGTATATCCCCCATTATCAAATAATTTATTTCATTCAGGAAAAGCAGTTGATATTTCAATTTTTTCATTACATATAGCAGGAATTTCATCAATTTTAGGAGCAATTAACTTCATTTCAACAATTTTTAACATAAAATTAAAAAATATTCCAATAAGAATAATTCCATTATTCGTTTGATCAATTAAAATTACAGCAATTTTATTATTATTATCATTACCTGTCCTAGCAGGTGCAATTACAATACTTTTAACTGATCGAAATTTAAATACTTCATTTTTTGATCCTTCAGGAGGTGGAGATCCAAT…	348	423	39	0	0	0	0	0	0	0	44	594	0	0	70	317	0	0	0	81	580	44	502	237	0	0	180
OTU_212	Arthropoda	Insecta	Coleoptera	Elmidae	Esolus	Esolus parallelepipedus	100	Private		AATAAACAATATAAGATTCTGACTCTTACCTCCTTCACTTTCATTACTTTTGATAAGTAGAATTGTGGAAAGAGGGGTTGGAACAGGATGAACAGTTTATCCACCTTTATCAGCTAATATTGCCCATAGAGGTTCATCTGTAGACTTAGCAATTTTTAGTCTACACCTAGCAGGAATTTCGTCTATTCTAGGAGCTGTAAATTTTATTACAACCGTTATTAATATACGAGCACCAGGAATAACCTTTGACCGAATACCATTATTTGTATGATCAGTTGCTATTACAGCACTTTTATTACTTTTATCTTTACCCGTATTAGCTGGAGCAATCACAATATTATTAACCGATCGAAACCTTAATACTTCATTCTTCGACCCTGCGGGGGGAGGAGACCCAAT…	454	137	0	0	0	0	0	0	11	42	119	211	178	1257	102	139	0	0	85	0	337	61	162	70	0	0	12
OTU_213	Bryozoa						75.45	Private	2 3	ACTTAACAACATGAGTTTTTGGTTATTAATCCCCGCAGCGCTTCTATTGATTGCTTCAATTTTTGTTCCTGGTGGCGCTGTGGCTGGCGGCTGGACGCTGTATCCTCCATTGTCTGTACAAGGCGGCATGTCGGTGGATATGAGCGTTTTTGCATTGCATATCTTAGGCGTGTCTTCTATTGTCGGTTCTATCAACATTATTACCACTATTTTCAATATGCGCGCCCCTGGCATGACATTAATGAAAATGCCAATGTTTGTTTGGACATGGCTGATTACCGCGTATCTACTGATTGCTGCGATGCCAGTGTTAGCGGGTGCATTGACAATGTTGATTACAGATCGTCACTTTGGTACGCACTTCTTTAACGCGGCTGGTGGCGGTGACCCTGTGTTGTT…	1322	179	29	3	39	26	0	0	425	82	5	5	229	44	0	0	37	51	139	7	246	84	208	0	0	0	0
OTU_214	Annelida	Clitellata	Crassiclitellata	Lumbricidae	Eiseniella	Eiseniella tetraedra	100	Published		TTTAAACAATATGAGATTTTGACTCCTACCCCCTTCCTTAATTCTACTCGTATCCTCTGCAGCCGTAGAAAAGGGGGCCGGGACAGGTTGAACTGTCTACCCACCCTTAGCAAGAAATTTAGCTCATGCAGGTCCATCAGTAGACTTAGCTATTTTCTCGTTACATTTAGCAGGAGCTTCATCTGTTTTAGGGGCCATCAACTTTATTACTACAGTTATCAATATACGATGAAGGGGTTTACGATTAGAACGAATTCCCCTTTTCGTATGAGCTGTACTAATTACAGTAATTCTTCTTCTATTATCATTGCCTGTGCTAGCAGGAGCAATTACCATGTTACTAACCGACCGAAATCTTAATACATCATTCTTTGATCCAGCTGGTGGTGGTGATCCTAT…	0	0	0	0	0	0	0	0	2776	0	0	0	0	13	0	0	69	0	0	0	0	19	0	0	0	0	0
OTU_215	Platyhelminthes	Rhabditophora	Tricladida	Dugesiidae	Dugesia		97.95	Published		TGCTAACAATTTGAGTTTCTGATTGTTGGTTCCTTctgtagttttgttggttttttctgttttttgttatggtggtgttgttgctggttgAACTATTTATCCTCCTTTATCTTCTGGTAAGTATTCTTCTGGTGTTGGTTTAGATATGGCTATTTTGTCTTTACATGTTGTTGGAGCTAGTTCTATATTAGGTTCTATTAATTTTATAGTTACTATTTATGGTATGTCAAATTCTAATTTAGTAAGTTTACCTTTATATCTATGGTCTTTGTTTATAACTTCTTGGTTGCTTTTGCTTTCTCTTCCTGTTTTAGCTGCTGCTTTAACTATGCTAATTACTGATCGTAATTTTAAAACTAGTTTTTTTGATCCTAGTGGTGGTGGCGATCCTCTTTTGTT…	15	1392	0	0	0	0	0	0	0	0	0	122	0	0	137	91	0	0	0	0	306	0	319	0	0	0	824
OTU_216	Arthropoda	Insecta	Diptera	Empididae			91.55	Private		AATAAATAACATAAGATTTTGAATATTACCCCCATCATTAACTTTACTATTAGCAAGAAGAATAGTAGAAAACGGGGCAGGTACAGGATGAACTGTTTACCCACCTTTATCCTCAGGAATTGCTCACGGAGGAGCTTCAGTAGATTTAGCAATTTTTTCTCTTCATTTAGCAGGTATTTCTTCTATTTTAGGAGCAGTAAATTTTATTACTACTATTATTAATATACGATCAACAGGAATTTCATTTGACCGAATGCCTTTATTTGTTTGATCAGTTTTAATTACAGCTATTTTACTATTATTATCTTTACCTGTATTAGCAGGAGCTATTACAATATTATTAACTGATCGAAATTTAAATACTTCATTTTTTGATCCCGCAGGAGGGGGAGACCCAAT…	0	14	196	727	161	286	2488	449	56	0	0	0	0	0	0	0	0	52	40	288	0	3	3	0	92	0	0
OTU_217	Arthropoda	Insecta	Diptera	Chironomidae	Brillia	Brillia bifida	100	Private	3	AATAAATAATATAAGATTTTGACTTTTACCCCCATCTTTAACTTTATTATTATCAAGCTCTATTGTAGAAAATGGAGCGGGTACAGGATGAACAGTTTATCCTCCCTTATCGTCTAACATTGCTCACACAGGAGCTTCTGTTGATTTAGCTATTTTTTCTCTTCATTTAGCAGGTATTTCTTCAATTTTAGGAGCTGTAAATTTTATTACAACTGTAATTAATATACGATCTCAAGGAATTACTTTAGATCGAATACCTTTATTTGTGTGATCAGTAGTTATTACAGCAGTACTTTTATTACTTTCTTTACCTGTTTTAGCTGGAGCTATTACTATACTTTTAACAGATCGAAATTTAAATACATCATTTTTTGATCCTGCAGGAGGGGGAGACCCTAT…	726	267	699	689	5	230	0	37	343	0	0	0	0	0	34	53	0	287	29	707	30	258	21	0	0	0	0
OTU_218	Annelida	Clitellata	Crassiclitellata	Lumbricidae	Aporrectodea	Aporrectodea caliginosa	98.07	Published		CCTAAATAACATAAGATTTTGATTGCTGCCCCCCTCACTAATTCTATTAGTTTCATCTGCTGCCGTAGAAAAAGGAGCTGGAACAGGTTGAACAGTATACCCCCCTCTAGCTAGAAACCTTGCCCACGCTGGACCTTCAGTAGATTTAGCCATCTTTTCCCTACACCTCGCTGGGGCCTCCTCTATCCTAGGAGCCATCAACTTTATCACGACTGTAATCAATATACGCTGAAGAGGATTACGACTAGAACGAATCCCCCTATTTGTATGAGCTGTAGTAATTACAGTTGTCTTACTTCTTCTATCCCTCCCAGTTCTTGCGGGAGCAATTACCATGCTTCTAACAGATCGTAATCTTAACACTTCATTCTTCGACCCCGCTGGAGGAGGTGATCCAAT…	0	0	150	1721	0	0	57	986	0	0	0	0	0	0	0	0	0	0	0	78	0	0	0	0	0	0	0
OTU_219	Annelida	Clitellata	Lumbriculida	Lumbriculidae			93.96	Published		ACTTAATAACCTAAGATTTTGGTTACTTCCACCTTCTTTAACTTTATTAGTAGCATCCGCTGCAGTTGAAAAGGGAGCCGGCACAGGATGAACAGTTTACCCTCCTCTATCAAGAAATTTAGCACACGCAGGTCCATCAGTAGACCTAGCAATCTTTTCACTTCATCTAGCTGGGGCGTCCTCCATTCTAGGAGCTATTAATTTTATTACAACTGTAATTAACATACGATGAAATGGGCTACGACTTGAACGAGTTCCATTATTTGTATGAGCAGTAACAATTACAGTAGTACTATTACTATTATCCTTACCAGTACTAGCCGGGGCAATTACCATACTTCTTACAGATCGAAACTTAAATACAACATTTTTTGATCCAGCTGGAGGAGGGGACCCTGT…	0	0	14	8	0	0	0	0	4	0	0	55	0	0	70	0	0	0	0	0	0	0	0	96	183	3659	5
OTU_220	Arthropoda	Insecta	Ephemeroptera	Baetidae	Baetis	Baetis alpinus	100	Published		AATAAATAATATGAGTTTTTGGTTGTTACCTCCTTCGCTGACCTTGTTGGTGTCGAGCAGAGTAGTAGATGTGGGGGCTGGCACCGGGTGAACAGTGTACCCTCCTTTAGCTGCCAACATCGCGCATGGGGGTGCCTCAGTGGATTTTGCTATTTTTTCATTACATTTAGCGGGGGTATCTTCAATTTTGGGTGCTGTAAATTTTATCACTACTGTAGTTAACATACGTAGCCCAGGAATAACATTAGACCGTATGCCGCTGTTCGTTTGGTCTGTTGTAATCACTGCGGTTTTATTATTGCTCTCACTCCCTGTCCTGGCGGGGGCAATCACCATACTTTTAACTGACCGCAATTTAAACACTTCGTTTTTTGACCCGGCGGGGGGCGGTGATCCAAT…	0	0	0	0	0	0	0	0	0	0	0	0	0	3067	0	0	0	0	123	0	0	0	0	0	0	0	0
OTU_221	Bacillariophyta	Bacillariophyceae					78.02	Published	2	AATGAATAACATAAGCTTTTGGTTGTTACCTCCGTCGTTAACACTTTTAATAGGTTCTGTCCTTTGCGAGTCAGGTGTAGGAACAGGGTGGACAGTGTACCCTCCTCTCTCTGGGATTTTGGCGCATTCTGGAGGTTCTGTCGATTTAGCCATTTTTAGCTTGCATGTTTCAGGAGCGTCTTCTATTTTAGGTGCCATAAATTTCATTTGTACAATATTTAACATGCGCGTAAAAAGTTTGTCATTTCATCAGTTGCCTTTGTTTGTTTGGTCTGTATTAATTACAGCATTTTTACTACTTTTATCTTTGCCAGTACTAGCTGGAGCTATCACAATGCTATTGACTGACAGAAATTTTAACACAACGTTTTTCGATCCTATTGGAGGGGGCGATCCTGT…	0	0	297	85	33	10	51	102	0	0	0	0	0	0	0	0	1032	486	134	443	166	379	171	0	0	0	0
OTU_222	Mollusca	Gastropoda	Littorinimorpha	Bithyniidae	Bithynia	Bithynia tentaculata	100	Published		ACTTAATAACATAAGATTCTGATTACTACCCCCCGCATTACTTTTATTACTTTCATCTGCTGCAGTAGAAAGTGGAGCCGGAACAGGATGAACAGTTTACCCTCCACTTGCAGGTAACCTAGCCCATGCAGGAGGCTCTGTAGACTTAGCAATTTTTTCTTTACATTTAGCCGGAGTTTCCTCAATTTTAGGTGCTGTAAATTTTATTACAACTATTATTAATATGCGCTGACGAGGGATACAATTTGAACGCCTTCCATTATTTGTCTGATCTGTAAAAATTACTGCAATTCTTCTATTATTATCTCTACCAGTATTAGCAGGTGCAATTACAATATTACTAACTGATCGAAATTTTAATACATCTTTTTTTGATCCGGCTGGTGGAGGGGATCCCAT…	0	2504	0	0	0	0	0	0	0	0	164	0	0	0	0	153	0	0	0	0	0	0	0	0	0	0	90
OTU_223	Annelida	Clitellata	Crassiclitellata	Ocnerodrilidae	Eukerria	Eukerria saltensis	100	Early-Release	1	ACTTAACAACATGAGATTCTGACTTCTACCACCGTCCATAACGATCCTAATATTCTCCGCAGCGGTAGAAAAAGGGGCAGGTACAGGATGAACCCTATAccccccccTCGCTAGAAATATAGCACATGCAGGACCATCTGTAGACCTAGCAATCCTATCCCTTCACCTAGCTGGGGCATCATCAATCCTCGGAGCAATTAACTTTATCACAACAATAATTAATATACGATGAAATGGAATACGCCTAGAACGTATCCCACTATTTACATGGGCAGTAATAATTACAGCGATACTCCTTCTACTCTCCCTTCCAGTGCTAGCTGGGGCAATTACCATACTCCTCACAGATCGAAATTTAAATACATCATTCTTCGATCCCGCAGGAGGAGGAGATCCAGT…	0	0	0	0	0	0	0	0	0	0	2352	513	0	0	0	0	0	0	0	0	0	0	0	0	0	0	0
OTU_224	Arthropoda	Insecta	Plecoptera	Nemouridae	Protonemura	Protonemura meyeri	100	Private		AATAAATAATATAAGTTTCTGATTACTTCCCCCATCCCTAACTCTTCTTTTAGCAAGTAGCCTTGTTGAAAATGGAGCTGGAACTGGTTGGACAGTTTACCCTCCCCTATCTGCTGGAATTGCTCATGCTGGCTCTTCAGTTGACATAGCAATTTTCTCGTTGCATCTAGCAGGGGTTTCATCAATTTTAGGAGCTGTAAATTTTATTACAACTGTGATTAATATGCGATCAGCAGGAATAACGCTTGACCGTATGCCGTTATTTGTTTGAGCCGTTGTAATTACTGCATTATTACTACTTCTTTCTCTCCCAGTATTAGCCGGAGCAATCACTATATTGTTAACGGACCGAAATTTAAATACATCTTTCTTTGACCCTGCAGGTGGGGGAGACCCCAT…	0	0	0	49	215	850	209	1970	7	0	0	0	0	0	92	79	0	0	0	0	0	0	0	7	476	0	141
OTU_225	Proteobacteria	Betaproteobacteria					76.7	Published		CCTCAACAACTGGAGTTTCTGGCTGCTACCGGCAGCAGGCACTCTCCTCATCGCCACATTTTTCGTACCTGGCGGTGCGATTTCCGGCGGCTGGACAATGTACCCCCCGCTCTACATGCAGGGCGGTATTGCTTATGACATATCGATTTTGTCTGTTCATATTCTGGGTATTTCGTCGATCATGGGTGCAATCAACATCATCGTCACCATACTCAACATGCGTGCTCCGGGAATGACCTTGATGAAAATGCCCTTGTTCGTCTGGACCTGGCTGATCACGGCCTTCCTGCTGGTAGCCGTGATGCCGGTACTAGCCTGCGCGATCACCATGCTGCTGACAGACCGTAATTTTGGGACGCATTTCTTTGACGCCGCCGGTGGCGGCGACCCGATCATGTT…	0	0	0	0	0	0	0	0	0	0	0	0	0	0	0	0	0	0	0	0	0	0	0	0	0	2637	0
OTU_226	Annelida	Clitellata	Enchytraeida	Enchytraeidae	Cognettia	Cognettia chalupskyi	99.52	Early-Release	3	TCTTAATAATATAAGATTTTGACTTCTTCCACCATCTCTAATACTTCTTCTATCATCTGCTGCAGTAGAAAAAGGCGCTGGTACAGGTTGAACTGTGTATCCTCCTCTTTCATCTAACATAGCTCATGCTGGCCCATCAGTCGATCTTGCTATTTTCTCTTTACATTTAGCAGGGGCATCATCAATTCTAGGAGCAGTAAATTTCATTACAACTGTAATCAACATACGAATAAAAGGAATACAACTTGAACGAATTCCACTATTTGTATGAGCTGTTGTAATTACAGTTGTTCTTCTTCTTTTATCGCTTCCAGTTCTTGCTGGAGCTATTACTATACTTCTAACAGACCGAAATCTTAATACTTCATTCTTTGATCCTGCAGGAGGGGGTGACCCTAT…	3	0	40	100	0	0	0	0	14	18	0	0	0	0	781	21	0	0	0	55	0	0	0	83	10	1877	0
OTU_227	Arthropoda	Insecta	Diptera	Simuliidae	Simulium	Simulium maximum	99.76	Published	2	AATAAATAACATAAGTTTTTGAATACTTCCACCTTCTTTAACTCTTTTATTAGCGAGTAGCATAGTAGAAGCAGGGGCCGGAACAGGATGAACAGTTTACCCTCCTTTATCTTCTGGAATTGCCCATGCCGGAGCTTCTGTTGATTTAGCTATTTTTTCTCTACATTTAGCCGGAATTTCTTCTATTTTAGGAGCTGTAAATTTTATTACAACGATTATTAACATACGATCAAATGGAATTACTTTTGATCGAATACCTTTATTTGTCTGATCAGTTGTTATTACGGCTGTACTATTACTTTTATCCCTTCCTGTTTTAGCAGGAGCTATTACTATACTTTTAACAGACCGAAACTTAAATACATCATTTTTTGATCCGGCTGGGGGAGGAGACCCAAT…	0	0	145	2186	0	0	0	0	213	39	0	0	5	0	0	0	67	0	168	245	24	0	17	0	218	21	0
OTU_228	Bacillariophyta	Bacillariophyceae	Cymbellales				85.99	Published	2	GATGAATAATATAAGTTTTTGGTTATTACCTCCTTCATTATTGTTACTTATAGGTTCAGTATTATGTGAGTCAGGTGTTGGAACTGGTTGGACTGTTTATCCTCCATTATCAGGTATTACTGCGCATTCTGGAGGTGCTGTTGATTTGGCAATATTTAGTCTTCATCTTTCAGGTGCAGCTTCGCTTTTAGGTGCAATTAATTTCATTTGTACTATAACTAATATGCGATCAAAAAGTTTACCATTTCACAGATTGCCTCTATTTGCATGGGCTATTTATATAACAGCTTTTTTATTATTATTATCTTTACCAGTATTAGCAGGTGCTATTACTATGTTGTTGACTGATAGAAATTTTAATACAACATTTTTTGATCCTGCTGGTGGTGGTGATCCTGT…	0	0	41	0	5	0	54	12	8	71	0	0	489	0	0	0	495	252	0	65	702	106	615	0	0	0	0
OTU_229	Arthropoda	Insecta	Trichoptera	Rhyacophilidae	Rhyacophila	Rhyacophila adjuncta	98.55	Published	2	AATAAATAATATAAGATTCTGACTTCTTCCGCCTTCTCTTACTTTACTTACAATAAGAATAATTGTTGAAAATGGAGCAGGAACTGGGTGAACAGTATACCCCCCTTTATCTTCAAATATTGGCCATAATGGAAGATCTGTAGATTTAACAATTTTTTCTTTACATTTAGCAGGAGTGTCATCAATTTTAGGAGCAATTAATTTCATTACAACAGTAATTAATATACGATCTAAAGGAATATCTATAGATCAAATACCCCTGTTTGTATGATCTGTAGCAATTACAGCTCTTCTTCTTTTATTATCACTCCCAGTTTTAGCGGGAGCTATTACAATATTACTAACAGATCGTAATTTAAATACCTCTTTTTTCGATCCTGCTGGAGGAGGTGACCCTAT…	0	120	206	47	233	175	422	0	149	70	0	0	393	599	0	0	558	0	103	268	303	20	248	0	184	0	0
OTU_230	Arthropoda	Insecta	Diptera	Chironomidae	Tanytarsus	Tanytarsus ejuncidus	100	Published		AATAAATAATATAAGTTTTTGACTTTTACCCCCTTCTCTGACCCTTCTTCTTTCCAGTTCAATTGTCGAAAACGGGGCTGGTACCGGATGAACGGTTTATCCCCCTCTTTCTGCAAGTATTGCCCATAGAGGAGCTTCTGTTGATTTAGCTATCTTTTCTCTTCATTTAGCAGGAATCTCTTCTATCTTAGGATCAGTAAATTTTATTACTACAGCAATTAATATGCGAGCTAATGGAATTACTTTAGATCGTATACCCCTCTTTGTATGATCTGTTGTTATTACAACAATTCTTCTTCTTTTATCATTACCTGTTTTAGCAGGAGCCATTACTATACTTTTAACAGATCGAAATTTAAATACGTCTTTTTTTGATCCTGCTGGAGGAGGAGATCCTAT…	1383	175	0	0	0	0	0	0	0	0	1498	0	233	0	0	0	0	0	0	0	0	0	0	0	0	0	0
OTU_231	Arthropoda	Insecta	Diptera	Chironomidae	Polypedilum	Polypedilum cultellatum	98.07	Private	2	AATGAATAATATAAGCTTTTGACTTCTACCCCCTTCATTAACCCTTCTCCTTTCTAGATCAATTGTGGAAAATGGGGCAGGAACCGGATGGACAGTTTACCCCCCTCTTTCTGCTAGCATTGCCCATAGTGGAGCATCAGTTGATTTAGCAATTTTTTCTTTACATTTAGCAGGAGTCTCCTCAATTTTAGGGTCAGTAAATTTTATTACAACTGTAATTAATATACGGTCTAATGGAATTACCCTAGACCGTATGCCATTATTTGTGTGGTCTATTGTAATTACAACAGTACTTCTTCTTCTTTCGTTACCTGTTCTTGCCGGAGCAATTACTATACTATTAACAGACCGAAATTTAAATACATCTTTTTTTGATCCTGCCGGTGGGGGGGACCCAAT…	42	0	0	0	0	0	0	0	0	0	0	1134	0	0	921	216	0	0	0	0	0	0	0	404	47	0	303
OTU_232	Arthropoda	Insecta	Plecoptera	Nemouridae	Amphinemura	Amphinemura guadarramensis	99.03	Private	2	AATAAATAATATAAGTTTTTGGCTTCTCCCTCCCTCATTAACCCTCCTATTAGCAAGCAGCTTAGTGGAAAATGGGGCTGGGACAGGATGAACTGTTTACCCTCCCCTCTCAGCTGGTATTGCCCACGCCGGGTCATCAGTGGACATGGCTATCTTTTCTCTTCACTTAGCCGGAGTTTCATCAATTTTAGGGGCTGTTAATTTTATTACCACAGTTATCAATATACGGTCATCGGGAATAACCCTTGACCGTATGCCCCTATTTGTCTGAGCTGTAGTAATTACAGCCCTACTTCTCCTACTTTCATTGCCAGTATTAGCAGGTGCTATTACGATGTTATTAACTGACCGTAATTTAAATACTTCATTCTTTGACCCAGCTGGGGGAGGAGACCCAAT…	0	0	39	1324	68	85	22	0	0	0	0	0	0	0	0	0	0	0	1364	31	0	120	0	0	6	0	0
OTU_233	Arthropoda	Insecta	Coleoptera	Elmidae	Limnius	Limnius volckmari	100	Private		AATAAACAACATAAGATTTTGACTTCTTCCCCCCTCACTATCTCTCTTATTAATAAGAAGACTTGTAGAAAGAGGAGTTGGGACAGGATGAACTGTTTACCCCCCACTGTCAGCTAATATTGCCCACAGAGGATCTTCTGTAGATCTGGCAATTTTTAGTCTCCATTTAGCCGGAATTTCCTCGATTCTTGGAGCAGTTAATTTCATTACAACTGTTATTAATATACGATCTCCAGGAATAACTTTTGACCGAATACCTTTATTTGTTTGATCAGTTGCTATTACTGCCCTCCTACTTCTCCTATCCCTCCCGGTTCTAGCAGGGGCAATCACAATACTATTAACAGATCGAAACCTAAATACATCATTTTTTGACCCGGCTGGAGGAGGGGACCCTAT…	0	22	0	0	0	0	0	0	0	265	0	0	54	0	0	15	163	0	0	0	107	37	45	87	166	0	98
OTU_234	Cnidaria	Hydrozoa	Limnomedusae	Olindiidae	Craspedacusta	Craspedacusta sowerbii	99.52	Published	2	ATTAAATAACCTCAGTTTTTGGCTTCTTCCTCCCGCCCTCTTTTTGTTATTAGGCTCTGCTTTAGTAGAACAAGGAGCAGGAACAGGTTGAACAGTCTACCCCCCACTTGCTGGAGTTCAAGCTCATTCCGGACCTTCAGTAGACATGGCCATCTTTAGCCTTCATGCGGCAGGTGCTTCCTCCATCATGGGTTCTATGAATTTCATCACTACTATCTTCAACATGAGAGCACCAGGAATGACCATGGATCGCGTTCCCCTCTTCGTTTGAGCCGTACTCATCACGGCATTCCTTTTAGTTCTCTCTTTGCCCGTCTTAGCTGGAGCGATTACTATGTTACTAACTGATCGTAACTTTAATACCACTTTCTTTGACCCCGCGGGAGGGGGAGATCCAAT…	446	333	18	0	0	0	0	0	13	4	456	463	0	0	23	66	244	37	0	18	264	96	252	165	0	0	0
OTU_235	Annelida	Clitellata	Tubificida	Naididae	Nais		100	Published	1	ACTAAATAATCTTAGATTTTGACTACTACCACCATCATTAATTCTATTAATTTCTTCTGCTGCCGTAGAAAAAGGTGCGGGAACAGGATGAACTGTCTATCCTCCACTATCAAGAAATCTAGCACATGCTGGACCTTCAGTAGACATGGCTATTTTCTCACTCCATTTAGCAGGTGCTTCTTCTATTTTAGGGGCAGTTAACTTCATTACTACTGTAATAAATATACGATGAAACGGAATACGATTAGAACGACTTCCGCTATTTGTATGAGCAGTATTTCTTACAGTAATTTTACTTCTTCTATCACTTCCTGTTCTTGCCGGTGCAATTACAATACTACTAACAGACCGAAACCTTAATACCTCATTCTTCGATCCTGCTGGTGGTGGAGATCCGAT…	0	0	0	0	334	567	497	85	0	0	0	0	0	0	0	65	1048	0	0	0	0	41	0	0	0	138	0
OTU_236	Annelida	Clitellata	Tubificida	Naididae	Nais	Nais bretscheri	100	Published		ACTAAATAATCTTAGATTTTGATTACTACCACCATCATTAATTCTATTAGTTTCTTCTGCAGCTGTAGAAAAAGGAGCTGGAACAGGATGAACAGTATACCCACCACTATCAAGGAATCTAGCTCATGCCGGACCATCTGTAGACATGGCTATCTTTTCACTTCACTTGGCAGGTGCCTCTTCTATTTTAGGGGCAGTAAATTTTATTACAACTGTAATAAATATACGTTGAAACGGGATACGATTAGAACGACTACCATTATTTGTATGAGCTGTATTTCTTACAGTAATCCTTCTGCTACTTTCTCTTCCAGTTCTTGCTGGAGCTATTACCATACTACTAACAGACCGAAACTTAAATACTTCATTCTTTGATCCTGCTGGAGGAGGAGACCCAAT…	47	37	88	0	0	0	0	0	0	0	479	53	0	0	0	0	1089	0	43	113	353	171	269	0	0	57	0
OTU_237	Arthropoda	Insecta	Diptera	Tipulidae	Tipula	Tipula maxima	100	Published		AATAAATAATATAAGTTTTTGAATACTTCCCCCCTCTCTTACTCTTTTATTAGCTAGTAGTATAGTGGAAAATGGGGCTGGAACCGGATGAACAGTTTACCCACCTCTCTCAGCAGGTATTGCTCATACAGGGGCCTCAGTAGATCTAGCAATTTTTTCTCTTCATTTAGCTGGAATTTCTTCAATTTTAGGTGCAGTAAATTTTATTACCACTGTAATTAATATACGATCCAGAGGAATTACCTTAGACCGAATACCTTTATTTGTTTGATCTGTAGTAATTACCGCAGTTTTATTACTTCTTTCACTTCCAGTACTGGCAGGTGCTATTACAATATTACTAACTGATCGAAATCTAAATACCTCATTTTTTGACCCCGCTGGAGGGGGAGACCCTAT…	0	0	695	0	882	0	0	0	0	0	0	0	0	0	0	0	0	423	0	617	0	0	0	0	15	0	0
OTU_238	Arthropoda	Insecta	Odonata	Aeshnidae	Boyeria	Boyeria irene	100	Private		TTTAAATAATATAAGATTTTGACTATTACCTCCTTCATTAACTTTATTATTAGCAGGAAGAATAGTTGAAAGAGGAGCGGGAACAGGATGAACTGTATACCCCCCTCTAGCAGGAGCAATTGCCCACGCAGGAGCATCTGTAGATTTAACTATTTTTTCTTTACATTTAGCAGGAGTTTCTTCTATTCTAGGAGCTATTAATTTTATTACTACAACAATTAATATAAAATCCCCAGGTATAAAAATAGATCAAATACCCTTATTTGTATGAGCAGTAGTAATTACAGCTGTACTTCTATTACTTTCTTTACCAGTTCTAGCAGGAGCAATTACAATATTATTAACAGACCGAAATATTAATACATCTTTCTTTGATCCTGCAGGAGGAGGAGATCCTAT…	3	845	0	0	0	0	0	0	0	0	0	304	0	12	0	0	0	0	0	0	0	0	0	1014	68	0	466
OTU_240	Annelida	Clitellata	Enchytraeida	Enchytraeidae	Henlea	Henlea ventriculosa	99.25	Published		ACTAAATAATATAAGATTTTGATTACTACCACCATCTTTAATCTTACTTCTATCATCAGCAGCAGTAGAAAAGGGTGCAGGCACAGGATGAACTGTTTACCCGCCCCTATCATCTAACATTGCTCATGCCGGGCCATCAGTAGACTTAGCAATTTTTTCTCTTCACTTAGCTGGTGCATCATCTATTTTAGGCGCAGTAAATTTCATTACTACAGTTATCAATATACGATGACAAGGTTTAACATTAGAACGAATTCCTTTATTTGTGTGAGCAGTTACAATCACTGTAGTACTACTTCTCCTATCACTACCTGTTCTTGCAGGAGCTATTACCATACTTCTAACAGATCGTAATCTAAATACATCATTCTTCGATCCAGCGGGTGGAGGAGATCCAAT…	0	0	0	0	0	0	0	0	0	0	0	0	0	0	0	0	2272	32	0	0	0	0	0	0	0	0	0
OTU_241	Annelida	Clitellata	Lumbriculida	Lumbriculidae	Stylodrilus		95.65	Private	1	ACTTAACAACCTAAGATTTTGATTACTTCCACCTTCTTTAACTTTATTAGTAGCATCGGCTGCAGTCGAAAAAGGAGCCGGCACAGGATGAACAGTTTATCCACCACTATCAAGAAATTTAGCTCATGCAGGACCCTCAGTAGACCTAGCAATCTTTTCACTTCATCTAGCCGGAGCGTCTTCCATTCTAGGAGCTATTAACTTTATTACAACTGTAATTAATATACGATGAAATGGACTCCGACTTGAACGAGTTCCATTATTTGTATGAGCAGTAACAATTACAGTAGTACTCTTACTATTATCCTTACCAGTACTAGCTGGAGCAATCACTATACTTCTTACAGATCGAAACTTAAATACAACATTTTTCGATCCAGCTGGAGGTGGAGACCCAGT…	0	0	0	0	0	0	0	0	0	0	0	0	0	0	0	0	0	0	0	0	0	0	0	0	2302	0	0
OTU_242	Arthropoda	Insecta	Plecoptera	Leuctridae			90.1	Published		AATAAATAACATAAGTTTTTGACTTTTACCCCCCTCTTTAACACTATTATTAGCTAGTAGTATAGTGGAAAATGGAGCAGGGACGGGATGAACAGTTTATCCTCCCCTAGCGGCAGGGATTGCCCATGCTGGAGCTTCAGTCGACCTTGCTATTTTTTCATTACATTTAGCGGGGGTATCCTCAATCCTAGGAGCTGTCAATTTCATTACGACAGTGATCAATATACGATCAAATGGAATAACGTTAGACCGTATGCCTTTATTTGTTTGAGCTGTAGTAATTACCGCTTTATTACTATTACTATCCCTCCCCGTTCTCGCCGGTGCTATTACAATACTATTAACTGACCGTAACTTAAATACATCTTTTTTTGACCCTGCAGGAGGGGGAGACCCCAT…	0	0	0	0	0	0	42	0	360	942	0	0	1312	0	0	0	0	0	0	0	0	0	0	0	0	0	0
OTU_243	Proteobacteria	Alphaproteobacteria					77.05	Published	2	TATGAACAATATCAGCTTTTGGTTGACTGTTGTTGCGTTTATCATGTTGCTCGGTTCCAGCTTTGTGCCGGGCGGCACAGGTTTGGGCGCGGGTACAGGCTGGACAGTCTATGCGCCGCTTTCAACGTCCGGTTCAGTCGGGCCTGCAGTGGATATGGCGATTTTCTCACTCCACCTTGCTGGTGCAGCGTCGATCCTAGGTGCGATCAACTTTATCACGACCATTTTCAACATGCGCGCACCGGGGATGACCATTCACAAAATGCCGTTGTTTGTCTGGTCGGTATTGGTCACCGCGTTTCTGCTGTTGCTGGCGCTCCCGGTGCTGGCTGCGGCAATTACTATGTTGCTGGTTGACCGCAATTTTGGCGGCGCATTCTTTGATGCAGCAGCAGGCGG…	442	0	223	654	43	78	57	105	0	0	0	0	0	0	0	0	148	144	1112	318	129	528	104	0	0	0	0
OTU_244	Arthropoda	Insecta					78.14	Private	2 3	CTTGAATAATCTAAGTTTCTGATTACTTCCGCCTTCTTTAGTTTTATTACTAACTTCTAGTTTTTATGAACCTGGAGTTGGTACTGGTTGAACTGTTTATCCACCACTAAGTGGTGCTATTGCCCATGCTGGACCATCTGTTGATTTTGCTATCTTTAGCTTACACATAGCTGGAGCATCATCAATTATGGGTGCCATTAATTTTATTACCACAATTGTTAACATAAGAGCAGTCAAATTTCATGAGTTAAATTTATTTGTTTGAAGTGTTTTAATTACCGCTGTCTTATTATTATTATCATTACCTGTTTTAGCTGGGGCGATTACAATGTTATTAACAGATAGAAATTTTAATACCTCATTTTTTGATCCAGTTGGGGGCGGAGATCCAGTTTTATA…	573	231	29	8	188	75	219	27	431	144	3	48	160	0	204	213	10	20	8	23	61	48	65	18	0	0	16
OTU_245	Proteobacteria	Betaproteobacteria					80.81	Published		GCTGAACAACTGGAGCTTCTGGCTCCTGCCGGCAGCGGGCACCCTGCTCATCGCGACATTTTTCGTCCCGGGCGGCGCCATCGCCGGCGGCTGGACGATGTACCCGCCGCTGTTCCTGCAGGGCGGCATCGCCTACGACATGTCGATCATGGCCATCCACATCCTCGGTATCTCGTCGATCATGGGCGCGATCAACATCATCGTCACCATCCTCAACATGCGTGCGCCGGGCATGGGGCTGATGAAAATGCCCTTGTTCGTATGGACCTGGCTGATCACCGCCTTTCTGCTGGTCGCCGTGATGCCGGTACTGGCCTGCGCCATCACCATGCTGCTGACGGACCGCAACTTCGGCACGCACTTCTTCGACGCAGCCGCGGGCGGCGATGCGGTTATGTA…	1511	9	32	12	220	126	215	49	67	33	6	9	139	0	0	0	0	0	196	20	41	39	43	0	0	0	0
OTU_246	Arthropoda	Insecta	Diptera	Chironomidae	Ablabesmyia	Ablabesmyia longistyla	99.76	Published		AATAAATAATATAAGATTTTGACTATTACCCCCTTCACTAACCCTTCTTTTATCAAGCTCTATTGTGGAAAACGGGGCCGGAACAGGATGAACAGTATACCCTCCCCTGGCTTCAGGAATTGCTCACGCAGGGGCATCGGTAGATTTAGCTATTTTCTCTTTACACCTAGCTGGGATTTCATCAATTTTAGGGGCAGTAAATTTTATTACAACTGTTATTAATATACGATCAAGAGGAATTACTTTAGATCGAATACCCTTATTTGTTTGATCAGTAGTAATTACAGCTATTTTATTATTATTATCCTTACCAGTTTTAGCTGGAGCTATTACTATATTATTAACTGACCGAAATTTAAATACTTCTTTTTTTGACCCTGCGGGAGGGGGAGATCCTAT…	0	139	26	0	45	0	163	0	0	0	215	55	0	0	142	43	0	0	0	14	79	100	54	46	0	1647	37
OTU_247	Annelida	Clitellata	Crassiclitellata	Lumbricidae	Eiseniella	Eiseniella tetraedra	100	Published		TTTAAACAACATAAGATTTTGACTTTTACCTCCTTCTTTAATTCTACTAGTATCTTCCGCAGCCGTAGAAAAGGGGGCCGGGACAGGGTGAACTGTTTATCCTCCCTTAGCAAGAAACTTGGCCCATGCAGGACCATCAGTAGATCTAGCTATTTTCTCCTTACACTTAGCAGGAGCTTCATCTATTTTAGGTGCCATCAACTTTATTACTACAGTCATTAATATGCGATGAAGGGGCTTACGATTAGAACGAATTCCCCTTTTCGTGTGAGCTGTACTGATTACAGTAATTCTTCTATTATTATCGTTGCCCGTGCTAGCAGGAGCAATTACCATACTATTAACCGACCGAAATCTCAATACATCATTCTTTGACCCGGCTGGTGGTGGTGACCCAAT…	425	59	25	76	0	0	0	0	1307	0	0	0	0	127	0	94	0	0	0	9	11	0	29	247	0	0	0
OTU_248	Nematomorpha	Gordiida	Gordioidea				87.2	Published		TATAAATAATTTATCTTTTTGGCTATTACCTCCTAGCTTAATCCTTTTACTAACCAGTAGACTAACAGAATCAGGCTGTGCTACAGGGTGAACAATCTACCCTCCTTTATCTAGCTTAGTCGGACACCCTTCGCCTTCTACTGATTTAGCTATTTTATCCCTCCACATTGCTGGGGTTAGCTCTCTTTTAGGCTCAATAAATTTTATTACTACAATCATTACTTTACGACCAGCAGGTTTTCCTATAGAAAAACTATCTCTCTTTTTATGATCATCCCTAATCACCGCTTTCTTACTACTTTTAAGACTACCTGTGCTAGCAGGGGCACTAACAATACTAATTTTAGATCGTAATATTAGTACTTCTTTTTTTGATCCTGTCGGGGGAGGAGATCCTAT…	0	0	0	0	0	0	0	0	0	0	0	0	0	0	2362	0	0	0	0	0	0	0	0	0	0	0	0
OTU_249	Arthropoda	Insecta	Odonata	Aeshnidae	Aeshna	Aeshna cyanea	100	Published		TTTAAATAATATAAGATTTTGATTATTACCTCCATCATTAACACTATTATTAGCAGGAAGTATAGTTGAAAGAGGAGCTGGAACAGGATGAACCGTTTATCCTCCTCTGGCTGGTGCTATTGCTCATGCAGGTGCATCAGTAGATTTAACTATTTTTTCCTTACATTTAGCTGGAGTATCTTCAATTTTAGGTGCTATTAATTTTATTACTACAACAATTAATATGAAATCACCAGGAATAAAAATAGACCAAATACCTTTATTTGTATGAGCTGTTGTAATTACAGCCGTACTTCTATTACTTTCTTTACCTGTTTTAGCCGGTGCAATTACTATATTATTAACAGACCGAAATATTAATACATCATTTTTTGATCCGGCAGGAGGAGGAGATCCAAT…	0	2227	0	0	0	0	0	0	0	0	0	0	0	0	0	0	0	0	0	0	0	0	0	0	0	0	0
OTU_250	Arthropoda	Insecta	Diptera	Chironomidae			99.76	Private	2 3	AATAAATAATATAAGATTCTGATTGTTACCTCCCTCACTCTCATTATTATTATCAAGTTCTATCGTAGAAGCCGGAGCAGGTACTGGATGAACAGTTTACCCTCCTCTTTCTTCTGGAATTGCTCATGCCGGAGCTTCAGTTGATTTAGCTATTTTTTCCCTTCATTTAGCAGGTATTTCTTCAATTTTAGGAGCTGTTAATTTTATTACAACAGTAATTAATATACGATCAGAAGGAATTACTCTAGATCGAATACCTTTATTTGTTTGATCAGTAGTAATTACTGCAATTCTATTATTATTATCTTTACCAGTTTTAGCTGGAGCTATTACTATACTTTTAACAGATCGAAATTTAAATACATCATTTTTTGATCCTGCGGGAGGAGGAGATCCTAT…	0	55	350	0	1543	0	279	200	0	0	0	0	0	0	0	0	68	310	0	512	110	54	68	0	0	209	0
OTU_251	Arthropoda	Arachnida					70.91	Private	2 3	CATGAATAACATCAGTTTCTGGCTGCTGGTGCCTTCGTTCATGCTCTTGCTTGGCTCTTGCTTCGTGACTGGTGGTTCCGGGCTGGGGGCTGCGACTGGCTGGACGGTTTATGCCCCGCTTTCAACCAGTGGTTCGCCTGGGCCAGCGGTTGATATGGCGATTCTTTCGCTCCATCTGGCTGGGGCTTCGTCAATTTTAGGTGCAGTCAATTTCATCACGACTATTTTCAACATGCGGGCACCGGGGATGACTCTCCATAAAATGCCGCTTTTCGTCTGGTCAATTCTCGTAACCGCGTTTCTTTTGCTGCTTTCGTTACCTGTGCTTGCTGCGGCGATTACCATGCTGCTGACTGACCGTAATTTCGGCACGGCTTTCTTTGATGCTTCGGGCGGCGG…	0	0	0	0	0	0	0	0	0	0	994	1490	0	0	0	0	0	0	0	0	0	0	0	0	0	0	0
OTU_252	No Match	No Match	No Match	No Match	No Match	No Match				ATTGAACAATATGAGCTTTTGGGCAATGATTCCTGCAGCTCTTTTGTTAATTGCATCAATTTTCGTTCCTGGCGGTGCAGTTGCTGGCGGTTGGACAATGTATGCGCCACTTTCAATTCAGGGCGGCATTTCGACCGATATGAGTATTTTGGCGCTACATATTTTGGGTGTGTCTTCAATTGTAGGCTCAATTAACATTATCACTACCATCTTCAATATGCGCGCACCAGGCATGACATTAATGAAAATGCCACTGTTTGTATGGACTTGGTTGATTACTGCTTACTTGCTGATTGCTGCAATGCCAGTATTGGCGGGCGCTTTGACGATGTTGATTACCGACCGTCATTTCGGCACATCTTTCTTTGACGCGGCAGGCGGCGGTGACCCAGTCTTGTT…	0	0	0	0	42	0	0	0	0	0	557	1699	0	0	0	0	0	0	0	0	0	0	0	0	0	0	0
OTU_253	Arthropoda	Insecta	Diptera	Chironomidae			97.58	Private	3	AATAAATAATATAAGATTCTGACTTTTACCCCCTTCTTTAACTCTTCTCCTTTCAAGATCAATTGTAGAAAATGGTGCAGGAACAGGCTGAACTGTTTACCCTCCTCTTTCTTCTAGAATTGCTCATAGAGGGGCTTCTGTCGATTTAGCAATTTTTTCCCTCCATTTAGCTGGAATTTCCTCTATCTTAGGATCAGTAAATTTTATCACAACAGTTATTAACATACGTTCTAGAGGAATTACTTTAGACCGAATACCATTATTTGTTTGATCTATCGTTATTACTACCGTTTTACTATTATTATCCCTCCCAGTTTTAGCTGGAGCTATCACTATACTTCTAACAGATCGTAATTTAAATACTTCTTTTTTTGATCCTGCTGGAGGAGGAGACCCCAT…	0	61	0	0	0	0	0	0	0	0	458	625	0	0	0	0	0	0	0	0	0	0	0	1240	0	0	335
OTU_254	Annelida	Clitellata	Crassiclitellata	Lumbricidae	Allolobophora	Allolobophora chlorotica	100	Published		TCTTAACAACATAAGATTTTGACTCCTTCCCCCATCACTAATCCTTCTAGTATCCTCTGCTGCAGTAGAAAAGGGTGCGGGAACTGGATGAACTGTTTATCCACCCCTAGCAAGAAACATTGCTCATGCCGGCCCATCTGTAGACTTAGCTATTTTTTCTCTTCATTTAGCAGGTGCTTCATCAATCTTGGGTGCCATTAATTTTATTACTACTGTTATTAATATACGATGAAGAGGCTTACGACTTGAACGAATCCCATTATTCGTTTGAGCCGTACTAATTACAGTGGTCCTTCTACTCTTATCCTTACCAGTATTAGCCGGTGCAATTACTATACTACTTACCGATCGAAATCTAAATACCTCCTTCTTTGACCCTGCTGGAGGTGGGGATCCAAT…	0	0	0	0	0	84	1890	241	0	229	0	0	0	0	0	0	0	0	0	0	0	0	0	0	0	0	0
OTU_255	Ascomycota	Leotiomycetes	Helotiales				89.86	Published		ACTTAACAATATAAGCTTCTGATTATTACCACCTAGTTTATTATTATTTTTATTTGCTAGTGGTATAGAAAATGGGGCAGGTACAGGTTGAACTCTTTATCCTCCTCTAAGTGGAATACAGAGTCACAGTGGTCCTAGTGTAGATTTAGCAATATTTGGTTTACATCTGTCAGGTATAAGTAGTTTATTAGGTGCAGTAAATTTCATAACTACTATACTTAATATGAGAAGTCCAGGTATTAGATTACACAAACTAGCTTTATTTGGATGAGCAGTAGTAGTTACTGCAGTATTATTATTACTGTCATTACCTGTCTTAGCTGGTGCTATCACTATGGTTTTAACAGATAGAAACTTTAATACATCCTTCTTTGAAGCGGCAGGTGGTGGTGATCCTAT…	0	0	273	200	403	174	794	143	97	0	0	0	0	0	0	0	0	0	0	249	0	0	0	0	0	0	0
OTU_256	Arthropoda	Insecta					72.22	Published		ATTAAATAATCTTAGCTTCTGACTTCTTCCATGATCTTTCTACCTTTTACTTGCGTCCACATTTTTAGATGGAGCTGGTACTGGATGAACTCTTTATCCACCGTTATCAAGCCTTAAAGGACACGCAGGGCCTTCTGTAGATTTAGCAATCCTAAGCATGCACTTAGCCGGAGCTTCTTCTATCTTAGGTTCAATTAATATGATCGTTACAATTCTTAATATGCGACCTAAAGGAATGACTTTGTTTCGTATGCCATTATTTTTATGATCTGTACTAATTACATCGGTACTACTTGTGTTGTCTTTACCAGTGTTAGCAGGCGCAATTACTATGCTTCTTACTGACCGCCAATTTAATACAGCGTTTTTTATTCCTGCAGGTGGTGGTGACCCAGTATT…	3	4	248	175	535	171	240	101	69	8	0	0	24	0	4	0	56	26	123	242	17	73	16	0	90	0	0
OTU_257	Proteobacteria	Alphaproteobacteria					72.7	Private	2 3	ATTAAATAACATGAGTTTTTGGTTGCTAATTCCAGCTGCTATTTTATTGTTGGCGTCTTTCTTTGTACCAGGCGGCGCAGCAGCAGGTGGTTGGACAATGTACCCACCATTGTCTGTGCAAGGCGGCATGTCAGTGGATATGAGTATTTTTGCACTACATATTTTAGGTGTGTCTTCAATTGTTGGTTCTATTAATATCATTACAACTATTTTCAATATGCGTGCACCAGGCATGACATTAATGAAAATGCCTATGTTTGTATGGACATGGTTAATTACGGCTTACCTGTTAATTGCTGCAATGCCAGTATTGGCAGGCGCTTTAACGATGCTAATTACAGACCGTCATTTTGGTACGACATTCTTTAATGCGGCTGGCGGCGGCGATCCAGTATTGTT…	94	0	692	48	79	15	16	0	170	0	0	0	121	7	0	0	8	146	373	610	62	94	48	0	0	0	0
OTU_258	Arthropoda	Insecta	Trichoptera	Hydropsychidae	Hydropsyche	Hydropsyche dinarica	100	Published	2	TATAAATAATTTAAGATTTTGATTTCTTCCCCCCTCTTTAATTTTTCTCTTATTAAGAAGACTATCAAACTCAGGAGCTGGAACCGGCTGAACAGTCTACCCTCCCCTCTCTTCAAATCTATCCCACGCAGGAAGATCTGTGGATTTAACTATTTTTTCCCTGCATATAGCCGGAATTTCGTCAATCCTGGGAGCTATTAATTTTATCTCAACTATTATAAATATAAAATTTAAAAATTTAAATTATGAAATGATTCCCTTATTTGTATGATCTATCTTAATTACAGCAGTTCTTTTACTTTTATCACTCCCCGTTTTAGCAGGAGCTATTACTATACTATTAACTGATCGAAATTTAAATACTTCTTTTTTTGACCCAGCAGGGGGAGGGGATCCCAT…	0	61	0	0	34	465	12	203	622	302	0	0	1053	0	0	0	0	0	0	0	0	0	0	0	182	0	0
OTU_259	Annelida	Clitellata	Tubificida	Naididae	Rhyacodrilus		96.14	Private		GCTAAACAATATAAGGTTTTGACTCTTACCGCCTTCACTAATTCTATTAGTTTCATCTGCCGCAGTAGAAAAGGGCGCAGGGACCGGTTGAACTGTATATCCACCATTAGCTAGTAACATGGCTCATGCTGGACCATCTGTTGATATGGCAATCTTTTCACTACATTTAGCTGGTGCTTCATCAATTTTAGGAGCAGTTAACTTTATTACAACAGTAATAAATATACGATCAAAAGGAATAAAATTAGATCGAATTCCATTATTTGTATGAGCTGTTACCCTTACAGTAATCCTACTACTTTTATCTTTACCTGTATTAGCTGGGGCTATTACAATACTATTAACAGATCGAAATCTCAATACCTCATTCTTTGATCCAGCAGGAGGAGGAGATCCTAT…	0	0	0	0	0	0	0	0	11	0	0	0	0	0	0	0	0	0	2138	0	0	0	0	0	0	0	0
OTU_260	Arthropoda	Insecta	Diptera	Chironomidae	Cricotopus	Cricotopus triannulatus	99.03	Early-Release		AATGAATAATATAAGATTTTGACTATTACCTCCGTCATTAACTTTATTACTTTCTAGCTCCATTGTTGAAAATGGAGCAGGAACAGGATGAACGGTTTACCCTCCTCTATCTTCAGGAATTGCACATGCAGGGGCTTCTGTTGACTTAGCAATTTTTTCATTACATCTGGCAGGTATTTCCTCTATTTTAGGGGCTGTAAATTTTATTACAACAGTAATTAATATACGATCAGATGGAATTACTTTAGATCGAATACCTTTATTTGTCTGATCAGTTGTAATTACAGCTATTCTTTTACTTCTATCTTTACCAGTATTAGCAGGAGCAATTACTATGCTTTTAACTGATCGGAATTTAAATACATCATTTTTTGACCCAGCGGGAGGAGGAGATCCTAT…	0	0	0	0	0	0	0	0	0	0	1323	1230	0	0	0	0	39	0	0	0	0	0	0	0	0	0	0
OTU_261	Annelida	Clitellata	Tubificida	Naididae	Pristina	Pristina aequiseta	100	Published		ACTAAACAATATAAGATTCTGACTACTTCCTCCATCCCTACTAATACTAGTAGGATCTGCAGCAGTAGAAAAAGGAGCCGGAACAGGATGAACAGTATACCCACCTCTTGCGAGAAACATTGCTCACGCAGGACCATCAGTAGACATGGCTATTTTCTCTCTACATTTAGCAGGTGCTTCATCGATTCTAGGTGCAGTAAACTTTATTTGTACAATTCTTAATATACGAACAAAAGGATTACGACTAGAACGAATCCCTCTATTCACATGAGCCGTATTCCTAACTGTAATTCTTCTTCTATTATCACTACCAGTACTTGCCGGAGCAATTACTATACTACTAACAGATCGAAACCTAAACACATCATTCTTCGACCCAGCAGGGGGAGGAGATCCTAT…	0	0	0	0	0	0	0	0	0	0	0	0	0	0	13	184	65	0	0	0	0	0	0	3	0	1872	0
OTU_262	Arthropoda	Insecta	Diptera				88.65	Private	3	GATAAATAATATAAGTTTTTGACTTCTCCCTCCCTCCTTATCTCTTCTTCTTTCAAGTTCAATTGTAGAAAATGGTGCAGGAACAGGTTGAACAGTTTACCCTCCTCTATCATCAAGAATTGCTCATAGAGGTGCTTCTGTTGATCTTGCTATTTTCTCTTTACATCTCGCAGGAATTTCTTCTATTTTAGGATCAGTAAATTTCATTACAACCGCTATTAATATACGATCAACAGGAATTACATTAGATCGAATACCTTTATTTGTCTGATCTGTAATTATTACTACTATTTTACTTTTGCTTTCTTTACCTGTTTTAGCTGGAGCTATTACTATACTTCTTACAGATCGAAATTTAAATACATCATTTTTTGACCCCGCGGGAGGAGGAGACCCCAT…	0	0	0	0	0	0	0	0	0	0	0	0	0	0	0	0	0	0	0	0	0	0	0	0	2431	0	0
OTU_263	Arthropoda	Insecta	Diptera	Chironomidae			95.65	Private	1	AATAAATAATATAAGTTTTTGACTTTTACCTCCCTCTCTTACTCTTCTTTTATCTAGTTCAATTGTGGAAAATGGAGCTGGTACAGGTTGAACTGTTTACCCTCCTCTTTCTTCTGGAATTGCTCACGCCGGAGCTTCAGTTGATTTAGCTATTTTTTCCTTACATTTAGCAGGAATTTCTTCTATTTTAGGAGCTGTAAATTTCATTACAACAGTAATTAATATACGATCTGAAGGTATTACTTTAGATCGAATACCTTTATTTGTATGATCAGTTATTATTACTGCTGTGTTACTTCTTTTATCACTTCCTGTTTTAGCTGGGGCAATTACTATGCTTTTAACTGATCGAAATTTAAATACGTCTTTCTTTGATCCTGCTGGAGGGGGAGACCCAAT…	140	58	204	0	0	0	0	0	0	12	35	54	24	471	0	38	2178	41	9	334	704	146	669	0	0	0	96
OTU_264	Arthropoda	Insecta	Diptera	Chironomidae	Ablabesmyia	Ablabesmyia monilis	99.76	Private	3	AATAAATAATATAAGATTTTGACTATTGCCTCCTTCTTTAACTTTATTATTATCAAGCTCTATTGTAGAAAACGGAGCAGGAACTGGATGAACTGTTTATCCTCCTCTAGCTTCTGGTATTGCTCATGCCGGAGCTTCTGTAGATCTTGCAATTTTTTCTTTACATTTAGCCGGAATTTCTTCAATTTTAGGAGCTGTAAATTTTATTACTACAGTTATTAATATGCGATCAACAGGAATTACATTAGATCGAATACCCCTATTTGTTTGATCAGTAGTTATTACAGCTATTTTACTTTTATTATCTTTACCTGTATTAGCTGGCGCAATCACAATACTACTAACAGATCGTAATTTAAATACCTCTTTTTTTGACCCTGCTGGAGGAGGAGACCCTAT…	0	8	0	0	0	7	16	0	0	0	2042	0	0	0	0	0	201	0	0	0	0	0	0	0	0	0	0
OTU_265	Proteobacteria	Alphaproteobacteria					84.07	Published		GATGAACAACCTCAGCTACTGGATGTTTGTCGCAGGCACCACGCTTGCCGTCGCGTCCGTGTTCTCGCCCGGCGGCAATGGTCAGCTTGGTTCCGGCGTGGGCTGGGTTCTCTATCCACCGCTATCGACACGCGAAGAAGGCTATTCGATGGACCTCGCGATCTTCGCGGTCCACTTGTCGGGTGCGTCTTCAATCCTTGGTGCGATCAACATGATCACCACCTTCCTGAACATGCGCACACCGGGCATGACCATGCACAAAGTGCCGCTGTTCGCCTGGTCGATCTTCGTGACCGCATGGCTGATCCTGCTGGCGCTGCCGGTTCTGGCGGGTGCCATCACCATGCTGCTGACCGACCGCAACTTTGGCACCACCTTCTTTGATCCGTCAGGTGGCGG…	581	68	13	0	0	0	11	0	43	8	0	0	65	11	0	0	344	75	338	13	256	947	268	0	0	0	0
OTU_266	Arthropoda	Arachnida					75.12	Private	2 3	AATAAACAATCTGAGATTTTGGTTGTTGCCCCCTTCTTTGTTACTTTTATTGATGTCCTCTTTAACAGAAGCAGGAGTAGGAACTGGGTGGACAGTTTATCCCCCTCTTTCGAGAAGAGTAGGACATAGCGGTAATGCCGTAGATCTAGCTATTTTTTCTCTACATTTGGCAGGGGCTTCCTCTATTTTAGGATCTATTAATTTTATCTGTACAGTTTTAAATATGCGTAGCTATGGAATAACTATGGATCGTATTCCTCTTTTTGTATGAAGCGTGATCGTTACAACCGTGCTATTGGTATTATCTTTACCAGTCCTAGCCGGAGCTATTACAATGTTGTTAACAGATCGAAACATTAACAGGAGGTTCTTTGATCCTGCAGGAGGAGGAGATCCTAT…	0	0	0	0	0	0	0	0	0	0	0	0	0	0	0	0	0	0	0	0	0	0	0	0	20	2108	0
OTU_267	Arthropoda	Insecta	Trichoptera	Rhyacophilidae	Rhyacophila	Rhyacophila occidentalis	100	Published		AATAAATAATATAAGATTTTGACTTCTTCCACCTTCTTTAACTCTATTAACTATAAGAATAATTGTAGAAAATGGTGCTGGAACTGGTTGAACAGTATACCCCCCATTATCATCTAATATTGGACATAATGGGAGATCTGTAGATTTAACAATTTTCTCTCTTCATTTAGCAGGGGTATCATCAATTTTAGGGGCAATTAACTTTATTACCACTGTAATTAATATACGTTCTAAAGGAATATCTTTAGACCAAATACCTTTACTTGTTTGATCAGTTGTAATCACAGCTTTACTTTTACTTTTATCTTTACCAGTTTTAGCAGGAGCTATTACAATATTATTAACAGATCGAAACTTAAATACATCTTTTTTTGATCCAGCTGGAGGGGGAGACCCGAT…	0	0	18	0	130	446	683	979	88	28	0	0	25	0	0	0	0	0	0	20	0	0	0	0	0	0	0
OTU_268	Mollusca	Gastropoda					76.33	Published	2	TTTAAACAATTTAAGTTTTTGATTATTACCACCAGCGCTGGTTTTATTATTGTCGTCAAGTTATTATGACCCGGGTGTAGGAACTGGTTGAACAGTATACCCACCCTTAAGTGGAGCAATTGCTCATGCAGGCCCTTCGGTTGATTTTGCAATTTTTAGTTTACATATTGCAGGAGCTTCGTCAATTATAGGCGCAATTAATTTTATTACAACTATTATTAATATACGACACAATGGTTTAAAATACCGACAATTAAatttatttgtttgaagtgtttttattactgcgtttttattattattatctttaccagttttGGCCGGGGCGATTACCATATTACTAACTGATAGAAATTTTAATACTTCTTTTTTTGATGCCACTGGCGGTGGAGATCCGGT…	13	0	357	385	193	514	260	175	6	0	0	0	0	0	0	0	0	0	32	375	0	0	0	0	0	0	0
OTU_269	Proteobacteria	Alphaproteobacteria					72.27	Private	2 3	CTTAAACAACATGAGTTTTTGGTTGTTGATTCCTGCAGGTATTTTGTTGTTGGCTTCATTTTTTGTGCCAGGCGGCGCGGCAGCAGGTGGCTGGACGATGTACCCGCCACTATCAGTGCAAGGCGGCATGTCGGTTGATATGAGTATCCTGGCGTTGCATATCTTGGGTGTGTCATCAATCGTAGGTTCTATCAATATTATTACTACCATTTTCAATATGCGCGCTCCTGGTATGACGTTGATGAAAATGCCGATGTTTGTATGGACTTGGTTAATTACAGCCTATTTATTGATTGCGGCAATGCCTGTTTTAGCTGGTGCTTTAACTATGCTGATTACAGATCGTCACTTCGGTACAACATTCTTTAATGCGGCAGGTGGCGGTGACCCAGTGTTATT…	0	0	0	0	0	0	0	0	0	0	0	0	0	0	388	962	0	0	0	0	0	0	0	29	0	775	108
OTU_270	Arthropoda	Insecta	Diptera	Chironomidae	Conchapelopia		96.38	Private	3	AATAAATAACATAAGATTTTGAATGCTTCCCCCTTCTCTCACTTTATTATTATCTAGTTCAATTGTAGAAAATGGAGCTGGAACAGGGTGAACTGTTTACCCTCCTCTCTCTTCAGGAATTGCCCATGCAGGAGCTTCTGTTGATTTAGCAATTTTTTCTTTACATTTAGCTGGAATTTCTTCTATTTTAGGAGCAGTAAATTTTATTACAACAGTAATTAATATACGATCAAGAGGAATCACTTTAGACCGAATACCCTTATTTGTGTGGTCAGTAGTTATTACAGCTGTTTTACTCCTCTTATCATTGCCAGTTTTAGCTGGAGCCATTACTATATTATTAACTGATCGTAATTTAAATACGTCCTTTTTCGACCCTGCGGGAGGAGGAGATCCAAT…	0	0	0	0	0	0	0	0	0	0	0	0	0	0	0	0	0	0	0	0	0	0	0	0	2158	0	0
OTU_271	Arthropoda	Insecta	Diptera	Chironomidae	Eukiefferiella	Eukiefferiella claripennis	100	Published	1	AATAAATAACATAAGATTTTGACTTTTACCCCCTTCTTTAACTCTCCTTTTATCTAGCTCAATTGTAGAAAACGGAGCTGGTACAGGATGAACAGTATACCCCCCTCTGTCTTCCGGAATTGCTCATGCCGGAGCTTCAGTAGATTTAGCTATTTTTTCCCTCCATTTAGCAGGAATTTCTTCTATCTTGGGAGCAGTAAATTTTATCACCACAGTAATTAATATACGATCAGAAGGAATTTCTTTAGATCGAATACCTTTATTTGTTTGATCTGTAATTATTACAGCTGTTTTATTGCTCTTATCCCTTCCTGTATTGGCAGGAGCTATCACAATACTTTTAACAGACCGAAATTTAAATACTTCTTTTTTTGACCCTGCAGGAGGAGGAGACCCTAT…	0	0	0	20	3	342	292	1686	0	0	0	0	0	0	0	7	5	0	190	0	0	0	0	0	0	0	0
OTU_272	Arthropoda	Insecta	Diptera	Chironomidae	Cricotopus	Cricotopus bicinctus	100	Published		AATAAATAATATAAGTTTTTGATTATTACCTCCTTCACTTACTTTATTATTATCAAGCTCAATTGTGGAAAACGGGGCAGGTACAGGTTGAACTGTTTACCCTCCTCTTTCTTCTGGAATTGCTCATGCTGGAGCTTCAGTTGATTTAGCAATCTTTTCTTTACATTTAGCAGGTATTTCCTCTATTTTAGGAGCTGTAAATTTTATTACAACTGTAATTAATATGCGGTCAGAAGGAATTACTCTAGATCGAATACCTTTATTTGTATGATCAGTAGTGATTACTGCTGTTTTATTACTTTTATCATTACCTGTATTAGCAGGAGCTATTACTATGTTATTAACAGATCGAAATTTAAATACTTCGTTCTTTGATCCTGCTGGTGGAGGAGACCCAAT…	0	166	405	0	44	0	13	0	0	0	0	0	0	0	123	341	333	192	0	571	374	151	299	0	0	360	51
OTU_273	Annelida	Clitellata	Tubificida	Naididae			94.69	Published		AATAAATAACTTAAGATTTTGATTAATGCCCCCCTCTTTAATTCTCCTCGTATCTTCAGCAGCCGTTGAAAAAGGTGCTGGAACAGGCTGAACAGTATACCCTCCACTAGCTGGAAATCTAGCTCACTCAGGACCATCCGTAGACTTAGCTATTTTCTCACTGCATTTAGCTGGAGCTGCCTCAATTTTAGGTGCAATTAACTTTATTACAACTATAATTAACATACGATGAAAAGGAATACGCCTAGAACGAATCCCTCTATTTGTTTGATCTGTAATTATCACAGTAGTTCTACTTTTATTAACACTACCAGTTCTAGCAGGGGCTATTACAATATTACTTACAGATCGAAACTTAAATACCTCATTCTTTGATCCTGCTGGAGGGGGAGACCCTGT…	138	0	0	0	0	0	0	0	28	0	0	0	1718	0	0	0	0	0	0	0	0	0	0	0	0	0	0
OTU_274	Heterokontophyta	Oomycota	Pythiales	Pythiaceae	Phytophthora	Phytophthora gonapodyides	100	Published	2	TATGAATAATATTAGTTTTTGGTTATTACCACCAGCATTATTATTATTAGTGTCATCAGCTATTGTCGAATCTGGTGCTGGGACTGGTTGGACAGTTTATCCACCATTATCAAGTGTACAAGCACACTCAGGACCTTCAGTAGATTTAGCTATTTTTAGTTTACATTTAACGGGTATTTCATCATTATTGGGTGCAATTAATTTTATTTCAACTATTTATAATATGAGAGCTCCTGGTTTAAGTTTTCACAGATTACCCCTATTTGTTTGGTCTGTGTTAATTACAGCTTTTCTTTTATTATTAACATTACCCGTATTAGCTGGTGCCATTACTATGTTATTAACTGATAGAAATTTAAATACTTCGTTTTACGATCCATCTGGAGGAGGTGATCCGGT…	50	0	22	5	759	138	576	288	7	0	0	0	0	0	0	0	0	0	189	23	12	0	12	0	0	0	0
OTU_275	Arthropoda	Insecta	Diptera	Chironomidae	Synorthocladius	Synorthocladius semivirens	99.03	Private	3	AATAAATAATATAAGTTTTTGATTATTACCCCCATCTTTAACTTTGTTATTATCAAGTTCTATTGTTGAAAACGGAGCAGGAACAGGATGAACAGTTTATCCTCCTCTTTCTTCAGGAATTGCTCATGCAGGAGGTTCAGTTGACTTAGCTATTTTTTCTCTGCATCTTGCAGGTATTTCTTCTATTTTAGGAGCAGTAAATTTTATTACTACAGTAGTAAACATGCGATCTAACGGAATTACTCTAGATCGAATACCTTTATTCGTTTGATCTGTTGTGATTACGGCAATTCTTCTCTTATTATCTTTACCAGTTTTAGCAGGTGCAATTACAATATTATTAACAGATCGAAATTTAAATACATCATTTTTTGATCCAGCCGGAGGAGGAGATCCAAT…	0	0	0	0	0	0	0	147	689	0	0	0	77	2252	0	0	127	0	15	0	0	0	0	0	0	0	0
OTU_276	Annelida	Clitellata	Tubificida	Naididae	Chaetogaster	Chaetogaster diastrophus	100	Published		ACTTAATAATTTAAGATTTTGACTTTTACCTCCATCACTAATTTTACTTATTTCATCAGCAGCGGTGGAAAAAGGAGCAGGAACAGGATGAACTGTATACCCTCCTCTATCTAGAAATCTTGCCCATGCAGGACCGTCCGTAGACATGGCTATTTTTTCTCTTCACTTAGCAGGTGCTTCATCTATTTTAGGAGCAGTGAATTTTATTACAACTGTAATTAACATACGATGAAACGGAATACGACTAGAACGACTTCCTCTATTTGTATGAGCAGTATTCTTAACAGTCATTCTTCTTCTACTTTCTCTTCCAGTACTTGCCGGAGCTATTACTATACTATTAACAGATCGAAACCTAAATACTTCTTTCTTTGATCCAGCTGGTGGTGGTGACCCTAT…	12	240	9	0	1347	9	17	0	21	0	19	0	0	0	11	0	12	0	0	0	22	245	6	6	0	0	10
OTU_277	Bacillariophyta	Bacillariophyceae	Bacillariales				86.71	Published	4	AATGAACAATATTAGTTTTTGGTTATTACCACCATCACTATTATTACTGATTGAATCTGTTTTATGTGAAGCGGGTGTAGGAACTGGTTGGACAGTTTACCCTCCTCTTTCAGGAATTATTGCACACTCTGGAGGTTCTGTAGATTTAGCAATCTTCAGCCTTCATTTATCAGGAGCTGCATCAATTTTAGGAGCAATCAATTTCATCTGTACCATTGTAAACATGCGAACTGAAAGTTTACCATTCCATAAATTACCTTTATTCGTATGGTCAGTTTTTATTACAGCTATTTTACTATTGCTATCACTTCCTGTTTTAGCTGGTGCAATTACAATGTTGTTGACTGATCGAAACTTCAATACAACGTTCTTTGATCCTGCAGGTGGAGGAGATCCAGT…	29	6	69	0	0	0	0	4	7	5	0	0	77	155	89	0	121	21	86	117	242	666	249	0	0	0	0
OTU_278	Arthropoda	Insecta	Trichoptera	Hydroptilidae	Hydroptila	Hydroptila forcipata	100	Published		AATAAATAATATAAGATTCTGACTCTTGCCCCCCGCTTTATTATTACTTTTATTAAGCTCTATAGTTGATAAGGGAGCAGGAACTGGTTGAACAGTATATCCCCCATTAGCATCAAATATTGCTCACAGAGGAGCTTCTGTAGACTTAGCTATCTTTTCCTTACACCTCGCGGGAATTTCTTCAATTTTAGGAGCAATTAACTTTATTTCTACAATTTTAAATATAAAGCCTTCTCACATAAAATTTGACCAAATACCTTTATTTGTCTGATCAATTCTAATTACTGCAGTTCTCCTACTTTTATCATTACCAGTTTTAGCGGGAGCAATCACTATACTATTAACTGATCGAAATATTAACACATCCTTTTTCGACCCGTCGGGAGGAGGAGACCCAAT…	645	532	19	0	0	0	0	0	0	0	58	388	0	0	54	130	32	0	0	32	155	24	128	0	0	0	186
OTU_279	Magnoliophyta	Magnoliopsida	Magnoliales	Magnoliaceae	Liriodendron		97.58	Published	2	ATTAAATAATATATCATTCTGGTTGTTGCCACCAAGTCTCTTGCTCCTATTAAGTCCGGCCTTAGTAGAAGTGGGTAGCGGCACTGGGTGGACGGTCTATCCGCCCTTAAGTGGTATTACCAGCCATTCTGGAGGAGCAGTTGATTCAGCAATTTCTAGTCCTCATCTATCAGGTGTTTCATCCATTTTAGGTTCCATCAATTTTATAACAACTATCTCCAACATGCGTGGACCTGGAATGACTATGCATAGATCACCCCTATTTGTGTGGTCCGTTCCAGTGACAGCATTCCCACTATTATTATCCCTTCCCGTACTGGCAGGGGCAATTACCATGTTATTAACTGATCGAAACTTTAATACAACCTTTTCTGATCCCGCAGGAGGGGGAGACCCCAT…	0	0	0	0	0	0	0	0	0	0	0	0	0	0	219	1244	0	0	0	0	0	0	0	0	0	263	89
OTU_280	Arthropoda	Arachnida	Trombidiformes	Torrenticolidae	Monatractides	Monatractides stadleri	100	Private		AATAAACAACATAAGATTCTGATTACTCCCCCCATCCCTACTTCTACTACTAACAAGCTCATTTACAGCCATAGGAGCCGGAACAGGATGAACTGTTTACCCTCCTCTCTCGAGAAACTTAGCACATTCAGGTCCATCAGTAGATTTAACAATCTTTTCCTTACACTTAGCAGGGATCTCTTCAATCTTAGGAGCTATCAACTTCATAGCAACAATTATTAATATAAAACCAACTAGAATGAAAATAGAACAAATTCCTTTATTCGTATGATCAATTTTTATTACCACAATTCTCCTTTTATTATCTCTACCAGTATTAGCTGGAGCTATTACAATATTACTAACGGACCGAAATTTTAATACATCATTCTTTGACCCAGCCGGAGGAGGGGATCCTAT…	0	0	0	0	0	0	0	0	0	0	0	0	0	0	104	142	0	0	0	0	0	0	0	246	2672	0	21
OTU_281	Heterokontophyta	Oomycota	Pythiales	Pythiaceae	Pythium		95.65	Published		AATGAATAATATAAGTTTTTGGTTATTACCACCATCATTATTATTATTAGTATCTTCAGCTATTGTAGAATCAGGTGCTGGTACAGGTTGGACTGTTTATCCGCCTTTATCAAGTGTTCAAGCACACTCAGGACCTTCTGTAGATTTAGCTATTTTTAGTTTACATTTATCAGGTATTTCTTCATTATTAGGTGCTATTAATTTTTTATCAACTATTTATAATATGAGAGCTCCTGGTTTAAGTTTCCATAGATTACCTTTATTTGTTTGGTCAGTATTTATTACAGCTTTTTTATTATTATTAACATTACCGGTATTAGCAGGTGCTATTACAATGTTATTAACAGATAGAAATTTAAATACATCTTTCTATGACCCTTCAGGTGGAGGAGATCCTGT…	73	3	44	5	1048	52	679	79	85	0	0	0	7	0	16	0	0	0	0	50	0	0	0	0	4	0	0
OTU_282	Arthropoda	Arachnida	Sarcoptiformes	Hydrozetidae			97.83	Published		GATAAATAATATAAGATTCTGGTTACTTCCTCCTTCTTTATCCCTTCTTTGCTCCTCTTCTTTTGCTGGAGTAGGAGTGGGCACCGGATGAACAGTTTACCCACCATTGGCAGGAAATTTATTTCATTCAAGATTTTCAGTAGATCTAGCTATTTTCAGTTTGCATTTAGCAGGAGCCTCTTCTATTTTAGGGGCTATTAATTTTATTACAACTATCATAAATATGCGATCTTCTTCTATATCTCTAGATTCTATTCCATTGTTTGTCTGATCCGTTCTAATTACAGCAGTTCTATTATTGTTATCGCTGCCTGTTTTAGCAGGAGCAATTACAATATTGTTAACGGACCGAAATTTTAACACTTCTTTTTTCGATCCTTCCGGAGGAGGGGATCCAAT…	0	0	241	0	0	0	0	0	0	0	0	0	0	0	0	0	4	157	0	374	42	63	43	79	0	52	0
OTU_284	Annelida	Clitellata	Tubificida	Naididae	Tubifex	Tubifex tubifex	99.76	Published		ATTAAATAACTTAAGATTTTGACTACTACCCCCTTCCTTAATTCTTCTAGTATCTTCTGCAGCGGTTGAAAAGGGGGCTGGAACTGGATGAACCGTCTATCCTCCACTATCAAGAAATCTTGCACACTCGGGCCCATCCGTAGACCTCGCGATCTTCTCACTCCACTTAGCCGGAGTAGCCTCAATTTTAGGCGCTATCAATTTCATCACCACAATAATTAACATACGATGAAAAGGTATGCGGTTAGAACGAATTCCATTATTCGTATGATCAGTAATTCTGACAGTAATTCTATTACTGCTTACCTTACCTGTACTAGCAGGCGCTATTACTATACTCCTAACAGATCGAAACCTAAATACATCATTCTTTGATCCTGCGGGTGGTGGTGATCCAGT…	16	0	0	0	0	0	0	0	0	1649	0	0	0	0	0	0	0	0	7	0	0	0	0	0	0	0	0
OTU_285	Arthropoda	Insecta	Hymenoptera	Apidae	Apis	Apis mellifera	100	Published	1	AATAAATAATATTAGATTTTGATTACTTCCTCCCTCATTATTTATACTTTTATTAAGAAATTTATTTTACCCAAGACCAGGAACTGGATGAACAGTATATCCACCATTATCAGCATATTTATATCATTCTTCACCTTCAGTAGATTTTGCAATTTTTTCTCTTCATATATCAGGAATTTCCTCAATTATAGGATCATTAAACTTAATAGTTACAATTATAATAATAAAAAATTTTTCTATAAATTATGACCAAATTTCATTATTTCCATGATCAGTTTTTATTACAGCAATTTTATTAATTATATCACTACCTGTATTAGCTGGAGCAATTACTATACTATTATTTGATCGAAATTTTAATACATCATTTTTCGATCCTATAGGAGGTGGAGATCCAAT…	0	0	0	0	0	0	0	0	0	0	0	0	0	0	0	0	947	0	0	0	0	0	0	675	322	0	0
OTU_286	Arthropoda	Insecta	Coleoptera	Elmidae	Elmis	Elmis maugetii	100	Published		AATAAACAACATAAGATTCTGATTGTTACCTCCCTCTTTATCTCTCCTTCTTATAAGAAGAATTGTAGAAAGAGGTGTTGGAACAGGTTGAACAGTTTACCCCCCTTTATCAGCTAACATTGCCCATAGAGGATCTTCTGTAGATTTAGCTATTTTTAGCCTTCACTTAGCTGGAATCTCATCAATCTTGGGAGCTGTAAATTTTATTACAACTGTAATTAATATACGTTCTCCTGGAATAACATTTGATCGAATACCTTTATTTGTTTGATCCGTGGCAATTACTGCCCTTCTTTTACTACTTTCACTTCCTGTTCTTGCAGGAGCAATCACTATACTTTTAACTGATCGAAATTTAAATACTTCTTTTTTTGATCCTGCAGGAGGTGGGGATCCAAT…	42	323	10	0	0	0	0	0	0	307	293	271	23	4	154	276	0	8	0	8	215	9	124	0	11	0	141
OTU_287	Arthropoda	Insecta	Diptera	Chironomidae	Orthocladius		96.86	Published		AATAAATAATATAAGTTTCTGGCTTTTACCCCCTTCATTAACTTTACTATTATCTAGTTCTATCGTTGAAAACGGAGCTGGAACTGGTTGAACTGTTTACCCTCCTCTTTCCTCTGGAATTGCTCATGCAGGTGCTTCTGTTGATCTTGCTATTTTCTCTCTTCACTTAGCAGGTATCTCCTCAATTTTAGGAGCTGTAAATTTTATCACTACTGTAATTAATATACGATCAAATGGTATTACTCTAGATCGAATACCTTTATTTGTTTGATCAGTTATTATTACTGCGGTTCTTTTATTACTATCTCTTCCTGTATTAGCTGGGGCTATTACTATACTTTTAACTGATCGAAATTTAAATACATCATTTTTTGATCCTGCTGGAGGTGGAGATCCTAT…	0	0	5	0	0	0	0	0	0	0	0	0	0	1286	0	0	30	8	0	4	231	458	187	0	0	0	0
OTU_288	Arthropoda	Insecta	Trichoptera	Leptoceridae	Oecetis	Oecetis testacea	100	Published	2	AATAAATAATATGAGATTTTGACTTCTCCCCCCATCTTTAAATTTTCTTCTTTTAAGAAGTCTCGTAGAAAATGGGACTGGTACAGGATGAACAGTCTACCCCCCTTTAGCTAGCAATTTAAGGCATATGGGAAGATCTGTTGATCTTTCTATTTTTTCCCTTCATATAGCAGGAGTCTCATCAATTTTAGGGGCCATTAATTTTATTACAACTTGTATAAGAATGAAACCAAAAAGTATACTTCTAGATCAAATACCTCTTTTTGTTTGATCCGTTTTGATTACTGCTATTCTTCTTTTATTATCTCTTCCAGTTTTAGCAGGGGCTATTACTATATTATTGACTGATCGAAACCTTAATACTTCCTTTTTTGATCCTGCAGGAGGAGGAGACCCTAT…	0	1248	0	0	0	0	0	0	0	0	34	0	0	0	172	167	0	0	0	0	160	0	112	234	0	0	96
OTU_289	Arthropoda	Insecta	Hemiptera	Notonectidae	Notonecta	Notonecta maculata	99.76	Published	2	AATAAATAATATAAGATTCTGATTATTACCACCATCATTAACATTATTATTAGCAAGATCAATTGTAGATAATGGTGCAGGAACAGGATGAACAGTTTACCCACCATTATCAAGAAATTTAGCACACGCAGGAGCATCAGTAGATTTAGCAATTTTTTCACTACACCTTGCAGGTGTATCATCAATTCTAGGTGCAGTAAATTTTATTTCAACAATTATTAATATACGATCAACAGGAATAACTCCTGAACGAATACCTTTATTTGTATGATCAGTAGGAATTACTGCACTATTACTATTATTATCATTACCCGTACTAGCAGGTGCTATTACTATACTATTAACAGATCGAAATTTTAATACATCATTCTTTGATCCAGCAGGGGGAGGAGATCCAAT…	0	1660	0	0	0	0	0	0	0	0	0	0	0	0	0	0	0	0	0	0	0	0	0	0	0	0	0
OTU_290	Ascomycota	Leotiomycetes					90.1	Published		ACTTAATAATATAAGTTTCTGATTATTACCACCTAGTCTTTTATTATTTTTATTTGCTAGTGGTATAGAAAATGGTGCAGGTACTGGTTGAACACTTTATCCTCCATTAAGTGGAGTACAAAGTCACAGTGGACCAAGTGTTGATTTAGCCATCTTTGCCTTACACTTATCTGGTATAAGTAGTTTATTAGGTGCAGTTAATTTCATAACTACTATACTTAACATGAGAAGTCCAGGTATAAGATTACACAAATTAGCTTTATTTGGATGAGCGGTAGTTGTTACAGCTGTATTACTATTATTATCTTTACCAGTATTAGCCGGTGCTATTACTATGGTTTTAACCGATAGAAACTTTAATACATCATTCTTTGAAGCCGCTGGGGGTGGTGACCCTAT…	0	0	274	125	463	110	575	80	21	0	0	0	0	0	0	0	6	11	9	255	0	0	0	0	0	0	0
OTU_291	Arthropoda	Insecta	Diptera	Chironomidae	Conchapelopia	Conchapelopia pallidula	99.76	Private	3	AATAAATAATATAAGATTTTGAATACTTCCCCCTTCTCTTACTTTACTATTATCTAGATCAATTGTAGAAAATGGAGCTGGAACCGGTTGAACTGTTTATCCTCCCCTATCTTCTGGAATTGCTCACGCAGGAGCTTCAGTAGATTTAGCAATTTTTTCTTTACATCTAGCAGGAATCTCTTCTATTTTAGGGGCTGTAAATTTTATTACAACAGTAATTAATATACGATCAAGAGGAATTACATTAGATCGCATGCCTTTATTTGTTTGATCAGTAGTAATTACTGCAGTTTTATTATTATTATCTTTACCTGTTTTAGCTGGAGCTATTACTATGTTATTAACTGATCGTAATTTAAATACATCTTTCTTTGACCCGGCTGGAGGAGGAGACCCAAT…	105	11	10	12	0	22	10	61	378	30	0	0	287	1093	0	0	7	0	210	6	14	24	24	0	0	0	0
OTU_292	Proteobacteria	Alphaproteobacteria					81.29	Published	2	GATGAACAATATCAGCTTCTGGCTGTTGGTTCCCTCCTTCATCTTGCTGCTTGGCTCAGGCTTTGTGCCGGGTGGAAGCGGTCCGGGTGCAGGCACGGGTTGGACGGTCTATGCGCCGCTATCGACTAGCGGCTCTGCAGGCCCAGCCGTTGATATGGCGATTTTCTCGCTCCACTTGGCGGGGGCTTCCTCGATCCTTGGCGCGATCAACTTCATCACGACCATCTTCAACATGCGTGCACCGGGCATGACGCTCCACAAAATGCCGCTGTTCGTATGGTCGGTGCTTGTGACTGCTTTCTTGCTTTTGCTGGCGCTTCCTGTGTTGGCCGCTGCCATCACCATGTTGCTGACGGACCGTAACTTCGGGACGACCTTCTTTGATGCAGCAGGCGGCGG…	0	0	0	0	0	0	0	0	0	0	1069	536	0	0	0	0	0	0	0	0	0	0	0	0	0	0	0
OTU_293	Arthropoda	Insecta	Ephemeroptera	Ephemeridae	Ephemera	Ephemera danica	100	Published		TATAAATAATATAAGATTTTGACTACTTCCTCCTGCTTTAACACTTCTTTTAGCTAGTAGAATAGTAGAAAGAGGAGCAGGAACAGGTTGAACTGTGTACCCTCCTTTAGCAGCAGGAATCGCCCACGCAGGAGCTTCAGTTGACTTAGCTATTTTTTCTTTACATTTAGCCGGAGTATCCTCAATTTTAGGGGCAGTAAATTTTATTACTACAACTATTAATATACGTACTAGAGGAATAACAATAGACCGTATTCCTTTATTTGTTTGATCAGTAGTAATTACTGCAATTTTATTACTTCTATCCTTACCTGTTCTTGCAGGCGCAATTACCATACTATTAACTGACCGTAACTTAAATACATCTTTCTTTGACCCGGCAGGAGGAGGAGACCCAAT…	0	166	0	0	0	0	0	0	0	0	0	0	0	0	38	0	0	0	0	0	52	267	47	0	0	0	0
OTU_295	Arthropoda	Insecta	Diptera	Chironomidae			94.89	Private	3	AATAAATAATATAAGATTTTGATTACTTCCCCCTTCTTTAACTTTACTTTTATCAAGATCAATTGTTGAAAATGGAGCTGGTACAGGTTGAACTGTTTATCCTCCTTTATCATCAGGAATTGCTCACGCTGGAGCTTCAGTTGATTTAGCAATTTTTTCTCTTCATTTAGCAGGAATTTCTTCAATTTTAGGAGCTGTAAATTTTATTACTACCGTAATTAATATACGATCAGAAGGAATTACTTTAGACCGTATACCTTTATTTGTTTGATCTGTTATTATTACAGCTATCCTTCTTTTATTATCTCTCCCTGTTTTAGCGGGGGCTATTACAATATTATTAACTGATCGTAATCTAAATACTTCTTTTTTTGATCCTGCTGGAGGAGGAGACCCAAT…	0	0	557	590	53	163	0	52	41	92	0	0	18	0	0	0	0	0	0	478	6	8	0	0	7	0	0
OTU_296	Annelida	Clitellata	Lumbriculida	Lumbriculidae			94.2	Published		ACTTAACAACCTAAGATTTTGGTTACTCCCACCTTCTTTAACTTTATTAGTAGCATCGGCTGCAGTTGAAAAAGGGGCCGGTACAGGATGAACAGTTTACCCTCCACTATCAAGAAATTTAGCTCACGCAGGTCCATCAGTAGACCTAGCAATCTTTTCACTTCATCTAGCTGGAGCGTCCTCCATTCTAGGAGCTATTAACTTTATTACAACTGTAATTAATATACGATGAAACGGACTACGACTTGAACGAGTTCCACTATTTGTATGAGCAGTAACAATTACAGTAGTACTATTACTATTATCCTTACCAGTATTAGCGGGGGCAATCACCATACTTCTTACAGATCGAAACTTAAATACAACATTTTTTGATCCCGCTGGAGGTGGGGACCCTGT…	0	45	0	0	0	0	0	0	731	806	0	13	91	0	0	0	0	0	0	0	0	0	0	0	0	0	0
OTU_297	Arthropoda	Insecta	Trichoptera	Hydropsychidae	Hydropsyche		95.41	Published		AATAAATAATTTAAGATTTTGATTCTTACCCCCATCCCTAATATTTCTTCTATTAAGAAGATTAACAAATTCAGGCGCTGGAACCGGATGAACTGTTTATCCTCCATTATCTTCTAACCTATCTCACGCTGGTAGTTCTGTAGACTTAACTATTTTTTCCTTACATATAGCAGGAATTTCTTCTATTTTAGGAGCAATTAATTTTATCTCAACCATTATAAATATAAAATTTAAAAACCTTAATTATGAAATAATTCCCCTTTTTGTATGATCTATTTTAATCACAGCTATCCTTCTTCTTTTATCTCTACCTGTTTTAGCAGGAGCCATTACTATATTATTAACAGATCGAAACTTAAATACTTCCTTTTTTGATCCAGCAGGAGGGGGAGACCCTAT…	0	0	0	0	0	0	0	0	446	1416	0	0	0	0	0	0	0	0	0	0	0	0	0	0	0	0	0
OTU_298	Arthropoda	Insecta	Ephemeroptera	Potamanthidae	Potamanthus		97.85	Private		AATAAATAATATAAGATTTTGACTTTTACCCCCTTCTTTAACCCTACTTTTAGCTAGCAGTATAGTTGAAAGAGGAGCAGGTACCGGATGAACTGTTTACCCTCCTCTCGCAGCAGGAATTGCTCATGCTGGAGCTTCTGTAGATTTAGCTATTTTCTCTTTACACCTTGCAGGAGTCTCTTCTATCTTGGGAGCAGTAAATTTTATCACTACAACCATTAATATGCGAACAAGAGGAATAACAATAGACCGAATCCCCTTATTTGTTTGGTCAGTTGTAATCACAGCTATTTTACTTTTATTATCCCTTCCAGTATTAGCAGGAGCAATTACCATACTATTAACAGACCGTAATTTAAATACATCTTTCTTTGACCCTGCTGGTGGTGGAGACCCTAT…	0	0	0	0	0	0	0	0	0	0	1346	372	0	0	0	0	0	0	0	0	0	0	0	25	0	0	0
OTU_299	Annelida	Clitellata	Crassiclitellata	Lumbricidae	Eiseniella	Eiseniella tetraedra	98.07	Published	1	CTTAAATAACATGAGATTTTGACTTCTTCCCCCCTCATTAATTCTACTAGTGTCCTCTGCAGCAGTAGAAAAGGGGGCCGGGACAGGGTGAACTGTTTATCCACCCCTAGCAAGAAATTTAGCTCATGCGGGTCCATCGGTAGACTTAGCTATTTTTTCATTACATTTAGCAGGAGCTTCATCTATTTTAGGGGCCATCAACTTTATTACTACAGTTATCAACATGCGATGAAGGGGTTTACGATTAGAGCGAATCCCCCTTTTCGTATGAGCTGTACTAATTACAGTTATTCTTCTTCTACTATCATTGCCCGTGCTAGCCGGAGCAATTACCATATTACTAACCGACCGAAATCTTAATACATCATTCTTTGATCCAGCTGGTGGTGGTGATCCTAT…	0	0	0	1187	0	0	47	0	499	0	0	0	0	0	5	0	0	0	0	0	0	0	0	0	0	0	0
OTU_300	Annelida	Clitellata	Tubificida	Naididae	Chaetogaster	Chaetogaster diaphanus	99.52	Published		TTTAAACAATTTAAGATTTTGATTATTACCTCCCTCACTAATTTTATTAATTTCATCTGCCGCTGTAGAAAAAGGTGCAGGTACAGGATGAACTGTTTACCCTCCTCTATCAAGGAATCTTGCTCATGCTGGACCTTCAGTTGATATAGCAATTTTTTCTCTACACTTAGCAGGGGCTTCATCTATTCTAGGAGCAGTTAATTTTATTACTACAACAATTAACATGCGATGAAATGGAATACGAATAGAACGTCTACCATTATTTGTATGAGCAGTACTATTAACAGTTATTCTTCTATTACTATCATTACCAGTTCTTGCTGGAGCTATTACTATACTATTAACAGATCGAAACCTAAACACCTCTTTCTTTGACCCGGCTGGTGGTGGAGACCCTAT…	0	24	0	0	0	0	0	0	0	0	1635	0	0	0	0	0	0	0	0	0	0	0	0	0	0	0	0
OTU_301	Proteobacteria	Alphaproteobacteria					81.97	Published	2	GATGAACAATATCAGCTTCTGGTTGCTGGTCCCGTCCTTTTTCCTGTTGCTTGGTTCGGCCTTCGTGCCGGGCGGAAGTGGCCCGGGCGCAGGCACCGGCTGGACGGTCTATGCGCCGCTTTCAACCAGCGGTTCTGCGGGGCCTTCGGTGGATATGGCGATTTTCTCGCTCCATCTTGCAGGTGCATCTTCGATCCTTGGTGCCATTAACTTCATCACGACAATCTTCAACATGCGTGCGCCTGGCATGACGCTGCACAAAATGCCGCTGTTCGTCTGGTCGGTGCTGGTTACTGCTTTCTTGCTGTTGCTGGCGCTTCCTGTGCTTGCTGCAGCGATCACGATGCTGTTGACGGACCGTAACTTCGGAACCGCCTTCTTCGATGCAGCCGGCGGTGG…	75	28	31	0	0	0	0	0	25	0	0	0	27	134	0	0	43	12	38	39	424	804	436	0	0	0	6
OTU_302	Cryptophyta	Cryptophyceae	Pyrenomonadales	Chroomonadaceae			90.75	Published	4	CTTAAACAATGTTAGTTTTTGGCTTTTACCTCCTTCATTGGTTCTCTTGTTAACTTCTGCTTTAGTAGAAGCCGGAGCTGGAACTGGTTGGACGGTTTATCCGCCTTTGAGTTCAATTCTAGGTCATTCCGGACCTTCGGTTGATTTAGTTATTTTTAGTCTTCATTTATCTGGTATTTCTTCAGTATTAGGGGCTATTAATTTTATTACTACAATTATTAATATAAGAGCACCTGGATTATACATACACCGAATTCCTTTATTTGTTTGGTCTATTTTAATTACTGCATTTTTATTATTGTTAAGTATTCCAGTTCTTGCTGGGGGAATTACTATATTATTAACAGATAGAAATTTTAATACTACTTTTTTTGATCCTACAGGTGGTGGAGATCCTGT…	0	1653	0	0	0	0	0	0	0	0	0	0	0	0	0	0	0	22	0	0	0	0	0	0	0	0	0
OTU_303	Arthropoda	Insecta	Diptera				85.99	Private	3	AATAAATAATATGAGATTTTGAATACTTCCCCCCTCCCTGACTCTACTACTTGCCAGCAGAATTGTTGAAAACGGGGCCGGTACGGGGTGAACTGTTTACCCCCCTCTTTCTAGAGCTATCGCCCACGCAGGGGCTTCAGTCGACTTAGCCATTTTCTCTCTTCACTTAGCGGGAATCTCGTCTATTTTAGGGGCAGTGAATTTTATTACCACCGTAATTAATATGCGAACGACGGGAATTACATTAGATCGCATACCCCTGTTCGTTTGATCTGTTGTAATTACTGCCGTTCTTCTTCTCCTCTCTCTTCCTGTATTAGCGGGAGCTATTACCATACTTTTAACAGACCGAAATTTAAATACATCATTTTTTGACCCCGCCGGAGGGGGAGACCCTAT…	0	0	0	0	0	0	0	0	0	0	0	0	0	0	0	1685	0	0	0	0	0	0	0	0	0	0	0
OTU_305	Arthropoda	Insecta	Diptera	Chironomidae	Parametriocnemus	Parametriocnemus stylatus	99.76	Private	3	AATAAACAATATAAGATTTTGACTTTTACCCCCCTCTCTTACTTTACTATTATCAAGATCTATCGTTGAAAACGGGGCTGGTACAGGATGAACTGTTTATCCCCCACTATCATCAGGAATTGCTCATGCGGGGGGCTCTGTAGATCTAGCTATTTTTTCTCTTCATTTAGCAGGTATTTCTTCAATTTTAGGGGCTGTAAATTTTATTACTACTGTAATTAATATACGATCTAATGGAATTACATTAGATCGAATGCCTTTATTTGTTTGATCTGTGGTAATTACAGCAGTACTTTTACTTTTATCCCTCCCTGTTTTAGCCGGAGCTATTACTATGCTCCTTACAGACCGAAATCTAAATACTTCCTTTTTCGACCCTGCTGGAGGAGGGGACCCTAT…	39	465	113	0	187	395	31	32	63	34	0	0	0	0	0	26	63	53	0	98	225	47	144	0	0	0	0
OTU_306	Proteobacteria	Alphaproteobacteria					71.15	Private	2 3	ACTTAATAACATGAGTTTTTGGTTATTAATCCCCGCAGCGCTTCTATTGATTACTTCAATTTTTGTTCCAGGTGGTGCTGTGGCTGGTGGCTGGACGATGTATCCTCCATTGTCTGTACAAGGCGGCATGTCGGTGGATATGAGTGTTTTTGCATTGCATATCTTGGGTGTGTCTTCTATTGTCGGTTCTATCAACATTATTACCACTATTTTCAATATGCGTGCCCCTGGCATGACATTAATGAAAATGCCAATGTTCGTTTGGACATGGCTGATTACCGCATATCTACTGATTGCTGCGATGCCAGTGTTAGCGGGTGCATTGACAATGTTGATTACAGATCGTCACTTTGGTACGCACTTCTTTAACGCGGCTGGTGGCGGTGACCCAGTGTTGTT…	467	119	50	50	140	42	0	0	25	0	0	0	23	13	3	0	60	18	216	52	222	60	164	0	0	25	0
OTU_307	Annelida	Clitellata	Enchytraeida				85.27	Published	4	ACTAAATAACATAAGATTTTGACTACTCCCACCATCCCTAATTCTTCTTTTATCTTCTGCAGCAGTAGAAAAAGGTGCCGGCACGGGATGAACCGTATACCCTCCACTATCCAGAAATATAGCACATGCAGGCCCATCAGTTGACCTTGCTATTTTCTCCCTTCATCTAGCTGGTGCTTCCTCAATTCTAGGGGCAGTAAACTTCATTTCTACAGTCATTAATATACGATGACAAGGCCTTCAATTAGAACGAATCCCGCTATTTGTATGAGCTGTTACTATTACAGTTGTCCTTCTCCTTCTGTCACTACCTGTTCTTGCTGGAGCTATTACTATATTACTAACTGATCGAAATCTTAATACATCCTTCTTCGATCCAGCTGGTGGTGGTGACCCAAT…	0	0	35	134	184	976	298	114	30	0	0	0	0	0	0	0	0	0	0	9	0	0	0	0	0	0	0
OTU_308	Proteobacteria	Alphaproteobacteria					76.85	Published	2	CATGAACAATATCAGTTTCTGGCTGACGGCGGTTGCCTTCATCATGTTGCTGGGTTCAACCTTTGTGCCCGGTGGCACAGGGCTTGGAGCCGGTACCGGCTGGACGGTCTATGCGCCGCTTTCGACATCGGGTTCGGTTGGACCCGCGGTTGATATGGCAATCTTCTCGCTCCATTTGGCGGGCGCTGCCTCGATTTTGGGCGCGGTGAATTTCATTACTACCATTTTGAACATGCGCGCGCCGGGCATGACGCTGCACAAGATGCCGCTCTTTGTTTGGTCGATCCTGGTCACAGCATTCTTGCTTTTGCTGGCCCTTCCCGTGTTGGCCGCAGCCATCACAATGTTGCTGGTTGACCGCAACTTTGGCGGTGCCTTCTTTGATGCAGCTGGCGGCGG…	8	29	0	0	0	0	0	0	30	1020	0	0	81	0	51	340	0	0	0	0	57	30	79	0	0	0	46
OTU_309	Arthropoda	Insecta	Odonata	Coenagrionidae	Ischnura	Ischnura elegans	100	Published	2	ATTAAATAATATAAGATTTTGACTTTTACCTCCCTCGTTAACTTTACTTTTAGCAAGAAGTTTAGTAGAGAGAGGGGCAGGAACTGGATGAACAGTATATCCACCACTAGCAGGAGTAATTGCTCACGCTGGAGCATCCGTTGATTTAACGATTTTTTCATTACACTTGGCAGGGGTGTCCTCAATTTTAGGAGCAATTAATTTTATTACAACTACAATCAATATAAAGTCACCTGGAATAAACATAGATCAATTGCCTCTATTTGTTTGAGCTGTAGTAATTACCGCAGTACTACTTTTATTATCATTACCAGTACTAGCCGGTGCTATTACTATACTACTGACAGACCGTAATATCAATACATCATTCTTTGATCCTGCAGGGGGAGGAGATCCTAT…	0	0	0	0	0	0	0	0	0	0	1546	0	0	0	0	0	0	0	0	0	0	0	0	0	0	0	0
OTU_310	Echinodermata	Crinoidea					71.48	Published	2	TAGGAATAACATTTCATTCTGGTTGCTTCCACCAGCAAGATTGAGAAGAGTTAGTTCATCACTAGTTGAAGCAGGTGCAGGTACTGGTTGGACGGTATATCCACCTAGATCTAGTGTAGAAGCTCACTCAGGTCCATCAGTTGATAGGGCTATTTTCTCAAGACATAGAGCAGGTGCTTCATCTATTAGGGGTGCAATTAACTTTATTACAACTATCGTTAATATGCGTGCACCTGGTATGACTATGCATCGTTTGCCTTTGTTCTGCTGGGCGGTTAGAATTACAGCTGTAAGGCTGTTGTTGTCATTGCCAGTACTAGCTGGTGCTATTACAATGAGGCTGACAGATCGTAACTTTAACACATCATTCTTTGATCCAGCCGGTGGTGGTGATCCAAT…	96	15	66	22	385	667	66	110	135	12	0	0	16	0	10	7	0	0	22	37	0	32	10	0	0	0	0
OTU_311	Rotifera	Monogononta	Ploima	Euchlanidae	Euchlanis	Euchlanis dilatata	99.28	Published		AATGAATAACCTTTCCTTTTGACTTCTTATTCCTTCTTTTACCTTCTTATTATTATCATCTATTCTAGATGCTGGTGTTGGGACAGGATGAACTGTTTATCCTCCCCTCTCAGATTCTAAATATCACTCTGGCATTTCTGTAGATTTAGCTATTTTTAGTCTTCATCTAGCTGGTATTTCATCTATCTTAGGTAGTATCAATTTTTTGACTACTATTATCTGTTCTCGTACAGCAAAAGCTATTTCACTCGATCGTATGCCTCTTATGTTGTGAGCATTTGCTGTTACCTCTGTCCTTCTTGTTACTAGTCTTCCTGTTTTAGCTGGTGCCATTACTATGCTTTTAACAGATCGCAATTTTAATACCTCTTTTTTTGACCCTGCAGGTGGAGGCAACCC…	0	0	148	0	0	0	0	0	0	0	14	8	0	0	47	36	22	74	0	165	118	1073	110	0	0	20	0
OTU_312	Proteobacteria	Betaproteobacteria					78.31	Published		GCTTAACAACTGGAGCTTCTGGTTGTTGCCGGCGGCCGGCCTCCTGCTCATTGCCTCGTTCTTTGTCCCCGGGGGTGCTGCCGCAGGCGGCTGGACGATGTACCCGCCGCTGTTTATTCAAGGTGGCATATCGCACGACATCACCATCCTGTCGGTACACATTCTGGGCATCTCGTCGATCATGGGGGCGATCAACATCATCGTCACCATTCTCAACATGCGCGCACCCGGCATGACGCTGATGAAGATGCCGCTCTTCGTGTGGACCTGGCTGATCACTGCTTTTCTTCTGGTTGCTGTCATGCCGGTTCTGGCCACGGCCATTACCATGCTGCTGACCGACCGGCATTTCGGCACGCACTTCTTCGATGCGGCAGGCGGCGGCGATGCCGTGATGTT…	1653	0	0	0	0	0	0	0	64	112	53	0	363	0	0	0	0	0	20	0	6	0	8	0	0	0	0
OTU_313	Arthropoda	Insecta	Odonata	Lestidae	Chalcolestes	Chalcolestes viridis	99.76	Published		ACTTAATAATATAAGATTTTGACTGCTTCCTCCTTCACTAACACTACTACTAGCAAGAAGCCTAGTAGAAAGTGGAGCAGGAACGGGATGAACTGTATACCCCCCTCTTGCAGGGGCAATTGCTCATGCAGGAGCTTCTGTTGATTTAACGATTTTTTCTTTACACTTAGCCGGTGTTTCTTCTATTCTAGGGGCAATTAACTTTATTACAACAACTATTAATATAAAGGCACCAGGAATAAAGCTAGATCAAATACCATTATTTGTGTGAGCAGTAGTAATTACTGCGGTATTACTTTTATTATCATTACCAGTATTAGCAGGAGCTATCACCATACTACTCACCGATCGTAATATTAATACCTCCTTCTTTGATCCGGCTGGGGGTGGGGATCCAAT…	0	1562	0	0	0	0	0	0	0	0	0	0	0	0	0	0	0	0	0	0	0	0	0	0	0	0	0
OTU_314	Arthropoda	Arachnida	Trombidiformes	Torrenticolidae	Torrenticola	Torrenticola meridionalis	99.03	Private	2	AATAAATAATATAAGATTCTGACTACTCCCTCCTTCAATCATTTTATTATTAACAAGCTCCTTTACAGCTATAGGAGCTGGAACTGGATGAACTGTTTATCCACCATTATCTAGTAATTTAGCTCATGCTGGGCCTTCCGTAGATTTAACAATCTTTTCTCTACACTTAGCAGGAGTTTCCTCAATTTTAGGTGCTATTAATTTTATAGCCACTATTTTAAATATAAAACCTACCAGAATAAAAATGGAGCAAATCCCTCTATTCGTTTGATCTATTTTCATCACCACAATTCTTCTTCTTTTATCCCTTCCAGTTCTAGCTGGAGCAATTACAATACTACTAACAGATCGAAACTTTAATACATCATTCTTTGATCCAGCAGGAGGGGGAGACCCAAT…	0	0	0	0	0	0	0	0	0	0	0	0	0	1713	0	0	0	0	7	0	0	0	0	0	0	0	0
OTU_315	Arthropoda	Insecta	Coleoptera	Elmidae	Oulimnius	Oulimnius troglodytes	100	Early-Release	3	AATAAACAACATAAGATTCTGACTTTTACCACCTTCATTAACTTTACTTTTAATGAGAAGAATGGTAGAAAGAGGGGCAGGAACAGGATGAACAGTTTATCCCCCCTTATCCGCTAACATTGCCCATAGAGGATCATCTGTTGATTTAGCAATTTTTAGCCTTCATCTAGCAGGAATCTCTTCCATTTTAGGAGCAGTTAATTTTATTACTACAGTAATTAATATGCGATCTCCTGGCATAACGTTTGATCGTATACCTTTATTTGTTTGATCAGTAGCAATTACTGCTGTTCTATTACTTCTCTCTCTCCCAGTTTTAGCAGGAGCTATTACTATGCTTCTAACAGATCGAAATCTAAACACCTCCTTCTTTGACCCAGCCGGTGGGGGAGATCCTAT…	13	223	0	0	0	0	0	0	0	0	563	167	0	0	43	576	0	0	0	8	82	16	45	23	0	0	184
OTU_316	Arthropoda	Insecta	Diptera	Chironomidae	Microtendipes		97.1	Early-Release	3	AATAAACAATATAAGATTTTGATTATTACCTCCTTCTCTTTCTCTCCTTCTTTCTAGTTCAATTGTAGAAAATGGGGCAGGAACAGGATGAACAGTTTACCCTCCTTTATCTTCTAACATTGCTCATAGAGGAGCATCTGTTGACCTTGCAATTTTTTCATTACATTTAGCGGGAATTTCTTCAATTTTAGGTTCAGTAAATTTTATTACTACAGTAATTAATATACGATCAAATGGAATTACTTTAGATCGAATACCTTTATTTGTTTGATCAATTGTTATTACAACTGTTTTACTTCTTTTATCATTACCTGTTTTAGCAGGAGCAATTACAATATTATTAACTGATCGAAATTTAAATACATCATTTTTTGATCCTGCTGGAGGAGGAGACCCTAT…	0	0	0	0	51	0	7	43	0	0	0	0	0	0	0	0	0	0	1569	0	0	0	0	0	0	0	0
OTU_317	Arthropoda	Insecta	Diptera	Pediciidae	Pedicia	Pedicia occulta	99.28	Published		AATAAATAACATAAGTTTTTGATTATTGCCTCCTTCACTTACATTACTATTAGCCAGTAGCCTTGTTGAAAATGGAGCAGGAACAGGTTGAACAGTATACCCTCCCTTATCTTCTGGAATTGCCCATGCTGGAGCTTCAGTTGATTTAGCTATTTTTTCCCTTCACTTAGCAGGGATCTCTTCTATTTTAGGAGCTGTAAATTTTATTACAACAGTTATTAATATACGATCATCAGGGATTACTTTTGATCGAATACCATTATTTGTGTGAGCAGTTGTAATTACGGCTGTTCTTTTACTTTTATCTCTGCCAGTTTTAGCAGGAGCTATTACAATACTACTTACAGACCGAAATCTTAATACTTCTTTCTTTGACCCCGCTGGAGGAGGAGACCCAAT…	0	0	105	167	102	1034	0	226	0	0	0	0	0	0	0	0	0	0	0	84	0	0	0	0	0	0	0
OTU_318	Annelida	Clitellata	Tubificida	Naididae	Nais	Nais pseudobtusa	100	Early-Release	3	ATTAAATAATCTAAGATTTTGATTACTTCCACCATCATTAATTCTACTAATTTCTTCTGCAGCTGTAGAAAAAGGAGCAGGTACAGGATGAACTGTATATCCACCACTATCAAGAAATCTAGCACACGCTGGACCATCTGTAGATATGGCTATTTTTTCACTTCATTTAGCAGGTGCTTCTTCTATTTTAGGGGCAGTAAACTTTATTACAACAGTAATAAATATACGTTGAAACGGTATACGATTAGAACGTCTACCATTATTTGTATGAGCTGTATTTCTTACAGTAATTCTTCTACTACTATCTCTTCCAGTTCTTGCCGGAGCTATTACTATATTACTAACAGATCGAAATCTTAATACTTCATTTTTTGATCCTGCTGGAGGGGGAGATCCAAT…	0	6	55	0	39	0	5	9	0	0	19	0	0	0	434	0	75	0	0	74	30	177	16	0	0	722	0
OTU_319	Arthropoda	Insecta	Diptera	Chironomidae	Cricotopus	Cricotopus annulator	99.03	Private	2 3	AATAAATAATATAAGATTCTGAATACTACCCCCCTCTCTTACATTATTATTATCAAGCTCAATTGTAGAAAACGGAGCTGGTACCGGATGAACTGTTTACCCTCCTTTATCCTCTGCTATTGCTCACGCAGGAGCCTCGGTGGACTTAGCAATTTTTTCTCTTCATTTAGCAGGAATTTCTTCTATCTTAGGGGCAGTTAATTTTATCACAACAGTAATTAATATGCGATCAGAAGGTATTACCTTAGACCGTATGCCTCTATTTGTGTGATCTGTTGTTATTACAGCTATTTTGCTTTTACTTTCTCTACCAGTTTTAGCGGGAGCTATTACAATATTATTAACAGATCGAAATTTAAATACCTCATTTTTCGATCCTGCAGGAGGAGGGGATCCTAT…	9	0	254	0	0	0	0	0	5	29	0	0	54	773	0	0	33	73	7	444	66	15	29	0	0	0	0
OTU_320	Arthropoda	Insecta	Plecoptera	Leuctridae	Leuctra	Leuctra franzi	100	Private		AATAAATAATATAAGTTTTTGACTCCTACCCCCTTCTTTAACACTACTATTAGCTAGTAGTATAGTGGAAAATGGAGCAGGGACTGGGTGAACAGTTTACCCACCCCTGGCAGCAGGCATTGCCCATGCTGGGGCTTCAGTTGATTTAGCTATTTTTTCATTACACCTAGCTGGAGTATCCTCAATTCTCGGAGCAGTAAATTTTATTACCACAGTAATCAATATACGATCAAATGGAATAACACTAGACCGAATACCCTTATTCGTATGGGCAGTAGTAATTACAGCCCTATTGTTACTTCTATCTCTTCCTGTTCTCGCTGGTGCTATTACCATATTATTGACTGACCGTAACTTAAATACATCTTTTTTTGATCCTGCAGGAGGGGGAGACCCTAT…	0	0	43	0	21	0	21	0	0	0	0	0	0	0	116	1060	0	35	0	39	0	20	0	43	413	0	201
OTU_321	Arthropoda	Insecta					82.61	Private	3	TATAAATAACATGAGATTTTGGTTACTGCCACCTGCACTAACTCTACTATTAGCTAGCAGAATAGTCGAAAGTGGGGCTGGGACAGGTTGAACTGTATACCCTCCCCTGTCGGCAGGCATTGCCCATGCAGGCGCTTCGGTAGACCTTGCCATCTTCTCGCTTCACCTAGCCGGGGTCTCGTCAATCCTAGGAGCAGTAAACTTCATTACAACAACAATTAACATGCGGGCGAGTGGTATAACTATAGACCGGATCCCACTTTTCGTTTGATCTGTTGTAATCACCGCAGTTCTTCTCCTTCTCAGCTTACCGGTGTTAGCAGGAGCAATCACTATACTCCTAACTGACCGAAACCTAAATACATCTTTCTTTGACCCAGCAGGAGGTGGGGATCCAAT…	0	0	0	66	0	0	0	0	0	0	0	0	0	428	0	0	0	0	8	0	10	0	7	0	1123	0	0
OTU_322	Proteobacteria	Alphaproteobacteria					72.2	Private	2 3	ACTCAATAACATGAGTTTCTGGTTGTTAATTCCAGCGGCTATTTTATTATTAGCTTCTTTCTTCGTGCCAGGTGGTGCAGCAGCAGGGGGTTGGACTATGTATCCACCTTTGTCAGTGCAAGGCGGAATGTCAGTAGACATGAGTATTTTTGCATTACACATTTTGGGCGTTTCTTCTATTGTTGGTTCAATTAATATTATTACCACCATCTTTAATATGCGCGCTCCAGGCATGACATTAATGAAAATGCCAATGTTTGTATGGACATGGCTAATCACTGCTTATTTGTTAATTGCTGCAATGCCAGTGCTCGCAGGCGCATTAACCATGCTGATTACTGACCGTCATTTTGGTACTACTTTCTTTAATGCAGCAGGAGGCGGTGACCCGGTATTGTT…	63	0	64	136	120	244	35	103	0	0	0	0	0	126	37	28	109	28	794	55	23	30	21	5	0	9	11
OTU_323	Proteobacteria	Betaproteobacteria					74.22	Published	2	CATGAATAATTGGTCGTTCTGGCTGATGATTCCCGCGACTATTTTGTTAATGGCATCGTTTTTCGTGCCGGGTGGCGCAGCCGCTTCAGGCTGGACACTCTATCCGCCACTCGTGACCCAAGGTGGCATCGGCGTAGACATGACGATTCTCGCCATCCACATCTTGGGCGCGTCGTCGATCATGGGCTCGATCAACATCATCACGACCATTCTTAACCTCCGTGCGCCGGGGATGACGCTAATGCGCATGCCCATGTTTGTTTGGACTTGGCTGATTACGGCGTACCTCATCATCGCCGTGATGCCAGTGCTTGCGGGTTGTATCACTATGCTACTTACTGATCGCCATTTCGGCACCTCGTTCTTTAACGCGGCAGGCGGTGGCGACCCAACCATGTT…	0	0	0	0	0	0	0	0	0	0	0	0	0	0	103	0	0	0	0	0	0	0	0	47	0	1280	0
OTU_324	Arthropoda	Insecta	Hymenoptera	Vespidae	Vespa	Vespa velutina	100	Published		AATAAATAATATAAGATTCTGACTACTCCCTCCATCATTATTTATATTAATTATAAGAAACTTTATTGGTGGAGGAGTAGGAACAGGATGAACTTTATATCCTCCTTTATCATCAATTACTGGTCATAACTCACCATCAGTTGATTTAAGAATTTTCTCTTTACATATTGCAGGAATTTCATCAATTATAGGTGCAATTAATTTTATTGTAACAATTCTAAATATACATGTAAAAACACACTCATTAAATTTTTTACCATTATTCTCATGATCAGTCTTAATTACTGCTTTTTTACTTTTATTATCACTCCCTGTATTAGCAGGAGCTATTACTATACTTTTAACAGATCGAAATTTTAATACATCATTCTTCGATCCAACCGGAGGAGGAGACCCAAT…	0	0	0	0	0	0	0	0	0	0	0	1530	0	0	0	0	0	0	0	0	0	0	0	0	0	0	0
OTU_325	Arthropoda	Insecta	Diptera	Chironomidae	Rheotanytarsus	Rheotanytarsus distinctissimus	100	Published	2	AATAAATAATATGAGTTTTTGAATACTTCCCCCCTCATTAACTCTTCTTCTTTCAAGTTCAATTGTAGAAAATGGTGCAGGAACCGGATGAACGGTTTATCCCCCCCTTTCAGCAAGAATCGCTCACAGAGGGGCTTCTGTTGATTTAGCAATTTTTTCTCTTCATTTAGCAGGAATCTCTTCTATTTTAGGCTCTGTAAATTTTATTACTACCGCCATTAACATGCGCTCAAGAGGAATTACGCTTGATCGAATACCCTTGTTTGTTTGATCTGTAATTATTACAACTATCTTACTTCTTCTATCTCTTCCGGTATTAGCGGGCGCTATTACAATACTTTTAACAGACCGAAATCTTAATACATCGTTTTTTGATCCCGCCGGAGGGGGAGACCCCAT…	91	42	5	0	0	0	0	0	0	0	0	0	0	0	78	20	71	0	0	0	0	0	0	341	952	0	325
OTU_326	Arthropoda	Arachnida	Trombidiformes	Lebertiidae	Lebertia	Lebertia porosa	100	Published	1	AATAAACAACATAAGATTTTGATTACTACCACCATCTTTAATTCTTCTTTTAACAAGCTCATTCACAGCCATAGGAGCTGGAACAGGATGAACAGTTTATCCACCCCTATCTGGAAATCTAGCACATGCTGGTCCTTCAGTAGATTTAACCATTTTCTCTCTACATTTAGCTGGAATTTCATCAATTTTAGGAGCTATTAATTTTATAGCGACAATTATTAATATAAAACCAAAAACTATAAAAATAGAACAAATTCCATTATTTGTATGATCAATCTTTATTACAGTAATCTTACTTTTATTATCACTCCCAGTTTTAGCTGGAGCTATCACTATATTATTGACAGATCGAAACTTTAATACATCATTTTTTGATCCTGCTGGTGGTGGAGATCCAAT…	0	45	38	0	0	0	0	0	0	0	16	0	0	275	0	78	0	0	0	46	266	333	281	19	30	247	79
OTU_327	Platyhelminthes	Turbellaria	Catenulida	Stenostomidae			93	Published	4	AATGAATAACATAAGATTTTGACTTCTGCCGCCCTCATTATTTATATTGTTGGTATCTTTCTTCCTTGAAAAAGGAGTTGGTACGGGATGAACAGTTTATCCACCACTATCGGGTAATGTTTCTCACGCTGGACCTGCTGTAGATTGTGCGATTTTCTCCTTACATTTGGCCGGTGCTTCATCTATTATGAGTTCAATCAATTTCATTACAACTATTTCATTTTTCCGAGGAGACAAAGTAAAATGAGAAAGAGTAAGTTTATTTGTTTGAGCAATTTTAATTACGGTCTTCTTGTTGTTACTTAGTTTACCTGTTCTAGCCGGGGGTATTACAATATTACTAACTGATCGTAATTTAAATACTTCTTTCTTCGATCCTGCTGGTGGAGGAGATCCTAT…	0	81	0	0	930	21	431	28	0	0	0	0	0	0	0	0	26	0	0	0	0	43	0	0	0	0	0
OTU_328	Arthropoda	Insecta	Plecoptera	Perlidae	Perla	Perla grandis	99.52	Published		AATAAACAATATAAGCTTTTGATTACTACCTCCCTCTTTAACTTTACTATTAGCCAGCAGCCTTGTTGAAAACGGGGCAGGAACTGGTTGAACCGTTTACCCCCCGCTCTCTGCAGGAATTGCACATGCCGGAGCTTCGGTCGATATAGCAATCTTTTCTTTACACTTAGCCGGAGTTTCCTCTATCTTAGGTGCTGTTAATTTTATTACTACCGTCATTAATATACGATCAGCCGGTATAACTTTAGATCGTATGCCATTATTTGTCTGAGCTGTAGCCATTACAGCTCTCTTACTTCTCCTTTCGCTCCCAGTTTTAGCAGGTGCTATTACTATACTTTTAACTGATCGAAACTTAAATACATCTTTCTTTGATCCGGCAGGAGGGGGAGATCCTAT…	0	0	0	0	0	0	0	0	0	0	0	0	0	1612	0	0	0	0	24	0	0	0	0	0	0	0	0
OTU_329	Proteobacteria	Alphaproteobacteria					76.67	Published	2	TATGAACAACCTGTCGTTCTGGCTGTATGTCGCGGGCACCTCGCTTGCCGTGGCATCAGTTGTCTCGCCCGGCGGTGATGACCAATTGGGCGCAGGCGTGGGTTGGGTTCTGTATCCACCGCTTTCGACGAACGAGCCTGGCTATGCCATGGACCTTGCCATTTTCGCGGTGCACCTGTCTGGGGCATCCTCGATCTTGGGCGCGATCAACATTATCACCACCTTCTTGAACATGCGCACGCCAGGCATGACCATGCACAAAGTGCCGCTGTTTGCGTGGTCGATCTTTGTGACCGCGTGGTTGATCCTGCTGGCCCTGCCCGTTTTGGCGGGCGCGATCACCATGCTGCTCACCGACCGCAACTTTGGCACCGCCTTCTTCCAACCTGCGGGTGGGGG…	0	0	506	0	0	0	0	0	0	0	0	0	0	0	13	8	0	86	0	812	39	271	27	0	0	0	4
OTU_330	Arthropoda	Insecta	Diptera	Chironomidae	Cricotopus		97.34	Early-Release		AATGAATAATATAAGATTTTGACTTTTACCTCCTTCATTAACATTATTATTATCAAGCTCAATTGTGGAAAACGGAGCGGGTACAGGATGAACTGTTTACCCTCCTCTTTCTTCTGGTATTGCTCACGCTGGAGCATCAGTTGATTTAGCAATTTTTTCTTTACATTTAGCAGGAATCTCTTCAATTTTAGGAGCAGTAAATTTTATCACTACAGTAATTAATATACGGTCAGAAGGTATTACTTTAGATCGAATGCCTTTATTTGTTTGATCTGTAGTAATTACTGCTGTATTACTTTTATTATCTTTACCTGTATTAGCAGGAGCTATTACAATGTTATTGACAGACCGAAATTTAAATACATCTTTCTTTGACCCTGCCGGAGGAGGAGACCCTAT…	0	0	6	0	0	0	0	0	0	0	656	736	0	0	54	0	0	0	0	5	54	56	43	0	0	0	0
OTU_331	Arthropoda	Insecta	Odonata	Cordulegastridae	Cordulegaster	Cordulegaster boltonii	100	Private		GTTAAATAACATAAGCTTTTGATTATTACCTCCTTCTTTAATATTACTTTTATCTAGCAGAATTGTAGAAAGAGGGGCAGGAACTGGATGAACAGTTTATCCTCCTCTTGCTGGAGCAATCGCTCATGCCGGAGCTTCTGTAGATTTAACTATTTTTTCTTTACATTTAGCTGGAGTCTCTTCAATTCTTGGGGCTATTAATTTCATTACTACAACTATTAATATAAAGTCTCCTGGTATAAAATTAGATCAAATACCTTTATTTGTTTGAGCAGTTGCTATTACTGCCGTATTATTATTATTATCATTACCAGTTTTAGCAGGAGCTATTACAATATTATTAACAGATCGAAATATTAATACATCTTTCTTTGACCCAGCTGGAGGGGGAGATCCAAT…	0	0	5	0	0	0	0	0	0	0	0	0	0	0	1441	18	0	0	0	0	0	0	6	24	8	0	0
OTU_332	Arthropoda	Insecta	Diptera	Chironomidae	Tanytarsus	Tanytarsus heusdensis	99.76	Published	2	AATAAATAATATAAGATTTTGACTACTCCCTCCTTCTTTATCCCTTCTTCTTTCTAGATCTATTGTAGAAAATGGAGCTGGGACAGGATGAACCGTTTATCCCCCTTTATCATCAAATATTGCTCATAGAGGAGCCTCAGTAGATTTAGCTATTTTTTCTCTTCATTTAGCAGGAATTTCATCAATTTTAGGTTCTGTAAATTTTATTACTACTGCTATTAATATACGATCAAATGGTATCACTTTAGACCGAATACCTTTATTCGTATGATCTGTTGTTATTACTACAATTTTATTACTTTTATCATTACCAGTTTTAGCTGGAGCAATCACAATATTACTAACAGACCGAAACTTAAATACATCATTCTTTGATCCAGCAGGGGGAGGAGATCCTAT…	34	43	0	0	0	0	0	0	0	0	823	296	0	0	356	6	0	0	0	0	0	0	0	0	0	0	0
OTU_333	Arthropoda	Insecta	Diptera	Chironomidae	Polypedilum	Polypedilum albicorne	100	Early-Release		TATAAATAATATAAGTTTTTGACTTTTACCCCCCTCTCTTACTTTACTTCTTTCTAGTTCAATTGTAGAAAACGGAGCTGGAACAGGATGAACTGTATATCCCCCTCTATCTTCTAGTATTGCTCATAGAGGAGCTTCCGTTGATCTAGCTATTTTTTCACTACATTTAGCAGGAGTTTCTTCTATTTTAGGTTCTGTAAATTTTATTACAACTGTAATTAATATACGTTCTAATGGTATTACACTTGATCGAATACCCTTATTTGTATGATCAATTGTAATTACAACTGTTCTATTATTACTTTCTTTACCTGTTTTAGCAGGAGCTATTACCATACTTTTAACAGATCGAAATCTTAATACTTCTTTTTTTGACCCTGCAGGAGGAGGAGATCCTAT…	192	54	14	111	61	491	302	118	63	0	0	0	28	0	8	10	0	18	106	11	34	94	31	0	109	0	36
OTU_334	Arthropoda	Insecta	Diptera	Chironomidae	Rheopelopia	Rheopelopia maculipennis	99.76	Published		AATAAATAATATAAGATTCTGAATGCTACCCCCTTCTCTTACTTTATTACTTTCTAGTTCAATTGTAGAAAATGGAGCTGGAACAGGTTGAACTGTATACCCTCCTTTATCTTCAGGTATTGCTCATGCTGGAGCTTCAGTAGACTTAGCTATTTTTTCTTTACACCTTGCTGGAATTTCATCTATTTTAGGAGCTGTTAATTTTATCACCACAGTAATTAATATACGTTCAAGAGGAATTACTTTAGATCGAATACCTTTATTTGTCTGATCAGTTATAATTACAGCAGTTTTATTACTTTTATCTCTTCCAGTTCTAGCAGGAGCAATTACTATATTATTAACTGATCGAAATTTAAATACTTCTTTCTTTGACCCTGCGGGAGGAGGAGACCCAAT…	31	95	0	0	0	0	19	0	0	0	100	73	0	0	36	173	84	0	0	0	299	53	280	0	126	0	248
OTU_336	Annelida	Clitellata	Enchytraeida	Enchytraeidae	Chamaedrilus		99.76	Published		TCTAAATAACATAAGATTCTGACTTCTACCTCCTTCACTAATACTTCTTCTATCATCAGCAGCTGTTGAAAAAGGTGCAGGAACAGGATGAACAGTATACCCTCCATTATCATCAAATATAGCCCACGCCGGCCCTTCCGTAGATTTAGCTATTTTCTCCCTTCATCTTGCAGGTGCCTCATCTATTCTAGGAGCAGTAAACTTTATTACTACAGTAATTAATATACGAATAAAAGGAATACAACTAGAACGAATCCCACTATTTGTGTGAGCAGTAGTAATTACAGTTGTTCTACTTCTTCTATCTCTTCCAGTATTAGCAGGTGCTATTACTATACTCCTAACAGATCGTAATCTCAACACATCATTCTTCGATCCAGCAGGAGGAGGAGACCCTAT…	0	0	539	407	0	0	30	0	0	31	0	0	0	0	19	13	0	0	0	423	0	0	0	0	0	0	0
OTU_337	Arthropoda	Insecta	Trichoptera				86.88	Published	1	GATAAACAATTTAAGATTCTGATTTCTTCCCCCCTCTCTAATCTTCCTTTTATTAAGAAGACTAACAAATTCAGGAGCCGGTACAGGTTGAACTGTTTATCCTCCCCTTTCATCTAACTTATCCCACGCGGGGAGTTCAGTAGATTTAACAATTTTTTCTCTCCATATAGCAGGAATTTCATCAATTTTAGGAGCTATTAATTTTATTTCTACTATTATAAACATAAAATTCAAAAACTTAAATTACGAAATAATCCCTCTATTTGTGTGATCAATTTTAATCACAGCCATTCTTCTTCTCCTTTCCTTACCAGTTCTAGCAGGAGCTATTACAATATTATTAACAGACCGAAATCTAAATACTTCTTTTTTTGACCCAGCAGGAGGTGGAGACCCAAT…	0	0	0	0	0	0	0	0	0	0	0	0	0	0	0	0	0	0	0	0	0	0	0	0	1419	0	0
OTU_338	Arthropoda	Insecta	Diptera	Tipulidae	Tipula	Tipula lateralis	100	Private	2	AATAAATAATATAAGTTTCTGAATACTACCCCCTTCTTTAACTCTTCTTTTAGCAAGTAGTATAGTAGAAAACGGGGCTGGTACTGGATGAACAGTTTACCCCCCTCTTTCTTCAGGAATTGCTCATACTGGGGCTTCAGTTGATTTAGCAATTTTTTCATTACATTTAGCTGGAATTTCTTCTATTTTAGGAGCAGTAAATTTTATTACAACAGTTATTAATATACGATCAAGAGGAATTACTTTAGACCGAATACCTTTATTTGTTTGATCAGTAGTAATTACTGCTGTCCTTCTTCTTCTTTCACTTCCAGTTTTAGCTGGTGCTATTACAATATTATTAACAGATCGAAATTTAAATACATCCTTTTTTGACCCAGCTGGAGGAGGAGATCCTAT…	0	550	0	0	0	0	0	913	0	0	0	0	0	0	0	0	0	0	0	0	0	0	0	0	0	0	0
OTU_339	Ochrophyta	Phaeophyceae					73.06	Early-Release	2	TCTTAACAACATCTCATTCTGGCTACTCCCTCCTGCATTGCTTATGCTTGTCAGCTCTTCATTGGTTGAAGCTGGTGCTGGGACTGGTTGGACTGTATATCCACCGTTGAGCTCTGTCGAAGCCCACTCGGGACCGTCTGTTGACTTGGCTATCTTCAGTCTTCACTTGGCTGGGGCATCATCTATCCTTGGGGCCGTGAACTTCATTACCACTATCTTGAACATGCGTGCTCCCGGAATGACTATGCACCGACTACCATTGTTCTGTTGGTCTGTTCTTATCACTGCCGTATTGCTATTGCTTTCTCTACCTGTCTTGGCTGGTGCTATTACCATGTTGTTGACAGATCGTAACTTCAATACCTCATTCTTTGACCCAGCTGGAGGAGGAGATCCAGT…	0	0	638	223	10	62	0	0	0	0	0	0	0	0	0	0	0	0	0	383	0	0	0	0	0	0	0
OTU_340	Annelida	Clitellata	Tubificida	Naididae	Nais	Nais communis	99.76	Published	4	ACTAAACAATCTTAGATTTTGACTACTACCACCATCATTAATTCTATTAATTTCTTCTGCTGCTGTAGAAAAAGGTGCAGGAACAGGATGAACTGTTTATCCGCCTCTATCAAGAAATCTAGCACACGCTGGACCTTCAGTAGACATGGCCATTTTCTCACTTCACTTAGCAGGTGCTTCTTCTATTTTAGGGGCAGTAAATTTCATTACAACAGTAATAAATATACGATGAAACGGAATACGATTAGAACGACTTCCACTATTCGTATGAGCAGTATTTCTTACAGTAATTCTCCTTCTTCTATCACTTCCCGTTCTTGCTGGTGCAATTACAATACTATTAACAGATCGAAATCTTAATACCTCATTCTTCGATCCTGCTGGTGGTGGAGATCCGAT…	33	117	45	0	111	0	190	5	97	58	0	0	0	0	0	14	524	7	160	43	48	176	42	0	0	0	0
OTU_341	Arthropoda	Insecta	Trichoptera	Limnephilidae	Chaetopteryx	Chaetopteryx atlantica	99.52	Published	4	TATAAATAATATAAGATTTTGGCTCCTCCCCCCCTCACTAAATCTACTTCTAATTAGAGCTCTAGTAGAAAGAGGAACAGGTACAGGCTGAACTGTATATCCGCCACTTTCTAGAAATTTAGCCCATGCAGGAAGATCAGTGGACATCTCCATTTTTTCTCTTCATTTAGCGGGAATTTCCTCCATTTTAGGGGCCATTAATTTTATTTCCACAACCCTCAATATACGAAATAATTTAATAACCCTTGACCGTATCCCCCTATTTGTCTGATCAGTAGCTATCACAGCTCTTCTTCTTCTACTTTCATTACCAGTTTTAGCAGGAGCTATCACAATATTACTTACTGACCGAAATTTAAATACTTCTTTTTTTGACCCCTCGGGAGGGGGAGACCCCAT…	257	0	0	0	0	0	0	0	0	0	0	0	0	0	0	0	0	31	414	0	441	0	388	0	0	0	0
OTU_342	Cryptophyta	Cryptophyceae	Pyrenomonadales				86.37	Published	4	TTTGAATAATGTAAGTTTTTGGCTTTTACCTCCTTCATTACTTCTTTTATTAACTTCTGCTTTAGTAGAAGCGGGGGCGGGAACTGGTTGGACCGTTTATCCTCCTTTAAGTTCAATTCTAGGACACTCAGGTCCTTCTGTTGATTTAGTTATTTTTAGTCTTCATTTATCTGGGATCTCTTCTGTGTTAGGAGCTATTAATTTTATTACTACTATTATTAACATAAGAGCTCCTGGGCTTTATATACACCGAATTCCTTTATTTGTTTGGTCTATTTTAATCACTGCGTTTTTATTACTTTTAAGTATTCCAGTTCTTGCTGGAGGAATTACAATATTATTAACGGATAGAAATTTTAATACCACCTTTTTCGATCCAACAGGTGGTGGAGACCCTGT…	46	373	3	0	0	7	21	107	0	0	0	0	0	0	0	0	784	40	0	0	11	6	16	0	0	0	0
OTU_343	Arthropoda	Insecta	Diptera	Chironomidae	Eukiefferiella		95.17	Private	3	AATAAATAATATAAGATTTTGATTACTACCCCCTTCTTTAACCCTCCTTTTATCAAGATCAATTGTAGAAAGAGGGGCTGGGACTGGCTGAACTGTTTACCCTCCTCTTTCTTCTGGGTTAGCCCACGCAGGTGCATCAGTAGATTTAGCAATTTTTTCTCTTCATTTAGCTGGTATTTCTTCTATTTTAGGTGCTGTTAATTTTATCACAACAGTAATTAATATACGCTCAGAGGGAATTTCATTAGATCGAATACCTTTATTTGTATGATCTGTTATTATCACCGCAGTTTTACTTCTTTTATCACTTCCTGTATTAGCAGGTGCTATTACAATACTTTTAACAGACCGAAATTTAAACACCTCCTTTTTTGACCCAGCAGGAGGGGGAGATCCAAT…	0	0	106	0	33	39	0	161	28	128	0	0	60	27	0	5	101	76	35	159	334	343	230	0	0	0	0
OTU_344	Mollusca	Gastropoda					73.68	Published	2	GCTTAATAACTTAAGCTTTTGGTTTTTACCTCCTGCGTTAATTTTATTATTAACCTCGAGCTACTTTGATCCTGGTGTAGGAACAGGATGAACAGTATACCCACCACTAAGTGGGCCTATCGCACATGCGGGACCTTCTGTAGACTTCGCAATTTTTAGTTTACATATCGCCGGTGCGTCTTCAATTATGGGGGCAATTAACTTTATCACGACCATCGTTAATATGCGCCACCCTGGCTGCAGCTTTCATAATATGAATTTATTCGTCTGGTCAGTATTTATTACGGCCGTTTTACTGTTACTATCATTGCCTGTTCTAGCTGGTGCTATTACGATGCTACTAACTGACAGAAATTTAAATACTTCTTTTTTTGATGCAACTGGCGGTGGAGATCCCGT…	34	0	347	54	119	229	41	36	183	4	0	0	61	0	0	0	0	0	75	244	0	0	0	0	0	0	0
OTU_345	Arthropoda	Insecta	Diptera	Chironomidae	Cricotopus	Cricotopus similis	100	Published		AATAAATAATATAAGTTTTTGATTATTACCCCCCTCTTTAACTTTATTATTATCAAGATCAATTGTAGAAAATGGAGCTGGAACAGGTTGAACGGTCTATCCTCCTCTATCCGCGGGAATTGCCCACGCTGGGGCCTCTGTTGATTTAGCTATTTTTTCTTTACACCTGGCAGGAATCTCCTCAATTTTAGGGGCAGTAAATTTTATTACTACAGTAATTAATATGCGTTCAGAAGGAATTACACTAGATCGAATGCCTTTATTCGTTTGATCAGTTGTTATTACAGCAGTATTGCTATTATTATCATTACCAGTATTAGCAGGGGCTATTACAATACTTTTAACAGATCGAAATTTAAACACTTCATTTTTTGACCCAGCGGGAGGGGGAGACCCTAT…	0	14	0	0	0	0	0	0	0	25	0	0	89	109	19	64	189	0	0	12	528	7	392	0	0	0	245
OTU_346	Arthropoda	Insecta	Diptera	Chironomidae	Chironomus	Chironomus annularius	99.52	Published	2	AATAAATAATATAAGTTTTTGACTTCTTCCCCCTTCACTTACCCTTCTTCTTTCTAGTTCATTCGTAGAAAATGGGGCAGGAACTGGATGAACGGTTTATCCCCCTCTTTCTGCAGCCATTGCCCATAGTGGGGCTTCTGTTGATTTAGCAATTTTTTCATTACATTTAGCAGGTGTTTCCTCAATTTTAGGATCTGTAAATTTTATTACTACTGTAATTAATATACGAGCAAATGGAATTACCCTTGACCGAATGCCTCTATTTGTCTGATCAGTAGTAATTACAACTGTATTGCTTTTACTATCCCTGCCAGTTCTTGCTGGGGCAATTACAATACTTTTAACTGACCGAAATTTGAATACATCATTTTTCGATCCTGCAGGAGGAGGAGATCCAAT…	0	0	0	0	0	0	0	0	0	0	1385	0	0	0	0	0	0	0	0	0	0	5	0	0	0	0	0
OTU_347	Arthropoda	Insecta	Diptera	Chironomidae			99.76	Private	3	AATAAATAATATAAGTTTTTGATTACTACCCCCATCACTCTCTCTTCTTCTTTCAAGAAGAATCGTAGAAAATGGGGCAGGGACTGGATGAACCGTGTATCCTCCGCTATCTTCAAGAATTGCTCACAGAGGGGCTTCAGTTGATCTTGCAATTTTTTCACTACATCTAGCAGGTATCTCTTCAATTCTTGGATCTGTAAATTTTATTACAACAGCCATTAATATGCGATCTAATGGTATCACCCTAGACCGAATACCTTTATTTGTGTGATCTGTAATTATTACCACAATTTTACTTCTTCTTTCTTTACCAGTTCTAGCTGGAGCCATCACAATACTTCTTACAGATCGAAACCTAAATACCTCTTTTTTTGATCCTGCAGGAGGGGGAGACCCAAT…	0	0	384	729	0	12	0	85	0	0	0	0	0	0	0	0	0	0	0	297	0	0	0	0	0	0	0
OTU_348	Arthropoda	Insecta	Diptera	Tipulidae	Tipula	Tipula lateralis	98.79	Published		AATAAATAATATAAGTTTCTGAATATTACCCCCTTCTTTAACTCTTCTTTTAGCAAGCAGTATAGTAGAAAACGGGGCTGGTACTGGATGAACAGTTTACCCGCCCCTTTCTTCGGGAATTGCTCATACTGGAGCTTCAGTTGATTTAGCAATTTTTTCATTACATTTAGCTGGAATTTCTTCTATTTTAGGAGCAGTAAATTTTATTACAACAGTTATTAATATACGATCAAGAGGAATTAATTTAGACCGCATACCTTTATTTGTTTGATCAGTAGTAATTACTGCTGTTCTTCTTCTTCTTTCACTTCCAGTTTTAGCTGGTGCTATTACAATGTTATTAACAGATCGAAATTTAAATACATCCTTTTTTGACCCGGCTGGAGGGGGAGACCCTAT…	0	444	6	0	0	0	0	0	0	0	0	0	0	0	0	0	0	0	658	12	0	299	0	0	0	0	0
OTU_349	Arthropoda	Insecta	Diptera	Chironomidae			93.96	Private		AATAAATAATATAAGATTTTGATTATTACCTCCTTCATTAACACTTTTATTATCAAGAAGTATAGTAGAAAGTGGTGCTGGAACAGGATGAACAGTATATCCTCCTTTATCTTCAAGAATTGCTCATAGAGGGGCATCTGTTGATTTAGCAATTTTTTCTCTTCATTTGGCTGGAATTTCTTCTATTTTAGGTTCAGTAAATTTCATTACAACGGCTATTAATATACGATCAAACGGTATTACTTTAGATCGAATACCATTATTTGTTTGATCTGTAATTATTACTACTATTCTACTACTTTTATCTCTTCCAGTTTTAGCAGGAGCCATTACTATATTATTAACAGATCGAAATTTAAATACATCTTTTTTCGATCCTGCTGGGGGAGGAGATCCAAT…	0	102	68	0	0	0	0	0	0	0	941	39	0	0	0	0	0	0	0	115	94	28	72	0	0	0	4
OTU_350	Proteobacteria	Alphaproteobacteria					67.94	Private	2 3	GATGAATAACTGGAGCTTTTGGTTATTACCTGTAGCAGCAACCTTATTGGTTGGTTCATTTTTTGTTCCGGGTGGCGCGGCTGCAGGTGGTTGGACATTTTATCCACCACTTTCAACACAAGGTGGCTTGGGTGTAGATCTAATGATATTTTCTGTTCATATCTTGGGTGCTTCCTCGATTATGGGCTCAATCAATATCATTACAACTATTCTGAATATGCGTGCACCTGGTATGACATTGATGAAAATGCCGATGTTCGTTTGGACATGGTTGATTACTGCTTATCTACTCGTTCTGGTGATGCCAGTGCTGGCGGGTGTGGTAACCATGTTACTGACAGATCGTCATTTTGGTACAAGCTTCTTTAATGCAGCAGGCGGTGGTGATCCAGTTTTATT…	0	4	0	0	377	607	98	198	0	0	0	0	0	0	0	0	0	0	0	0	0	0	0	0	0	0	0
OTU_351	Porifera	Demospongiae					72	Published		GTTAAATAACATAAGTTTTTGATTTATGCCGGTTTCGATTTATTTACTCGTAATTTCAGCTTTAGCTGGAAATGGCGCAGGTACAGGTTGAACCGTATACCCACCTTTGTCTGGTATAGAGGCGCACCCATCACCTTCCGTAGATTTTGCAATTTTTAGTTTACATCTTGCCGGGGCATCATCATTAGCCGGATCAATTAATTTTATCTCCACAATTTGAAACATGAAAGCACGAGGTATGCGAATGGACCGTATTCCTTTATTTTCATGATCAATTTTAATTACAACAATACTACTACTATTATCATTGCCAGTACTTGCCGGAGGAATAACAATGCTATTAGCAGATAGAAACTTTAATGCCGCAttttttttACCGCGTGGTGGTGGTGATCCAAT…	29	0	20	32	359	379	107	75	12	0	0	0	64	0	30	41	18	7	26	30	8	46	17	13	3	329	0
OTU_352	Arthropoda	Insecta	Ephemeroptera				85.99	Private	3	TATAAACAATATAAGCTTTTGATTGCTGCCTCCGGCTTTAACCCTACTATTAGCTAGCAGTATGGTTGAAAGAGGGGCTGGTACAGGCTGAACTGTTTACCCTCCACTCTCTGCTGGAATCGCTCACGCTGGAGCTTCCGTAGACCTCGCAATCTTCTCGCTTCACCTAGCCGGTGTATCCTCCATCCTTGGTGCAGTTAATTTTATCACAACTACGATTAACATGCGTGCCAGCGGTATAACAATAGACCGTATCCCTCTCTTCGTTTGATCGGTAGTCATCACTGCAATTCTTCTTCTACTAAGCCTCCCTGTCCTTGCAGGGGCAATTACCATACTTCTAACCGATCGAAACTTAAACACTTCATTCTTTGACCCAGCAGGGGGTGGTGACCCCAT…	0	0	0	0	0	0	0	0	0	0	0	0	0	0	0	0	0	0	0	0	0	0	0	0	1219	0	0
OTU_353	Ascomycota	Leotiomycetes	Helotiales				86.96	Published		GCTAAATAATATAAGTTTCTGACTATTACCCCCTAGTTTATTATTATTCCTATTTGCTAGTGGAATAGAAAATGGAGCCGGAACAGGTTGAACACTTTACCCTCCATTAAGTGGAGTACAGAGTCACAGTGGACCTAGTGTAGATTTAGCTATCTTTGGATTACACTTATCAGGTATAAGTAGTTTATTGGGAGCAGTAAACTTTATAACGACAATACTTAACATGAGAAGTCCAGGTATAAGATTACACAAATTAGCTTTATTTGGATGGGCAGTAATAGTTACTGCAGTATTATTATTATTATCTTTACCTGTCTTGGCAGGAGCCATCACTATGGTATTAACTGATCGTAATTTTAATACATCATTCTTTGAAGCAGCTGGAGGTGGTGATCCTAT…	12	0	0	0	102	0	10	0	5	0	0	0	22	0	0	0	0	0	1202	0	9	9	0	0	0	0	0
OTU_354	Arthropoda	Insecta	Diptera	Chironomidae	Eukiefferiella		97.1	Private	1	AATAAATAATATAAGTTTCTGACTTTTACCTCCCTCGTTAACTCTTCTTTTATCAAGCTCAATTGTAGAAAATGGAGCTGGTACAGGTTGAACTGTATACCCCCCTCTCTCATCTGGAATTGCCCATGCAGGAGCTTCTGTTGACTTAGCAATTTTTTCTCTTCATTTAGCAGGAATCTCCTCAATTTTAGGAGCAGTAAATTTTATTACAACAGTAATTAATATGCGGTCAGAAGGAATTACTTTAGATCGAATACCTTTATTTGTTTGATCAGTAATTATCACGGCAGTACTACTTCTTTTATCCCTTCCAGTTTTAGCTGGTGCTATTACAATACTTTTAACAGATCGAAATCTTAATACTTCATTTTTTGACCCTGCTGGCGGGGGAGATCCTAT…	0	0	8	20	89	44	757	295	7	0	0	0	0	0	0	8	0	7	0	9	0	0	0	0	164	0	0
OTU_355	Proteobacteria	Alphaproteobacteria					79.25	Published	2	GATGAACAATATCAGCTTCTGGCTGTTGGTGCCTTCATTCATCTTGCTCTTGAGTTCAGGCTTTGTGCCGGGCGGAAGTGGCCCAGGCGCAGGCACCGGCTGGACGGTCTATGCGCCGCTTTCAACCAGTGGTTCCGCAGGGCCAGCCGTCGATTTGGCGATTTTCTCGCTCCACTTGGCGGGGGCTTCCTCGATCCTTGGTGCGATCAACTTTATCACAACCATCTTTAACATGCGTGCGCCGGGTATGACGCTCCACAAAATGCCGCTGTTCGTCTGGTCAGTACTTGTGACGGCCTTCTTGTTGCTTCTGGCGCTTCCAGTGCTGGCCGCAGCGATCACGATGTTGTTGACAGACCGGAACTTTGGAACGGCCTTTTTCGATGCTGCAGGCGGCGG…	817	47	18	0	0	0	0	0	9	0	0	0	274	244	0	0	5	0	7	26	0	0	0	0	0	0	0
OTU_356	Arthropoda	Insecta	Plecoptera	Leuctridae	Leuctra	Leuctra castillana	100	Published	2	AATAAATAATATAAGTTTTTGACTTCTCCCCCCTTCTCTAACACTATTATTAGCTAGTAGTATAGTGGAAAACGGAGCAGGGACTGGGTGAACAGTTTACCCTCCCCTAGCAGCAGGGATTGCTCATGCTGGAGCTTCAGTCGATTTGGCTATCTTTTCATTACACTTAGCAGGAGTGTCCTCAATCCTCGGGGCAGTAAATTTTATTACAACAGTAATTAATATACGATCAAACGGAATAACACTTGATCGAATACCTCTATTTGTATGAGCGGTAGTAATCACAGCTTTACTTTTACTACTATCTCTTCCTGTTCTCGCTGGTGCTATTACAATATTACTCACTGACCGTAACTTAAATACATCTTTTTTTGACCCTGCAGGGGGAGGAGACCCCAT…	59	13	15	0	35	0	80	0	724	0	0	11	280	0	41	0	0	16	33	0	0	0	0	10	257	0	0
OTU_357	Arthropoda	Insecta	Diptera	Empididae	Wiedemannia		97.83	Private	3	AATAAATAATATAAGATTTTGAATACTGCCTCCCTCACTAACATTACTATTAGCTAGAAGAATAGTAGAAAACGGAGCAGGAACAGGTTGAACTGTTTATCCCCCCCTATCTTCAGGAATTGCTCACGGAGGAGCCTCTGTAGATCTAGCAATTTTTTCATTACATTTAGCAGGAATCTCGTCTATTCTAGGTGCAGTAAATTTTATTACTACTATCATTAATATACGATCAACAGGAATTTCATTTGACCGAATACCCCTATTTGTCTGATCAGTATTAATTACAGCTATTTTATTATTATTATCTTTACCAGTATTAGCCGGAGCTATTACAATGTTATTAACTGATCGAAATTTAAATACTTCTTTTTTTGACCCAGCTGGAGGGGGTGACCCGAT…	154	0	0	0	16	0	253	18	0	0	0	0	3	193	0	0	76	0	629	0	103	14	72	0	0	0	0
OTU_358	Arthropoda	Insecta	Trichoptera				86.37	Private	3 4	GCTGAATAACATCAGTTTTTGGTTGTTGGTTCCCTCTTTGCTGCTGCTGTGCCTTTCTGCTTTTGTAGGGGGCGGCGCTGGCACAGGCTGGACATTTTATCCGCCTTTAAGCTCCACCTTGGGGCACCCGGATGCTGCCGTTGATTTTATGCTGTTTAGCCTCCACCTGGCGGGGATTTCCTCCATTTTAGGCTCTATCAACTTCATTACCACCATTTTTAACATGCGCGCGCCAGGGATGACGCTCCACAAAATGCCTTTGTTCGTTTGGGGAATGTTGATCACGTCTTTTCTGTTATTACTCTCCGTCCCCGTGCTGGCAGGCGGCATCACCATGCTGATCACAGACCGCGGATTTGGCACCACCTTTTTTGACCCTGCAGGCGGCGGAGACCCGGT…	0	4	0	0	0	0	0	0	153	286	0	0	272	0	0	0	0	0	0	11	303	0	302	0	4	0	0
OTU_360	Arthropoda	Arachnida	Trombidiformes	Hygrobatidae	Hygrobates	Hygrobates fluviatilis	98.55	Published		AATAAATAATATAAGATTCTGACTTCTTCCTCCTTCATTAATACTATTAATATCAAGATCCTTAGCCTCTCTAGGGGCCGGAACGGGATGAACGGTATACCCTCCACTATCCAGAAACACTGCTCACAGAGGAGTGTCTGTAGATTTAACTATTTTCTCTCTTCATTTAGCAGGAATCTCTTCCATCATAGGAGCAATCAACTTTATAGTTACAATTTTAAATATAAAACCTAAATATATAGATTTCAGAAGAATACCATTATTTATCTGATCAATCTTTATCACTGTTATTCTTTTACTTTTATCCCTTCCCGTCTTAGCAGGGGCAATTACCATACTTTTAACTGACCGAAATTTTAATACATCATTTTTTGACCCCGCTGGAGGGGGAGACCCTAT…	0	0	0	0	0	0	0	0	0	0	0	0	0	0	142	112	0	0	0	0	0	0	0	0	76	0	0
OTU_361	Proteobacteria	Betaproteobacteria					71.83	Published	2	ACTCAACAACATGAGCTTTTGGCTATTAATTCCTGCTGCGATATTGTTAATTGCTTCAATTTTCGTACCTGGTGGCGCTGTTGCAGGCGGTTGGACGATGTATCCGCCACTATCAGTTCAAGGTGGTATGTCAGTTGATATGAGTGTGTTTGCATTGCATATCTTGGGCGTGTCTTCTATTGTCGGTTCTATCAATATTATTACGACTATTTTCAATATGCGTGCCCCTGGCATGACGTTAATGAAAATGCCAATGTTTGTTTGGACATGGCTGATTACCGCCTATCTATTGATTGCTGCGATGCCTGTATTAGCAGGCGCGTTGACCATGTTGATTACAGATCGTCACTTTGGTACGCACTTCTTTAACGCAGCTGGTGGCGGCGACCCAGTGTTGTT…	360	53	37	0	0	0	0	0	8	0	0	0	24	0	0	0	181	64	306	48	105	39	102	0	0	0	0
OTU_362	Ochrophyta	Phaeophyceae	Ectocarpales				85.02	Early-Release	3 4	TATGAATAATATTAGTTTTTGGTTGTTGCCTCCTTCTCTTGTTCTCCTTTTAGCCTCGTCCTTAGTAGAATCAGGGGTTGGTACGGGTTGGACCCTTTATCCTCCTTTAAGTTCAGTTCAAGCACACTCGGGACCTTCTGTAGATTTAGCAATTTTTAGTTTACATTTGTCAGGGGCGGCTTCTATTTTGGGAGCTATAAACTTTATTACAACTATTTTTAATATGCGTGCACCAGGAATGGGAATGCATAGGTTGCCTCTTTTTGTTTGGTCGGTTTTAATAACGGCTTTTTTACTTCTATTATCTCTTCCTGTTTTAGCGGGAGGTATTACAATGTTATTGACAGATCGCAATTTTAATACAACTTTTTTTGATCCCGCTGGTGGTGGTGATCCTGT…	0	0	0	0	0	0	0	0	0	0	0	0	0	0	0	0	77	0	0	0	616	0	551	0	0	0	0
OTU_363	Arthropoda	Insecta	Diptera	Simuliidae	Simulium	Simulium lineatum	99.76	Published	2	AATAAATAATATAAGTTTTTGACTTTTACCACCTTCATTAACATTATTATTAGCTAGCAGAATAGTAGAAGCAGGAGCTGGGACAGGGTGAACTGTTTACCCCCCATTATCCTCAGGAATTGCCCATGCAGGAGCATCAGTTGATTTAGCAATTTTTTCATTACATTTAGCCGGGATTTCATCAATTTTAGGGGCTGTAAATTTTATTACAACAATTATTAATATACGATCAAATGGAATTACTTTTGATCGAATACCATTATTTGTTTGATCTGTAGTAATTACAGCTATTTTATTATTATTGTCCCTACCTGTTTTAGCTGGAGCTATTACAATGTTATTAACAGATCGTAATTTAAACACTTCATTTTTTGACCCAGCTGGAGGAGGAGACCCAAT…	0	0	0	0	0	0	0	0	0	0	924	149	0	0	0	600	0	0	0	0	0	0	0	0	0	0	0
OTU_364	Arthropoda	Insecta	Trichoptera	Hydropsychidae	Hydropsyche	Hydropsyche ambigua	100	Published	2	AATAAATAATCTAAGATTTTGATTTTTACCCCCTTCTCTAATATTTTTATTGTTAAGAAGCCTGTCAAATTCAGGAGCCGGAACAGGATGAACAGTTTATCCTCCTCTTTCCTCAAACTTATCTCATGCGGGGAGATCCGTAGATTTAACAATTTTTTCTTTACATATAGCAGGAATTTCTTCTATCTTAGGAGCTATTAATTTCATTTCTACTATTATAAATATAAAATTCAAAAATTTAAATTATGAAATAATTCCCCTCTTCGTATGATCAATCCTTATTACAGCAATTCTTTTATTATTATCTTTACCAGTTCTTGCAGGAGCAATTACTATATTATTAACAGATCGAAACTTAAATACTTCTTTCTTTGACCCAGCAGGAGGGGGGGATCCTAT…	0	0	6	164	44	76	0	0	146	449	0	0	273	0	0	0	0	0	81	0	0	76	0	0	0	0	0
OTU_366	Arthropoda	Insecta	Diptera	Chironomidae	Thienemanniella	Thienemanniella obscura	99.46	Published	2	AATAAATAATATAAGATTCTGATTATTACCTCCTTCTTTAACTTTATTATTATCTAGCTCAATAGTAGAAAACGGGGCTGGTACAGGTTGAACGGTTTATCCTCCTTTATCTTCAAATATTGCTCATGCAGGAGCTTCAGTAGATTTAGCTATTTTTTCTCTACATTTAGCGGGTATTTCATCTATTTTAGGAGCAGTAAATTTTATTACAACTGTTATTAACATACGATCTGAAGGAATCACCCTAGACCGAATACCCTTATTTGTATGATCAGTTATTATCACTGCTGTTCTTCTTCTTCTTTCTTTACCTGTATTAGCCGGAGCTATTACTATATTATTAACAGATCGAAATTTAAATACAAGATTTTTTGATCCTGCAGGAGGAGGAGACCCTAT…	19	0	28	0	1092	72	473	126	3	0	0	0	0	0	0	0	5	8	0	16	0	0	7	0	0	0	0
OTU_367	Arthropoda	Arachnida	Trombidiformes	Lebertiidae			91.06	Published		AATAAACAATATAAGATTTTGATTACTTCCCCCTTCTTTAATCCTTCTTTTATCAAGTTCATTTACAGCAATAGGTGCCGGAACTGGTTGAACCGTTTATCCACCCCTTTCAAGAAACTTAGCACATGCCGGACCATCAGTGGATCTAACCATTTTTTCTCTTCATCTAGCAGGAATCTCTTCAATCTTAGGAGCCATCAATTTTATAGCTACAATTATCAATATAAAACCTAAAACAATAAAAATAGAACAAATCCCATTATTCGTATGATCAATCTTCATCACAGTAATTTTATTGCTGTTATCTTTACCGGTTTTAGCCGGAGCTATTACTATACTTTTAACCGACCGAAACTTCAATACTTCATTTTTTGATCCTGCTGGGGGTGGAGATCCTAT…	78	0	0	0	0	0	0	0	10	0	0	0	54	0	15	10	93	0	0	0	534	215	319	41	0	0	23
OTU_368	Proteobacteria	Alphaproteobacteria					79.61	Published		CCTGAACAATCTTAGCTACTGGATGTTCGTTGCAGGCACAGCGCTTGCCATCGCGTCCGTGTTCTCACCGGGTGGCAACGGGCAACTTGGGTCCGGCGTGGGTTGGGTTTTGTATCCGCCGCTATCGACCCGCGAAGAAGGATATTCGATGGACCTTGCGATTTTCGCAGTCCACCTGTCAGGTGCGTCCTCCATTCTTGGCGCGATCAACATGATCACCACCTTCCTGAACATGCGCGCACCGGGCATGACCATGCACAAGGTGCCGCTGTTCGCTTGGTCGATCTTCGTCACCGCATGGCTGATCCTGCTGGCGCTGCCGGTTCTGGCTGGTGCCATTACCATGTTGCTGACCGACCGCAACTTTGGAACCACCTTCTTTGATCCAGCAGGAGGTGG…	0	0	0	0	8	0	179	7	70	0	0	0	0	1005	0	0	6	0	35	0	0	0	0	0	0	0	0
OTU_369	Arthropoda	Insecta	Trichoptera	Rhyacophilidae	Rhyacophila		97.34	Published	4	AATAAATAATATAAGATTTTGATTATTACCCCCTTCTTTAACCCTTCTTACTATAAGAATAATTGTAGAAAATGGAGCAGGTACAGGATGAACAGTGTATCCCCCACTATCATCTAACATCGGACATAATGGTAGATCAGTAGATCTAACTATTTTTTCCCTTCATTTAGCAGGAGTTTCATCAATTTTAGGGGCAATTAATTTTATTACTACAGTAATTAATATACGTTCAAAAGGAATATCATTAGATCAAATACCTTTATTTGTTTGATCTGTTGTAATTACTGCTCTACTTCTTTTATTGTCATTACCAGTTTTAGCGGGAGCTATTACTATACTATTAACTGACCGTAATTTAAATACTTCTTTTTTTGACCCTGCTggggggggTGATCCTAT…	0	0	0	0	0	0	0	0	6	0	0	0	51	1284	0	0	0	0	0	0	0	0	0	0	0	0	0
OTU_370	Arthropoda	Insecta	Coleoptera	Gyrinidae	Orectochilus	Orectochilus villosus	100	Published		AATAAATAATATGAGTTTTTGATTATTACCCCCATCTTTATCTCTCCTCTTAATGAGAAGCCTAGTAGAAAGAGGTGCAGGGACTGGATGAACTGTATACCCTCCGCTATCCTCTAATATTGCACATAGAGGAGCTTCTGTAGATTTAGCTATTTTTAGTTTACATCTAGCTGGGATTTCTTCTATTCTAGGAGCTGTAAATTTTATTACTACTATTATTAACATACGTTCAACAGGAATGACATTAGATCGAATACCTTTATTTGTTTGATCCGTAGGAATTACAGCTTTATTACTATTATTATCTTTACCAGTTTTAGCTGGAGCCATTACAATATTACTTACAGATCGAAATTTAAATACTTCCTTTTTTGACCCAGCAGGGGGAGGAGATCCAAT…	509	509	0	0	0	0	0	0	0	0	0	260	0	0	22	76	141	0	0	0	606	0	482	101	86	0	0
OTU_371	Heterokontophyta	Oomycota	Pythiales	Pythiaceae			93.24	Published		TATGAATAATATAAGTTTTTGGTTATTACCTCCTTCTTTATTATTATTAGTTTCTTCTGCTATTGTTGAATCGGGTGCTGGTACTGGTTGGACTGTTTATCCACCATTATCAAGTGTTCAAGCACATTCAGGTGCTTCAGTAGATTTAGCTATTTTTAGTTTACATTTAGCAGGTATTTCTTCTTTATTAGGAGCGATTAATTTTCTTTCAACAATTTATAATATGAGAGCTCCTGGTTTAAGTTTTCATAGATTAcctttatttgtttggtcagtttttataacagcttttttattattattaactttacctgttttaGCAGGTGCAATCACTATGCTATTAACTGATCGTAATTTAAATACTTCTTTTTATGATCCTTCTGGGGGAGGAGATCCTGT…	0	0	178	38	692	10	82	0	0	0	0	0	0	0	0	0	0	0	0	217	0	0	0	0	0	0	0
OTU_372	Ochrophyta	Phaeophyceae					74.57	Published	2	ATTGAACAATATCTCCTTCTGGTTGTTGCCTCCTGCTTTGCTACTTTTGGTTAGTTCTTCTCTAGTTGAGGCTGGTGCTGGTACCGCCTGGACTGTTTACCCACCTCTGTCTTCAATTGAGTACCATTCCGGTCCATCTGTTGATTTGGCCATCTTTAGCCTTCACCTGTCTGGTGCTTCTTCTATTCTTGGTGCTGTCAACTTTATTACCACCATTTTCAACATGCGTGCTCCAGGTATGACTAGGCATCGACTACCTTTGTTTTGTTGGGCTGTTTTGATCACCGCTGTATTGCTATTGCTGTCACTACCAGTTCTTGCTGGTGCTATTACCATGCTATTGACTGATCGGAATTTCAACACTACATTCTTCGACCCTGCTGGTGGTGGTGATCCTTT…	36	0	637	0	0	0	0	0	0	0	0	0	0	0	0	0	0	0	0	440	0	0	0	0	0	0	0
OTU_373	Proteobacteria	Alphaproteobacteria	Rickettsiales				98.98	Private	3	GCTAAATAATATAAGTTTTTGGCTACTTGTCCCTGCTTTTATATTATTAATGCTGTCAGGTTTGGTTGATGGAGGAGCTGGTACTGGCTGGACGCTTTATCCCCCTCTAAGTAATCTAGTAGGGCATCCTGGGGCTGCTGTGGATATGGCTATTTTAAGCTTACATCTTACAGGACTTTCCTCCATTCTTGGTTCAATTAATATGATTGTCACTATCTTTAATATGAGAACTGATGGTATGGGGTTGTTTGAAATGCCCCTATTCATTTGGTCAATTTTGGTCACTGCCTTCTTGCTGATACTGGCAATCCCGGTACTAGGCGGTGCAATAACCATGTTATTAACTGACCGAAATTTTGGTACTACTTTCTTTAAACCAGAAGGTGGTGGAGATCCAGT…	0	29	0	0	84	31	59	0	94	271	0	39	332	314	0	0	0	0	0	0	0	0	0	0	25	0	0
OTU_374	Arthropoda	Insecta	Diptera	Chironomidae	Tanytarsus	Tanytarsus eminulus	100	Published		AATAAATAATATAAGTTTTTGACTCTTACCACCATCATTAACACTTCTCCTCTCTAGCTCAATTGTAGAAAATGGAGCAGGTACTGGTTGAACAGTTTACCCACCTCTCTCTTCTAGAATTGCCCATAGAGGGGCTTCTGTAGATTTAGCTATTTTCTCTCTTCATTTAGCGGGAATTTCATCAATTTTAGGATCAGTAAATTTTATTACAACAGCAATTAATATACGAGCTAATGGAATTACGTTAGATCGAATACCTCTATTTGTTTGATCTGTAGTAATTACTACTATTCTTCTTTTACTCTCCCTTCCTGTATTAGCAGGAGCTATTACAATATTATTGACAGATCGAAATTTAAATACCTCTTTTTTTGATCCTGCGGGAGGGGGAGACCCTAT…	139	293	19	0	0	0	0	0	0	0	612	451	0	0	0	0	0	0	0	22	13	0	17	0	0	0	0
OTU_375	Arthropoda	Insecta	Coleoptera	Elmidae			92.44	Private		AATAAACAACATAAGATTTTGACTTCTTCCTCCCTCATTATCTCTTTTATTAATAAGAAGATTAGTAGAAAGAGGAGTTGGGACAGGATGAACTGTTTACCCTCCCCTATCGGCCAATATTGCTCACAGAGGATCTTCCGTAGATTTAGCAATTTTTAGTCTCCATTTAGCAGGAATCTCCTCAATTCTTGGGGCAGTTAATTTCATTACAACTGTTATTAATATACGGTCTCCCGGAATAACCTTTGACCGAATACCTTTATTTGTTTGATCAGTTGCTATTACTGCTCTTCTACTTCTTCTATCTCTTCCTGTTCTTGCGGGAGCAATTACAATACTATTAACAGATCGAAACCTAAATACATCATTTTTTGACCCAGCTGGAGGAGGAGACCCTAT…	0	0	0	0	0	0	0	0	0	0	0	0	0	0	120	244	0	0	0	0	0	0	0	706	0	0	127
OTU_376	Arthropoda	Insecta	Diptera	Chironomidae	Polypedilum		98.79	Private		AATAAATAATATAAGTTTTTGGTTATTACCCCCCTCCCTTACTCTTCTTCTTTCTAGTTCAATTGTAGAAAATGGAGCAGGAACTGGATGAACTGTCTATCCTCCCCTTTCTGCTAGTATTGCTCACAGAGGTGCCTCTGTAGATTTAGCAATTTTTTCTCTACATTTAGCAGGAGTATCCTCAATTCTAGGATCAGTAAATTTCATCACTACTGTTATTAATATACGATCAAATGGAATTACATTAGATCGAATACCTTTATTCGTGTGATCAATTGTTATTACAACTGTTTTACTACTTTTATCATTACCTGTTTTAGCTGGAGCAATTACTATATTATTAACTGATCGTAATTTAAATACTTCTTTTTTTGATCCTGCTGGAGGAGGAGATCCTAT…	353	0	0	0	0	0	0	0	137	31	0	0	78	0	0	0	0	0	531	0	112	0	101	0	0	0	0
OTU_377	Arthropoda	Arachnida	Trombidiformes	Lebertiidae	Lebertia	Lebertia maglioi	100	Private		AATAAACAATATAAGCTTCTGATTACTTCCACCCTCTTTAATCCTTCTATTGTCAAGTTCTTTTACAGCAATAGGAGCTGGAACTGGATGAACTGTTTATCCACCTTTATCAAGAAACTTAGCACATGCTGGACCATCAGTTGATTTAACTATTTTCTCACTTCACTTAGCAGGTATCTCCTCAATTTTAGGAGCCATCAATTTTATAGCTACAATCATTAATATAAAACCCAAAACAATAAAAATAGAACAAATTCCACTATTTGTATGATCAATTTTCATTACAGTAATTTTATTACTTTTATCATTACCAGTTTTAGCTGGAGCTATTACTATACTTTTAACTGATCGAAATTTTAACACTTCATTTTTTGACCCAGCTGGAGGAGGAGACCCTAT…	0	0	0	0	0	0	0	0	0	0	0	0	0	1340	0	0	0	0	0	0	0	0	0	0	0	0	0
OTU_378	Arthropoda	Insecta	Diptera	Chironomidae			94.93	Private	3	AATAAATAATATAAGATTTTGACTTTTACCCCCTTCTTTAACACTTCTTCTTTCTAGTTCTATTGTAGAAAATGGAGCAGGAACAGGCTGAACAGTTTATCCCCCACTTTCTTCAAGAATCGCTCACAGAGGGGCATCAGTTGATTTAGCTATCTTTTCCCTTCATTTAGCAGGAGTCTCATCCATTCTAGGTTCAGTAAATTTCATTACAACAGTTATTAATATACGTTCTAGAGGAATTACCTTAGACCGTATACCCCTATTTGTTTGATCAATTGTAATTACAACTATTCTATTACTCTTATCTTTACCAGTATTAGCAGGGGCTATTACGATACTACTAACAGATCGAAATTTAAATACCTCTTTTTTTGATCCAGCTGGAGGAGGCGATCCAAT…	0	0	0	0	0	0	0	0	779	148	0	0	307	0	0	0	40	0	21	0	0	0	0	0	0	0	0
OTU_379	Arthropoda	Insecta	Trichoptera	Polycentropodidae	Polycentropus	Polycentropus telifer	99.76	Published		AATAAATAATATGAGATTTTGATTATTACCTCCATCAATTTTTTTCCTTATTTCTGGAATTTTTATAGATAATAGAGTAGGGACAGGATGAACTGTATATCCTCCATTGTCAAATAATTTATTCCATTCAGGAAAAGCAGTTGATATATCTATTTTTTCACTTCATATAGCTGGAATTTCCTCAATTCTAGGAGCAATCAATTTTATTTCAACAATTTTTAACATAAAATTAAAAAATATTCCTATAAGAATAATTCCATTATTTGTTTGATCCATTAAAATTACAGCAATTTTATTATTATTATCACTACCCGTATTAGCAGGTGCCATTACAATACTTCTAACTGATCGAAACTTAAATACTTCATTTTTTGACCCTTCAGGAGGTGGAGACCCCAT…	0	0	0	0	0	0	0	0	0	0	0	0	0	0	0	0	0	0	0	0	0	0	0	0	0	988	182
OTU_380	Arthropoda	Insecta	Odonata	Aeshnidae	Anax	Anax imperator	100	Published		ATTAAATAACATAAGATTTTGATTATTACCACCTTCTCTAACCCTTTTATTAGCAGGAAGTATAGTTGAAAGAGGTGCAGGAACAGGATGAACAGTTTATCCTCCTCTTGCTGGTGCAATTGCCCATGCAGGAGCATCTGTAGATTTAACTATTTTTTCTCTTCATTTGGCTGGAGTATCTTCAATTTTAGGTGCTATTAATTTTATTACTACAACAATTAATATAAAGTCACCAGGAATAAAGATAGATCAAATACCACTATTTGTATGAGCTGTAGTAATTACAGCCGTACTATTATTATTATCTCTTCCTGTTCTTGCTGGTGCAATTACAATGTTATTAACAGATCGAAATATTAATACATCATTCTTTGATCCTGCAGGAGGGGGTGATCCAAT…	0	0	0	0	0	0	0	0	0	0	1100	0	0	0	0	0	0	0	0	0	0	0	0	0	0	0	0
OTU_381	Arthropoda	Insecta	Diptera	Chironomidae	Orthocladius	Orthocladius oblidens	100	Published		AATAAATAATATAAGTTTTTGATTATTACCCCCTTCATTAACTTTGTTATTATCTAGATCTATTGTGGAAAATGGAGCAGGGACAGGTTGAACTGTTTACCCCCCTCTATCTTCTGGTATTGCTCATGCCGGTGCTTCAGTTGATTTAGCTATTTTTTCATTACATTTAGCTGGAATTTCATCAATTTTAGGGGCAGTTAACTTTATTACAACGGTAATTAATATACGATCAAATGGTATTACTTTAGACCGAATACCTTTATTTGTTTGATCAGTTATCATTACCGCTATTTTATTACTATTATCTTTACCGGTTTTAGCTGGAGCTATTACAATATTATTAACTGACCGAAATTTAAACACATCATTTTTTGACCCCGCGGGAGGGGGAGACCCTAT…	0	0	217	0	0	0	30	112	0	0	56	37	0	0	0	0	64	91	0	345	71	276	63	0	0	0	0
OTU_382	Arthropoda	Insecta	Ephemeroptera	Heptageniidae	Rhithrogena		96.86	Private		AATGAATAATATAAGATTTTGGCTCTTACCTCCGGCCTTAACTCTACTTCTCGCTAGCAGCATAGTAGAAAGAGGAGCGGGGACGGGTTGAACAGTTTACCCCCCACTTTCTGCTGGAATTGCCCATGCTGGAGCTTCTGTTGACTTGGCGATTTTTTCTTTACACCTAGCCGGTGTCTCTTCTATTTTAGGGGCTGTGAATTTTATTACTACGACTATTAACATACGATCAAGAGGAATAACTATAGACCGGATTCCTTTATTTGTTTGGTCTGTCCTTATTACCGCGATTTTACTTCTCCTATCTTTACCTGTATTGGCAGGAGCCATTACTATGTTATTAACGGACCGAAATCTTAATACTTCTTTCTTTGACCCCGCAGGTGGTGGTGACCCCAT…	3	0	0	0	0	0	0	0	0	0	0	59	0	0	1493	0	0	0	34	0	0	0	0	0	0	0	65
OTU_383	Arthropoda	Insecta	Diptera	Chironomidae	Polypedilum	Polypedilum nubens	99.03	Private	3 4	AATAAATAATATAAGTTTTTGACTTTTACCCCCATCTTTATCTCTTCTTCTTTCTAGTTCAATTGTAGAAAATGGTGCGGGAACAGGGTGAACAGTATACCCTCCTCTTTCTTCTAATATCTCTCATAGAGGGGCCTCAGTAGATTTAGCCATTTTTTCCCTTCATTTAGCCGGGATTTCTTCTATTTTAGGATCTGTAAATTTTATTACTACAGTTATTAATATACGATCAAGAGGAATTACTCTAGATCGTATACCATTATTTGTATGATCTATTGTAATTACAACTGTTTTACTATTATTATCTTTACCTGTATTAGCAGGAGCAATTACAATATTGTTAACAGATCGAAATTTAAATACTTCATTCTTTGATCCTGCAGGAGGGGGAGATCCTAT…	0	0	0	0	0	0	0	0	0	0	249	1081	0	0	103	25	0	0	0	0	0	0	0	60	0	196	75
OTU_384	Arthropoda	Malacostraca	Amphipoda				85.89	Published	4	TTTGAATAATATAAGCTTTTGGTTAATAGTTGCATCCCTTATTCTATTATGTATTTCTGCTGTTACAGCTGAAGGCCCTGGAATTGGCTGGACTGCATATCCACCTCTTTCTTCAATACAATTTCACCCGAGTCTTGCTGTTGATATAGCAATTTTTAGTTTACATTTAGCAGGATTGTCTTCTATTTTTGGAGCAATAAATTTCATTACAACAATAATTAATATGCGTGCACCGAGTATACATTTCAATAACATGCCACTGTTTGTTTGGGCAATATTTGTGACATCATTCATTATTATTTTCTGTATTCCTGTTTTCGCTGGTGCAATTACAATGATATTAACTGATAGAAATTTTGGAACAACATTCTTTAATCCCGCTGGCGGTGGAGATCCACT…	0	0	0	0	0	0	0	0	0	0	0	0	0	0	0	0	0	0	0	0	0	0	0	0	0	0	981
OTU_387	Annelida	Clitellata	Lumbriculida	Lumbriculidae	Stylodrilus		95.17	Private		ACTTAACAACCTAAGATTCTGATTACTTCCACCTTCTTTAACTTTATTAGTAGCATCAGCTGCAGTTGAAAAAGGGGCCGGCACAGGATGAACAGTATATCCACCTCTATCAAGAAATTTAGCTCATGCAGGTCCATCAGTAGACCTAGCAATCTTTTCACTTCATCTAGCCGGAGCATCCTCCATTCTAGGAGCTATTAACTTTATTACGACTGTAATTAATATACGGTGAAATGGTCTTCGACTGGAACGAGTTCCATTATTTGTATGAGCAGTAACAATTACAGTAGTACTATTATTATTATCCTTACCAGTACTAGCTGGGGCAATTACTATACTTCTTACAGATCGAAACTTAAATACAACATTTTTTGATCCAGCTGGAGGTGGAGACCCAGT…	0	0	0	0	0	0	0	0	0	0	0	16	0	0	0	0	284	0	794	0	0	0	0	0	0	0	0
OTU_388	Arthropoda	Insecta					74.13	Published	2	ACTTAATAATCTTAGCTTTTGACTACTTCCTTGATCATTTTATCTTTTACTTGCATCTACATTTCTTGATGGCGCTGGTACTGGTTGAACTTTATATCCACCACTATCTAGTCTTAAAGGTCACGCAGGCCCATCAGTAGATTTAGCAATTTTAAGTATGCATTTAGCAGGCGCTTCTTCAATTCTAGGTTCTATCAATATGATCGTTACAATTCTTAATATGCGCCCAAAAGGAATGACCTTATTCCGTATGCCACTATTCTTATGATCTGTATTAATTACATCTATTTTATTAGTTTTATCATTACCAGTATTAGCAGGTGCTATTACTATGCTACTAACAGATCGTCAATTTAATACTGCTTTCTTTATTCCAGCAGGAGGTGGAGATCCGGTCTT…	0	0	464	253	0	0	0	0	0	0	0	0	0	0	0	0	0	0	0	342	0	0	0	0	0	0	0
OTU_389	Bacillariophyta	Bacillariophyceae					80.19	Published	2	AATGAATAATATAAGTTTTTGGATGCTTCCTCCTTCAATAACTTTGTTAATATCATCCGTTTTATGTGAGGCTGGTGTAGGTACAGGTTGGACAGTTTACCCTCCTTTATCTAGCATTACAGCACACTCCGGTGCAGCTGTAGATTTAGCTATTTTCAGTTTACACTTATCGGGAGTTTCGTCATTACTAGGTGCAATTAATTTTATATGTACTATCGTTAATATGAGAACGAAAAGTATGCCTTTTCATAGATTACCTTTATTTGTGTGGTCTATTTTAATTACGGCATTTTTATTGTTATTATCATTACCTGTGTTAGCTGGAGCTATTACTATGCTTTTAACAGACAGGAACTTCAACACAACGTTTTTTGTGCCTGCTGGTGGAGGTGATCCAGT…	4	14	0	0	0	0	0	16	0	0	0	0	0	37	0	0	593	54	0	12	143	31	96	0	0	99	21
OTU_390	Arthropoda	Insecta	Coleoptera	Elmidae	Stenelmis	Stenelmis canaliculata	100	Published		TATAAATAATATAAGATTTTGACTACTTCCTCCATCTCTTACCCTCCTCTTAATAAGAAGAGTAGTTGAAAGAGGAGTCGGAACCGGATGAACTGTATACCCCCCTTTATCAGCAAATATTGCCCACAGAGGATCATCAGTTGATTTAGCAATTTTTAGTCTTCACCTAGCTGGAATTTCTTCTATTCTAGGAGCAGTCAATTTTATCACAACCGTAATCAATATACGAACACCTGGAATAACTTTTGATCGAATACCTTTATTTGTCTGATCCGTAGCCATTACAGCCCTGCTACTTTTATTATCATTACCTGTATTAGCAGGAGCAATCACTATACTACTAACAGACCGAAACTTAAATACTTCATTCTTCGACCCGGCCGGAGGAGGAGACCCTAT…	0	131	0	0	0	0	0	0	0	0	25	129	0	0	29	171	0	0	0	0	0	0	0	352	0	0	327
OTU_391	Arthropoda	Insecta	Diptera	Chironomidae	Tvetenia	Tvetenia calvescens	100	Published		AATAAATAACATAAGATTTTGACTTCTACCTCCTTCTTTAACTTTATTATTATCTAGCTCAATTGTTGAAAACGGAGCTGGAACTGGTTGAACAGTTTACCCCCCTCTTTCTTCAGGGATTGCCCATGCTGGGGCATCTGTAGATCTTGCTATTTTTTCTCTTCATTTAGCTGGTATTTCTTCTATTTTAGGGGCAGTAAATTTTATTACAACTGTTATTAATATGCGATCTGAAGGAATTACATTAGACCGTATACCTTTATTTGTGTGATCTGTAATTATTACAGCTATTTTATTATTATTATCATTACCTGTTTTAGCTGGGGCTATTACTATATTATTAACAGATCGAAATTTAAATACCTCCTTTTTTGACCCTGCTGGAGGAGGAGACCCTAT…	0	0	0	0	31	69	94	1022	0	0	0	0	0	0	0	0	0	0	0	0	0	0	0	0	0	0	0
OTU_392	Arthropoda	Insecta	Diptera	Pediciidae	Dicranota		97.83	Early-Release	2 3	AATAAATAATATAAGATTTTGAATATTACCACCTTCATTAACTCTTTTATTAGCTAGAAGTTTAGTAGAAAACGGAGCTGGAACAGGATGAACAGTTTATCCTCCATTATCTGCAGGAATTGCTCATGCTGGAGCTTCGGTTGATTTAGCAATTTTTTCTCTTCACTTAGCTGGAATTTCATCAATTCTTGGAGCCGTAAATTTTATTACTACTGTTATTAATATACGATCTTCAGGAATTACATTTGATCGAATACCTTTATTTGTATGAGCTGTTGTAATTACTGCTGTTTTATTATTACTTTCTTTACCTGTTTTAGCAGGGGCAATTACAATACTTTTAACAGATCGAAATTTAAATACATCTTTTTTTGACCCAGCAGGAGGAGGAGACCCTAT…	0	0	0	0	0	488	0	0	315	311	0	0	188	0	0	0	0	0	0	0	0	0	0	0	26	0	0
OTU_393	Arthropoda	Arachnida					66.21	Published		TCTTAACAACTTCTCTTTTTGGTTACTTCCACCTTCCGTATTGTTGGCTTTAAGTTCTGCTATGGCAGACTCTGGTGCTGGAACAGGGTGGACTGTCTACCCGCCGTTAAGCTCCTCATTAGGACACAGTGGAAGAAGAGTCGACTTTGTTATCTTCTCTCTCCATATAGCGGGTGCTTCGAGCATTCTTAGAAGTCTTAACTTTATGTCTACAATGTGAAATAACCGTGGCGTGGAGGTGAGCTTTGACAAGGTTACACTCTTCACCTGATCTATTATTATTACTGGGCTACTATTGGTGTTATCTCTACCTGTCCTTGCCGGTGGGATTACAATGCTTTTACTGGATCGTAATCTAAATACCTCTTTCTTCGATGCAAGTGGGGGCGGCGACCCTAT…	0	0	102	42	317	106	242	39	0	0	0	0	0	0	33	50	0	0	0	84	0	0	0	0	138	0	56
OTU_394	Arthropoda	Insecta	Trichoptera	Rhyacophilidae	Rhyacophila		96.6	Private	3 4	TATAAATAACATAAGATTCTGACTACTGCCCCCCTCTCTTACTTTATTAACTATAAGAATAATTGTAGAAAATGGAGCAGGAACCGGTTGAACAGTGTACCCCCCACTTTCATCTAATATCGGCCATAATGGTAGTTCAGTAGATTTAACCATTTTTTCCCTTCATTTAGCGGGAGTATCTTCAATTTTAGGGGCGATTAACTTTATTACCACAGTAATTAATATACGATCAAAAGGAATGTTAATAGATCAAATACCATTATTCGTTTGATCAGTTGTCATTACAGCTCTTTTATTACTTTTATCTCTTCCCGTATTAGCAGGAGCTATTACTATGTTATTAACAGATCGAAACTTAAATACATCTTTTTTTGACCCTGCAGGAGGGGGTGATCCAAT…	0	0	0	0	0	0	0	0	99	93	0	0	964	0	0	0	0	0	0	0	0	0	0	0	0	0	0
OTU_395	Chlorophyta	Chlorophyceae					80.92	Published		AATGAATAACATTTCTTTCTGGGTACTACCTAGCAGTTTAACTTTACTATTACTAAGTAGCCTTGTTGAACAAGGTGCAGGTGTAGGTTGGACATAGTATCCGCCTTTGAGTAGTGCGCTAAGTCACTCTGGTTAGTCTGTTGATTTGGCTATTTTCAGTCTACACGTAGCTGGTGCTGGAAGTATTATGGGTTCCATTAACTTCCTTGTTACTGTTTAGAACATGCGTGCTCAAGGTATGACTCTATACCGTTTACCTTTGTTTGTTTGGGCATTATGTTTTGTAAGTATTTTGTTGATTGGTAGTCTTCCTGTTTTTTAGGCAGGATTGACTATGCTATTGACTGACCGTAACTTTAACACAAGTTTCTTCCTACCTGCTGGAGGAGGAGATGTGGT…	0	0	0	0	0	0	0	0	0	0	977	0	0	0	0	0	0	0	0	0	0	0	0	0	0	0	0
OTU_396	Arthropoda	Insecta	Diptera	Empididae	Chelifera	Chelifera trapezina	100	Private	3	TATAAATAATATAAGATTTTGAATACTCCCTCCCTCACTAACATTATTATTAACTAGTAGAATAGTAGAAAACGGAGCTGGGACAGGATGAACGGTTTACCCTCCCTTATCTTCAACAATTGCCCACAGAGGGGCTTCAGTAGATTTAGCAATTTTTTCACTTCATTTAGCAGGAATTTCATCTATTCTAGGAGCTGTGAATTTTATTACAACAGTAATTAATATACGATCAACAGGAATTACTTTTGACCGAATACCATTATTTGTATGATCAGTTCTAATTACTGCAGTACTTCTTCTATTATCTTTACCAGTATTAGCCGGAGCTATTACTATATTATTAACTGATCGAAATCTTAATACTTCTTTTTTTGATCCCGCAGGAGGAGGAGATCCTAT…	0	0	0	18	15	490	33	42	97	252	0	0	68	0	46	0	0	0	6	6	49	0	59	0	0	0	0
OTU_397	Proteobacteria	Betaproteobacteria					75	Published	2	GCTCAATAACATGAGTTTCTGGTTGTTGATTCCTGCGGCACTGTTGTTGGTGACCTCGATTTTTGTCCCCGGTGGTGCTGTCGCCGGTGGCTGGACGATGTATCCGCCACTTGCAATTCAGGGTGGCTTGTCTATGGATATGAGCATCTTTGCGCTGCATATTCTGGGCGTGTCATCCATCGTCGGCTCCATCAACATCATTACCACCATTTTTAACATGCGGGCTCCCGGCATGACATTGATGAAAATGCCAATGTTTGTTTGGACATGGCTCATCACCGCTTATCTGCTGATTGCTGCGATGCCGGTATTGGCAGGTGCGCTAACCATGATGATTACCGACCGTCACTTTGGTACCCACTTCTTCGATGCTGCCGGTGGTGGCGATCCAGTGTTGTT…	0	0	0	6	192	20	0	0	5	45	0	0	0	0	15	94	0	0	0	7	18	0	13	18	0	269	6
OTU_399	Arthropoda	Insecta	Plecoptera	Leuctridae	Leuctra		95.45	Published		AATGAATAACATAAGTTTTTGACTTCTACCACCCTCTCTCACCCTACTATTAGCTAGCAGCATAGTAGACAATGGGGCAGGAACTGGTTGAACGGTTTACCCCCCACTTGCAGCAGGTATCGCCCATGCCGGGGCCTCTGTTGACCTTGCTATCTTTTCACTACATTTAGCAGGGGTATCCTCAATCTTAGGAGCAGTAAATTTCATTACAACAGTAATTAATATACGGTCAAATGGAATGACATTAGATCGGATACCTTTATTTGTATGGGCAGTAGTCATCACAGCTTTATTACTACTCCTCTCACTACCAGTTCTAGCCGGTGCAATTACAATATTACTTACAGATCGTAACCTAAACACATCCTTCTTTGACCCAGCAGGAGGGGGAGACCCAAT…	262	234	0	0	0	0	0	0	0	0	0	23	0	30	0	104	110	0	0	0	78	30	96	63	0	0	84
OTU_403	Arthropoda	Insecta	Trichoptera	Limnephilidae	Potamophylax		95.87	Private		CATAAATAACATAAGATTCTGACTATTACCCCCCTCATTAAACCTTCTCCTAATCAGAGCTTTAGTAGAAAGAGGAACAGGAACTGGTTGAACCGTATACCCCCCTCTCTCTAGAAATTTAGCTCATGCAGGAAGTTCAGTTGATATCTCAATTTTCTCCCTCCACCTAGCAGGAATCTCCTCGATTCTAGGAGCAATCAATTTTATCTCCACTACACTAAATATACGCAATAATTTAATAACCCTAGATCGAATCCCCCTATTTGTGTGATCAGTTGCTATTACAGCTCTTCTCCTTCTTCTTTCCCTCCCCGTCTTAGCTGGAGCCATTACAATACTTCTTACTGATCGAAATCTTAATACTTCCTTTTTTGACCCATCTGGAGGGGGAGACCTCAT…	122	0	155	121	157	0	236	101	16	0	0	0	18	0	0	0	0	0	0	189	0	0	0	0	0	0	0
OTU_404	Arthropoda	Insecta	Diptera	Chironomidae			94.35	Private	3	AATAAATAATATAAGTTTTTGATTATTACCCCCTTCTTTAACTCTTCTTTTATCAAGCTCGATTGTAGAAAATGGGGCTGGTACAGGATGAACTGTTTATCCCCCACTATCTTCTGGTATTGCTCATGCAGGGGCTTCGGTTGATTTAGCGATTTTTTCTTTACATTTAGCTGGGATTTCTTCTATTTTAGGAGCTGTAAATTTTATTACTACTGTAATTAATATACGATCAGAAGGTATTTCTTTAGACCGAATACCTTTATTTGTTTGATCTGTTATTATTACTGCCGTACTTCTTTTACTTTCATTACCAGTTTTAGCAGGAGCTATTACTATATTATTAACTGATCGAAATCTAAACACATCATTTTTTGATCCTGCGGGAGGGGGAGACCCTAT…	0	0	0	0	0	0	0	0	80	48	0	0	20	1385	0	0	11	0	0	10	45	0	41	0	15	7	0
OTU_405	Proteobacteria	Alphaproteobacteria					82.33	Published	2	GATGAACAATATCTCTTTCTGGCTGCTTATACCGTCATTCTCGCTATTGCTGGGATCAACCTTTTTCAGTGGCGGTAGTGGGCCAGGCGCTGGCACGGGCTGGACGGTCTACGCCCCGCTCTCAACCAGCGGCTCGGCAGGGCCAGCCGTGGATATGGCGATCCTTTCGCTCCACTTGGCGGGTGCCTCCTCGATCCTGGGTGCGGTCAATTTCATTACGACCATTTTCAACATGCGCGCGCCGGGGATGACCCTGCACAAGATGCCGCTGTTTGTCTGGTCGATCCTTGTCACCGCTTTCCTGCTGTTGCTCGCACTTCCTGTGCTGGCCGCCGCAATCACGATGCTGCTGACTGACCGGAACTTTGGCACGGCATTCTTTGATGCAGCAGGCGGGGG…	0	0	0	0	0	0	0	0	0	0	0	0	0	0	0	0	0	0	0	0	0	0	0	0	1101	0	0
OTU_406	Magnoliophyta	Liliopsida	Alismatales	Araceae	Pinellia	Pinellia cordata	99.76	Published	2 4	ATTAAATAATATATCATTCTGGTTGTTGCCACCAAGTCTCTTGCTCCTATTAAGCCCAGCCTTAGTAGAAGTGGGTACCGGCACTGGGTGGACGGTCTATCCGCCCTTAAGTGGTATTACCAGCCATTCTGGAGGAGCAGTTGATTCAGCAATTTCTAGTCTTCATCTATCAGGTGTTTCATCAATTTTAGGTTCTATCAATTTTATAACAACTATCTCCAACATGCGTGGACCCGGAATGACTATGCATAGATCACCCCTTTTTGTGTGGTCCGTTCTAGTGACAGCATTCCCACTTTTATTATCACTTCCGGTACTGGCAGGGGCAATTACAATGTTATTAACCGATCGAAACTTTAATACAACCTTTTCTGATCCTGCTGGAGGGGGAGACCCCAT…	0	0	0	0	0	0	0	0	0	0	28	91	0	0	0	887	0	0	0	0	0	0	0	0	0	0	36
OTU_407	Arthropoda	Insecta	Ephemeroptera	Leptophlebiidae	Calliarcys	Calliarcys humilis	100	Private		GATAAACAATATAAGATTTTGGCTGCTCCCTCCCGCTTTGACTCTCCTTCTAGCTAGAAGTATAGTAGAAAGTGGTGCTGGGACAGGATGAACAGTATACCCTCCACTCTCTGCTGGTATTGCACATGCCGGTGCTTCCGTCGACCTCGCCATTTTCTCCCTACACTTAGCAGGTGTCTCTTCTATCTTAGGTGCTGTCAATTTTATTACTACAACGATCAACATGCGGACAAGAGGTATGACAATAGACCGAATCCCCCTGTTTGTATGATCAGTAGTAATTACCGCAATCCTATTACTCTTATCCCTGCCCGTTCTTGCTGGTGCTATCACAATACTTCTTACAGACCGAAACCTAAATACTTCGTTCTTTGACCCCGCCGGTGGAGGAGACCCCAT…	0	0	0	0	0	0	0	0	0	0	0	0	0	0	0	0	0	0	0	0	0	0	0	0	1006	0	0
OTU_408	Arthropoda	Insecta	Trichoptera	Beraeidae			93.48	Published		AATAAATAATATAAGTTTTTGATTACTTCCTCCTTCTTTAAATTTTTTATTATTTAGAAGTATAGTAGAAAGAGGAGTAGGAACAGGTTGAACAGTCTATCCCCCATTATCAGCAAATTTAGCCCATAGAGGAAGATCAGTTGACTTATCAATTTTTTCTTTACATTTAGCAGGAATTTCTTCAATTTTAGGGGCTATTAATTTTATTACAACAATAATTAATATACGTTCACCTGGAATAAGTTTAGATCGAATACCTTTATTTGCCTGATCAATTATAATTACTGCAGTCTTATTACTCCTATCCCTTCCAGTTCTAGCTGGTGCAATTACCATACTACTAACAGATCGAAATTTTAATACTTCATTTTTTGATCCAGCAGGAGGAGGAGACCCTAT…	0	0	0	0	0	0	0	0	0	0	0	0	0	0	0	0	0	0	0	0	0	0	0	0	950	0	0
OTU_409	Annelida	Clitellata	Crassiclitellata	Lumbricidae	Eiseniella	Eiseniella tetraedra	100	Published		TTTAAATAACATAAGATTTTGACTTTTACCTCCTTCTCTAATTCTATTAGTATCTTCCGCGGCCGTAGAAAAGGGTGCCGGGACAGGTTGAACTGTTTACCCACCCTTAGCAAGAAACTTAGCTCATGCAGGACCATCCGTAGATCTAGCTATTTTCTCCTTACATTTAGCGGGAGCTTCATCTATTTTAGGGGCCATCAACTTTATTACCACAGTCATTAATATACGATGAAGGGGCTTACGATTAGAACGAATCCCCCTTTTCGTCTGAGCTGTGCTAATTACAGTGATTCTTCTACTACTATCATTGCCCGTGCTTGCAGGAGCAATTACCATATTATTAACTGACCGAAATCTCAATACATCTTTTTTTGATCCGGCTGGTGGTGGTGACCCAAT…	0	155	0	0	0	0	0	0	286	0	0	0	0	237	0	0	0	272	0	0	0	0	0	0	0	0	0
OTU_410	Arthropoda	Insecta	Diptera	Rhagionidae	Chrysopilus		100	Private	3	GATAAACAATATAAGATTTTGACTATTACCTCCTTCTTTAACTCTCTTATTAGCAAGTAGTATAGTAGAAAATGGAGCTGGTACAGGATGAACAGTTTACCCTCCCTTATCTTCAGGAATTGCTCATGCTGGAGCTTCAGTAGATTTAGCAATTTTTTCTTTACATTTAGCTGGGGTTTCATCAATTCTAGGAGCTGTAAATTTTATTACTACTGTAATTAATATACGATCAGCAGGTATTACATTTGATCGAATACCTTTATTTGTATGAGCTGTAGTAATTACTGCAGTATTATTATTACTATCTCTTCCTGTATTAGCAGGAGCTATTACAATATTATTAACAGATCGAAATTTAAATACTTCTTTTTTCGATCCTGCAGGAGGGGGAGATCCAAT…	595	119	0	0	0	0	0	0	0	199	0	0	153	0	0	0	0	0	0	0	0	0	0	0	5	0	0
OTU_411	Arthropoda	Insecta	Trichoptera	Calamoceratidae	Calamoceras	Calamoceras marsupus	100	Published		AATAAATAATATAAGTTTTTGACTCTTACCCCCTTCTTTAAATTTATTATTATTTAGAAGTATGGTTGAAAATGGAACTGGAACTGGATGAACAGTTTATCCCCCATTATCAGCTAATATTGCTCATATAGGAAGATCAGTTGATTTATCAATTTTTTCTCTTCATTTAGCAGGAATTTCATCTATTTTAGGGGCCATTAATTTTATTACTACTGTTATTAATATACGATCTAAGGGGATAAAATTTGACCAAATACCTTTATTTGTTTGATCTGTTGTTATTACAGCATTATTATTATTACTATCTTTACCTGTGTTAGCTGGTGCTATTACTATACTATTAACAGATCGAAATTTAAATACTTCTTTTTTTGATCCTTCAGGAGGGGGAGATCCTAT…	0	512	0	0	0	0	0	0	0	0	0	0	0	0	129	23	0	0	0	0	0	0	0	75	0	0	342
OTU_412	Arthropoda	Arachnida					72.49	Published	2	ATTGAACAACATTTCATTCTGGTTGTTGCCACCAGCTTTGTTGATGTTGGTGTCGTCATCATTGGTAGAAGCGGGAGCGGGAACCGGATGGACCGTGTACCCACCGTTGTCATCTGTAGAGGCCCATAGTGGACCGTCTGTAGATTTGGCGATTTTCTCATTGCACTTGGCGGGAGCCTCATCGATCTTGGGAGCGATTAACTTCATTACCACGATTATGAACATGCGATCCCCAGGAATGACCATGCACCGATTGCCATTGTTCTGCTGGGCAGTGAGAATTACTGCGGTGTTGTTGTTGTTGTCATTGCCAGTGTTGGCCGGAGCGATTACGATGTTGTTGACCGATCGAAACTTCAACACCTCATTCTTTGATCCAGCCGGAGGAGGAGATCCAGT…	74	183	0	0	0	0	98	5	51	88	408	102	56	0	138	90	0	0	0	0	0	16	0	65	0	0	60
OTU_413	No Match	No Match	No Match	No Match	No Match	No Match				AATGAACAACTTTAGTTTTTGGCTGCTAGTACCAGCCGCATTGATGCTCACCATTTCGTTTTATGTGCCAGGCGGCGCAACGGCCGCAGGCTGGACACTGTACGCACCTTTGTCAGTGCAAATGGGGCCTGGTATGGATTTGGCAATTTTCGCCATGCATTTGATGGGTGCTAGCTCGATTATGGGTTCAATCAATATTGTGGTCACCATTTTGAACATGCGTGCGCCAGGCATGACTTTGATGAAAATGCCGATGTTTGTGTGGACTTGGTTAATTACGGCATATTTGTTGATTGCTGTGATGCCCGTTTTGGCTGGCGCAATCACCATGATTTTGACCGATAGGCATTTCGGCACCAACTTTTTTAATGCCGCTGCGGGCGGCGATCCTGTGATGTA…	0	0	0	0	0	0	0	0	0	0	0	0	0	1022	0	0	0	0	0	0	0	0	0	0	0	0	0
OTU_414	Arthropoda	Insecta	Diptera	Chironomidae			90.34	Published		TATAAATAATATAAGATTCTGACTTTTACCTCCTTCTTTAACTCTTCTTCTTTCTAGATCCATCGTAGAAAATGGGGCAGGAACCGGATGAACCGTTTATCCTCCCTTATCTTCTAGCATTGCCCACAGAGGTGCTTCAGTAGACTTAGCTATTTTTTCTCTTCATTTAGCTGGGGTATCTTCTATTTTAGGATCAGTAAATTTTATTACAACAGTAATTAATATACGCTCAAGAGGAATTACTTTAGACCGTATACCTTTATTCGTTTGATCAATCGTAATTACAACCGTTTTATTACTTTTATCTTTACCTGTATTAGCAGGAGCTATTACAATATTATTAACAGACCGAAATTTAAATACTTCTTTCTTTGACCCTGCGGGAGGAGGAGACCCAAT…	0	0	9	0	0	0	0	0	0	0	0	0	0	0	0	0	0	0	0	15	0	0	0	0	899	260	0
OTU_415	Arthropoda	Copepoda	Cyclopoida	Cyclopidae	Mesocyclops	Mesocyclops leuckarti	99.76	Private	2 3	TATAAATAATATAAGGTTTTGGTTTTTACTACCAGCTTTGATCCTTTTACTGGCTAGAGCTTTAGTTGAGTCTGGTGCTGGGACTGGGTGAACAGTTTACCCGCCCCTAAGAAGTAATCTGGCTCACTCTGGAGCCTCGGTAGATTATGCTATTTTTTCTTTACATTTGGCTGGTGTTTCTTCTATCTTAGGAGCTGTAAATTTTATTAGCACAATGGGAAATCTACGAACTTTTGGTATAACAGGAGATCGGGTTCCACTATTTGCATGAGCTGTTTTAATTACAGCCATTCTCTTACTTCTTTCACTACCTGTTTTAGCAGGGGCGATTACCATATTATTAACTGACCGTAATTTAAATACAACTTTTTATGATCCAAGTGGAGGGGGTGATCCAAT…	0	0	0	0	199	28	266	0	0	0	541	0	0	0	0	0	0	0	0	0	0	0	0	0	0	0	0
OTU_416	Heterokontophyta	Oomycota					79.17	Published	2	TTTAAATAATATTAGTTTTTGATTATTGATACCAGCATTAGGTTTATTAATTTGATCTTCTGTTATTGAAATGGGTGTTGGTACCGGTTGAACTGTTTATCCTCCTTTATCTGGTGTTTTAGCCCATTCAGGTGTGGCAGTAGAATGCGCTATTTTTAGTTTACATTTAGCTGGTATTTCTTCAATATTGGGTGCACTTAATTTTATAGCAACAGTTATTAATATGAGAGTACCCGGTTTAACTATGTTTAGATTGCCGTTATTTGTTTGAGCAGTTTTTATAACAGCGTGATTATTATTATTATCATTACCAGTTTTAGGTGGTGCCATTACAATGTTATTAACTGATAGAAATTTTAATACAACTTTTTTTGAAGTAAATGGTGGTGGAGATCCCGT…	0	0	0	0	0	0	0	0	0	0	0	0	0	0	0	0	0	0	0	0	0	0	0	0	0	975	0
OTU_417	Annelida	Clitellata	Tubificida	Naididae	Nais	Nais elinguis	100	Published		ATTAAATAATCTAAGATTTTGATTACTACCACCATCATTAATTCTACTAATTTCATCAGCCGCAGTTGAAAAAGGTGCAGGAACAGGATGAACTGTTTACCCTCCATTATCAAGAAATTTAGCTCATGCTGGACCATCAGTTGACATGGCTATTTTTTCTCTTCATTTAGCAGGTGCATCATCTATTTTAGGTGCAGTAAATTTTATTACTACAGTAATAAATATACGATGAAACGGTATACGATTAGAACGTTTACCTTTATTTGTATGAGCTGTATTCCTTACTGTAATTCTCCTTCTACTATCGCTACCAGTATTAGCTGGCGCTATTACAATACTTCTTACAGACCGTAATTTAAATACCTCATTCTTTGATCCAGCAGGAGGAGGAGATCCGAT…	0	0	0	0	7	5	135	24	0	0	0	0	0	0	0	0	0	0	836	0	0	0	0	0	0	0	0
OTU_418	Arthropoda	Insecta	Diptera	Chironomidae	Paracricotopus	Paracricotopus niger	100	Private		AATAAATAATATAAGATTTTGACTATTACCACCTTCTTTAACTCTTCTTTTATCTAGATCAATTGTTGAAAACGGAGCAGGAACAGGTTGAACTGTTTACCCTCCCCTATCATCTGGAATTGCTCATACTGGAGGTTCTGTAGATTTAGCTATTTTTTCATTACATTTAGCAGGAATTTCTTCTATTTTAGGAGCTGTAAATTTTATTACTACTGTAATTAATATACGATCTAACGGAATTACATTAGATCGAATACCGTTATTTGTTTGATCAGTTGTAATTACTGCTGTCCTTTTATTATTATCTTTACCAGTTTTAGCTGGAGCTATTACAATATTATTAACTGATCGAAATTTAAATACATCATTCTTTGACCCTGCTGGTGGGGGAGATCCTAT…	4	17	28	0	0	0	0	0	0	11	33	190	0	0	3	0	225	0	155	34	620	27	547	0	0	0	59
OTU_419	Actinobacteria						63.41	Published	2	GCTTAATGCACTGGGCTTCTGGGCGACACTCTTTGGCGGACTGATTGTCTACTCCAGCTTCATCACCGGCGGGGCACCAGCCATTGGTTGGGTAGCCTACTCGCCGCTCACGGAACGCACCTTTGCCCGTTCCAGCGCCACCGATTTCTGGGCGCTCGGCCTGATGGTGGGAGGCGTTGGGACCCTGACTGCCGGCATCAACTTTATCGCCACCGTGATGGGCATGCGGGCGCCGGGGATGACGATGCGGAAGATTCCGTTCTTCGTCTGGACGATGCTCTGGACTTCGGTGTTGATCCTGTTTGCCATCCCACCGCTGACTGCTGGCCTGGGGATGGTGTTGCTGGATCGTAACCTTGGTGCTCACTTCTTCGATGTGCAGAATGGTGGCTCGTCTCT…	58	0	5	0	0	38	16	19	101	94	39	0	552	0	20	4	0	0	7	15	51	28	26	9	0	87	0
OTU_420	Arthropoda	Insecta	Megaloptera	Sialidae	Sialis	Sialis fuliginosa	98.06	Private		TATAAATAATATAAGATTCTGGCTTTTACCCCCCTCTTTAACTCTTCTTCTTTCAAGAAGAATTGTTGAAAATGGAGCCGGAACAGGATGAACAGTATATCCCCCCCTTTCTAGAGCAATTGCTCATGCAGGGGCATCAGTAGACTTAGCAATTTTTAGCCTTCATTTAGCTGGTGTGTCTTCAATTTTAGGAGCTGTTAATTTTATTACCACAGTAATTAATATACGAGCAAGAGGAATAACTCTTGATCGTATACCTTTATTTGTTTGATCAGTTGTTATTACTGCTATTTTATTACTTTTATCTTTACCTGTTTTAGCCGGAGCAATTACTATATTATTAACTGATCGTAATCTTAATACTTCTTTTTTTGATCCTGCTGGTGGGGGTGACCCTAT…	0	0	0	0	0	0	0	0	0	0	0	0	1020	0	0	0	0	0	0	0	0	0	0	0	0	0	0
OTU_421	Arthropoda	Branchiopoda	Anomopoda	Daphniidae	Simocephalus	Simocephalus vetulus	100	Private		TTTAAATAATTTAAGCTTTTGACTTCTTCCCCCAGCCCTTACTCTTTTATTAGTAGGAGGGGCAGTAGAAAGTGGTGCAGGGACGGGGTGAACAGTCTACCCCCCTTTGTCTGCAGGCATTGCTCACGCCGGAGCTTCAGTAGACTTAAGAATTTTTTCCCTTCATTTGGCAGGGATCTCTTCTATTTTAGGGGCTGTAAATTTTATTACAACTATCATTAACATACGATCTGAGGGTATAACTTTAGATCGAATTCCTCTTTTTGTTTGGGCGGTAGGTATTACTGCCCTCCTTTTATTATTGAGTCTACCTGTCTTAGCCGGTGCCATTACTATACTACTAACTGACCGGAATTTAAACACTTCGTTTTTTGATCCGGCGGGAGGGGGGGACCCTAT…	0	0	0	0	0	0	0	0	0	0	987	0	0	0	0	0	0	0	0	0	0	0	0	0	0	0	0
OTU_423	Ascomycota	Leotiomycetes	Helotiales				89.61	Published		GCTAAATAATATAAGTTTCTGACTATTACCACCTAGTTTATTATTATTCTTATTTGCTAGTGGAATAGAAAATGGAGCAGGAACAGGTTGAACACTTTACCCTCCATTAAGTGGAGTACAGAGTCACAGTGGACCTAGTGTAGATTTAGCTATATTTGGATTACACTTATCAGGTATAAGTAGTTTATTAGGTGCAGTAAACTTTATAACTACAATACTTAACATGAGAAGTCCAGGTATAAGATTACACAAATTAGCTTTATTTGGATGAGCAGTAATAGTTACTGCAGTATTATTATTACTATCTTTACCTGTCTTAGCCGGTGCAATTACTATGGTATTAACTGATCGTAATTTTAATACATCATTCTTTGAAGCAGCAGGTGGTGGTGATCCTAT…	0	0	106	13	328	91	526	107	0	0	0	0	0	0	22	0	0	0	0	102	0	0	0	0	0	0	20
OTU_424	Arthropoda	Insecta	Diptera	Chironomidae	Stenochironomus	Stenochironomus gibbus	100	Published		AATAAATAATATGAGATTCTGATTATTACCCCCCTCTCTTACTTTATTAATTTCTAGAGCAATTGTTGAAAATGGAGCAGGTACAGGTTGAACAGTTTATCCTCCTTTATCGAACGCTATTGCACATAGAGGAGCCTCTGTTGATTTAGCTATCTTTTCATTACATTTAGCAGGTATTTCTTCAATTTTAGGATCTGTAAATTTTATCTCAACAATTATAAATATACGTTCAAAAAATCTTAATCTTGACCGCATACCTTTGTTTGTTTGATCTATTTTAATTACAACTATTTTATTATTATTATCTTTACCAGTTCTTGCAGGAGCAATTACAATACTTTTAACAGATCGAAATTTAAACACAAGTTTTTTTGATCCAAGAGGTGGAGGAGACCCAAT…	35	496	0	0	0	0	0	0	0	0	0	17	0	0	11	141	0	0	0	0	0	0	0	207	0	0	106
OTU_425	Ascomycota	Leotiomycetes	Helotiales				88.65	Published		GTTAAATAATATAAGTTTCTGACTATTACCACCTAGTTTATTATTATTCTTATTTGCTAGTGGTATAGAAAATGGTGCAGGTACAGGTTGAACACTTTACCCACCATTAAGTGGGGTACAGAGTCACAGTGGACCTAGTGTAGATTTAGCCATCTTTGGATTACACTTATCAGGTATAAGTAGTTTACTAGGTGCAGTAAACTTTATAACAACAATACTTAATATGAGAAGTCCAGGTATAAGATTACACAAATTAGCTTTATTTGGATGAGCAGTAATAGTAACAGCAGTGTTATTATTATTATCTTTACCTGTACTAGCAGGAGCCATCACTATGGTTTTAACTGATCGTAATTTTAATACATCATTCTTTGAAGCAGCAGGTGGTGGTGATCCTAT…	0	0	0	24	83	9	867	42	0	0	0	0	0	0	0	0	0	0	0	0	0	0	0	0	0	0	0
OTU_426	Arthropoda	Insecta	Diptera	Chironomidae			91.15	Published		AATAAATAACATAAGATTTTGAATATTACCCCCTTCTTTAACTTTACTTTTATCTAGATCAATTGTAGAAAATGGAGCTGGGACAGGTTGAACTGTTTATCCCCCTCTCTCCTCTGGAATTGCACATGCTGGAGCCTCTGTTGATTTAGCTATCTTTTCTTTACATTTAGCCGGAATTTCTTCTATCTTAGGAGCAGTAAATTTTATTACAACAGTAATTAACATACGTTCAGCAGGAATTACTTTAGATCGAATACCCTTATTTGTTTGATCTGTAGTTATTACAGCAGTTTTATTATTACTTTCTTTACCAGTATTAGCAGGAGCTATTACTATACTATTAACTGACCGTAATTTAAATACTTCCTTCTTCGACCCTGCTGGAGGAGGAGATCCTAT…	0	0	0	0	0	0	0	0	853	22	0	0	46	0	0	0	0	0	65	0	0	0	0	0	0	0	0
OTU_427	Arthropoda	Insecta	Hemiptera	Nepidae	Nepa	Nepa cinerea	99.76	Published		AATAAATAATATAAGATTCTGATTATTGCCTCCCTCCCTCACACTACTATTAATAAGAAGAATTGCAGAAAGAGGAGCCGGAACAGGATGAACAGTATACCCTCCCTTATCAACAAATATATCTCATAGAGGAGCATCTGTTGATCTTGCAATTTTTTCATTACATTTGGCCGGAGTGTCATCAATCCTAGGCGCAGTAAACTTTATTTCAACTATTATTAACATACGAAGAACAGGTATACATCCAGATCGAATACCTTTATTTGTATGATCTGTAGGAATTACAGCCCTATTATTATTATTATCATTACCTGTTCTTGCAGGTGCTATTACGATACTATTAACAGATCGAAATTTAAACACATCATTCTTTGACCCCGCAGGAGGAGGAGATCCAAT…	0	783	0	0	0	0	0	0	0	0	0	0	0	0	0	0	0	0	0	0	0	142	0	0	0	0	0
OTU_428	Arthropoda	Insecta	Diptera	Chironomidae	Cricotopus	Cricotopus tremulus	100	Private	1	AATAAATAATATAAGTTTTTGACTTTTACCTCCTTCATTAACATTACTTTTATCAAGATCAATTGTAGAAAATGGGGCTGGTACAGGTTGAACAGTTTACCCTCCTCTTTCTTCTGGAATTGCTCATGCTGGAGCTTCTGTTGATCTTGCCATCTTTTCTTTACATTTAGCAGGAATTTCTTCTATTTTAGGAGCTGTAAATTTTATTACAACTGTAATTAATATACGATCAGAAGGAATTACTTTAGACCGAATACCTTTATTTGTATGATCAGTTGTAATTACTGCTATTTTATTATTATTATCTTTACCTGTTTTAGCTGGTGCAATTACTATATTATTAACAGATCGAAATTTAAATACTTCATTCTTTGACCCTGCTGGAGGAGGAGATCCTAT…	0	0	0	0	0	0	0	0	0	0	585	7	0	0	0	0	187	0	0	0	333	0	266	0	0	0	362
OTU_429	Proteobacteria	Alphaproteobacteria					81	Published	2	GATGAACAATATCTCTTTCTGGCTGCTTATTCCGTCATTCTCGCTATTGCTGGGATCAACCTTTTTCAGTGGCGGTAGTGGGCCAGGCGCTGGCACAGGCTGGACGGTCTACGCCCCGCTCTCAACCAGCGGCTCGGCAGGGCCAGCCGTGGATATGGCGATCCTTTCGCTTCACCTTGCAGGGGCCTCTTCGATTCTGGGCGCTGTCAATTTCATTACGACCATTTTCAACATGCGCGCGCCGGGGATGACCCTGCACAAGATGCCGCTGTTTGTCTGGTCGATCCTTGTCACCGCTTTCCTGCTGTTGCTCGCACTCCCTGTCCTGGCCGCCGCAATCACGATGCTGCTGACTGACCGGAACTTTGGCACGGCATTCTTTGATGCAGCAGGCGGGGG…	0	0	0	0	0	0	0	0	0	0	0	0	0	0	0	0	0	0	0	0	0	0	0	0	1010	0	0
OTU_431	Arthropoda	Insecta	Diptera	Syrphidae	Eupeodes	Eupeodes corollae	100	Published	2	TATAAATAATATAAGTTTTTGATTATTACCTCCATCTTTAACTCTTCTATTAGTAAGAAGAATAGTTGAAAATGGGGCTGGAACTGGTTGAACAGTTTACCCTCCACTTTCTGCTAGTATTGCACATGGAGGAGCTTCTGTTGATTTAGCTATTTTTTCCCTTCATTTAGCTGGAATATCATCAATTTTAGGAGCTGTAAATTTTATTACTACAGTAATTAATATACGATCTAATGGAATTTCTTATGATCGTATACCTTTATTTGTATGATCAGTAGTAATTACTGCTTTATTATTACTTTTATCATTACCAGTATTAGCAGGAGCTATTACTATACTTTTAACTGATCGAAATTTAAATACATCATTCTTTGACCCAGCAGGAGGAGGAGATCCAAT…	0	0	0	0	0	0	1011	0	0	0	0	0	0	0	0	0	0	0	0	0	0	0	0	0	0	0	0
OTU_432	Annelida	Clitellata	Enchytraeida	Enchytraeidae	Fridericia	Fridericia christeri	99.76	Early-Release	3	ACTTAACAATATAAGATTCTGATTACTGCCCCCTTCACTTATACTACTTTTATCATCTGCAGCAGTAGAAAAAGGAGCAGGTACCGGATGAACCGTATATCCACCCTTAGCTAGAAACATTGCTCATGCAGGACCATCAGTTGATTTAGCAATTTTCTCCCTACACTTAGCAGGTGCTTCATCAATTCTTGGGGCTGTAAATTTTATTTCAACAGTAATTAATATACGATGACAAGGACTTCAATTAGAGCGAATCCCCCTATTCGTATGGGCCGTAACAATTACAGTAGTTTTACTTCTACTATCTCTCCCAGTATTAGCTGGAGCTATTACCATATTACTGACAGATCGAAATTTAAACACATCATTCTTTGATCCTGCCGGCGGGGGAGATCCAAT…	0	0	0	0	45	822	0	139	0	0	0	0	0	0	0	0	0	0	0	0	0	0	0	0	0	0	0
OTU_433	Arthropoda	Copepoda	Cyclopoida	Cyclopidae	Macrocyclops	Macrocyclops albidus	100	Published	1	GATAAATAATATAAGATTTTGGTTTTTATTACCAGCTTTGATTTTATTATTAGCAAGAGCTTTAGTGGAGTCTGGGGCTGGAACTGGCTGAACAGTGTATCCCCCCTTAAGAAGAAATTTAGCCCATTCTGGTGCTTCAGTTGACTATGCTATTTTTTCTCTTCATTTAGCCGGGGTTTCTTCTATTCTTGGAGCTGTAAATTTTATTAGAACTATAGGTAATTTGCGTACTTTTGGTATGACAGGGGACCGAGTCCCTCTTTTTGCTTGGGCTGTTTTAATCACTGCTATTCTTCTCTTACTATCTTTACCAGTTCTAGCGGGGGCCATTACTATACTTCTTACTGATCGAAATTTAAATACAACTTTTTATGACCCTAGAGGAGGGGGGGACCCGAT…	25	20	0	0	0	0	0	0	0	0	921	0	0	0	0	0	0	0	0	0	0	0	0	0	0	0	16
OTU_434	Arthropoda	Insecta	Ephemeroptera	Baetidae	Baetis	Baetis alpinus	100	Published		TATGAACAATATAAGTTTTTGGTTGTTGCCCCCTTCGTTAACCTTGCTTGTGTCAAGTAGAATTGTAGATGTTGGTGCGGGAACGGGATGGACGGTGTACCCCCCGCTTTCAGCCAATATCGCCCATGGTGGTGCGTCTGTCGATTTTGCCATTTTTTCCCTACATCTGGCAGGGGTGTCATCTATCTTAGGGGCTGTAAATTTTATCACAACTGTTGTTAATATGCGCAGCCCGGGTATGACCTTGGACCGAATACCTCTGTTTGTATGGTCTGTGGTAATTACCGCTGTTCTCTTACTTCTGTCGCTGCCGGTGCTGGCAGGAGCTATTACTATGTTACTAACGGATCGTAATTTAAATACCTCGTTCTTTGACCCTGCAGGTGGGGGTGACCCTAT…	0	0	0	0	0	0	0	0	0	0	0	0	0	232	0	0	0	0	396	0	156	13	146	0	0	0	0
OTU_435	Arthropoda	Insecta	Odonata	Calopterygidae			91.55	Private	3 4	TTTAAATAACATTAGTTTTTGGTTACTTCCTCCATCTTTTTTATTATTAGTTATATCGTCTTTAGTTGAAGGTGGTGTTGGTACAGGATGGACTCTTTATCCACCTTTATCTAGTATAGAAAATCATTCCGGAGGAGGAGTTGATATGGCTATTTTTAGTTTACATTTAGCTGGAATTTCGTCTTTATTAGGTGCTATTAATTTTATAACTACTGTTTTTAATATGAGAAGTCCTCAAATGACTTGGAATAGACTTcctttatttgtatggagtattttaattacagcttttttattattactttctttacctgtttttGCAGGTGGAATAACCATGTTATTAACAGATCGTAATTTTAATACTTCTTTTTTTGATCCTTTAGGAGGAGGAGATCCTAT…	269	60	0	0	0	0	0	0	0	0	0	42	0	0	171	280	0	0	0	0	0	0	0	0	0	0	147
OTU_436	Arthropoda	Insecta	Diptera	Chironomidae	Potthastia		96.37	Published	2	AATAAATAACATAAGATTTTGAATACTTCCACCTTCTCTAACCTTATTATTAGCAAGCTCAATTGTTGAAAACGGGGCTGGAACAGGATGAACAGTTTACCCTCCTTTATCTTCTGGAATTGCTCACGCCGGAGCCTCTGTTGATTTAGCTATTTTTTCTTTACATTTAGCTGGAATTTCTTCTATTTTAGGGGCAGTAAATTTTATCACAACAGTAATTAATATACGTTCTTCTGGAATTACATTAGACCGAATACCTTTATTTGTTTGATCAGTCGTAATCACGGCTATTTTACTTTTATTGTCTTTACCAGTTTTAGCCGGAGCTATTACAATGCTTTTAACTGATCGAAATTTAAACACCTCTTTTTTTGACCCTGCGGGAGGGGGAGACCCAAT…	0	62	36	0	0	0	0	0	0	0	0	0	182	0	75	84	335	0	0	62	0	7	0	88	0	274	55
OTU_438	Mollusca	Gastropoda	Cycloneritida	Neritidae	Theodoxus	Theodoxus fluviatilis	100	Published	2	ATTAAATAATATAAGTTTTTGGCTTCTTCCACCATCGTTGACTTTATTATTGGCTTCATCTGCAGTGGAAAGTGGGGTTGGTACTGGTTGAACTGTATATCCTCCTTTGTCTGGAAATTTAGCTCATGCGGGGGGTTCTGTTGATTTAGCTATTTTTTCTTTACATTTAGCTGGTGTTTCTTCTATTTTAGGTGCTGTTAATTTCATTACTACAATTATTAATATGCGGTGACAAGGTATGCAATTTGAGCGATTGCCTTTATTTGTGTGGTCTGTAAAAATTACTGCAATTTTGTTATTATTATCTTTGCCTGTACTTGCTGGGGCAATTACTATATTATTAACTGATCGAAATTTTAATACTTCTTTCTTTGATCCTGCCGGCGGAGGTGATCCAAT…	0	0	0	0	0	0	0	0	0	0	35	39	0	0	0	0	0	0	0	0	0	0	0	0	0	0	907
OTU_439	Annelida	Clitellata	Enchytraeida	Enchytraeidae	Buchholzia		97.34	Private	3	TCTAAATAATATAAGATTTTGACTTCTACCTCCCTCATTAATTCTCCTTCTATCTTCAGCAGCAGTAGAAAAAGGAGCCGGTACAGGATGAACAGTATACCCACCTCTTGCTAGTAATATAGCTCACGCTGGCCCATCAGTTGATCTAGCAATTTTTTCACTTCACCTTGCAGGTGCCTCATCAATTTTAGGAGCAGTAAACTTTATTTCAACAGTAATCAATATACGATGACAAGGGATTCAATTAGAACGAATTCCATTATTCGTTTGAGCTGTAACAATTACAGTAGTTCTACTATTACTATCTCTCCCAGTTCTTGCTGGAGCAATTACTATACTATTAACAGATCGAAATTTAAACACATCTTTCTTTGACCCAGCTGGCGGTGGAGACCCTAT…	0	0	0	16	99	762	0	0	0	0	0	0	0	0	0	0	0	0	0	0	0	0	0	0	0	0	0
OTU_440	Annelida	Clitellata	Lumbriculida	Lumbriculidae			94.69	Private	1	ACTTAACAACCTAAGATTCTGACTACTTCCACCTTCTTTAACTTTATTAGTAGCATCAGCTGCCATCGAAAAGGGAGCGGGCACAGGATGAACAGTTTATCCTCCTCTATCAAGAAATTTAGCTCATGCAGGCCCATCAGTAGACCTAGCAATCTTTTCACTTCATCTAGCCGGAGCATCCTCCATTCTAGGAGCTATTAACTTTATTACAACTGTAATTAATATACGATGAAATGGGCTCCGGCTTGAACGAGTTCCATTATTTGTATGAGCAGTAACAATTACAGTAGTGCTCTTACTATTATCATTACCAGTACTAGCTGGGGCAATCACTATACTTCTTACAGATCGAAACTTAAATACAACATTTTTTGACCCTGCTGGAGGTGGAGATCCAGT…	0	0	0	0	0	0	0	0	0	0	0	0	0	0	0	0	837	0	0	0	0	0	0	0	0	0	0
OTU_441	Arthropoda	Insecta	Diptera	Chironomidae	Microtendipes	Microtendipes pedellus	99.28	Private	1	AATAAATAATATAAGTTTTTGATTATTACCTCCTTCTTTATCTCTTCTTCTTTCAAGTTCAATTGTAGAAAATGGAGCAGGAACAGGTTGAACTGTTTATCCTCCTTTATCTTCTAATATTGCTCATAGTGGGGCATCTGTTGATTTAGCTATTTTTTCTCTTCATTTAGCAGGTGTATCTTCAATTTTAGGATCAGTAAATTTCATTACAACAGTAATTAATATACGATCTAATGGAATTACTTTAGACCGAATACCTTTATTTGTTTGATCAATTGTAATTACTACAGTATTACTATTACTTTCATTACCTGTTTTAGCAGGAGCAATTACTATATTATTAACAGATCGAAATTTAAATACATCTTTTTTCGACCCTGCGGGAGGAGGAGACCCAAT…	0	0	0	0	0	0	21	0	0	0	27	0	0	0	161	10	0	0	0	0	254	157	226	25	0	0	649
OTU_442	Arthropoda	Insecta	Diptera	Chironomidae	Micropsectra	Micropsectra atrofasciata	99.76	Early-Release		AATAAATAATATGAGTTTTTGGCTTTTACCTCCCTCATTATCTCTTCTTCTTTCTAGTAGTATTGTAGAAAACGGAGCAGGAACAGGATGAACTGTCTATCCTCCCCTATCTTCAAGAATTGCCCATAGTGGTGCATCAGTTGATTTAGCAATTTTTTCCCTACATTTAGCAGGAATTTCTTCTATTTTAGGTTCTGTAAATTTTATTACAACAGCAATTAATATACGATCAAATGGAATTACATTAGACCGAATACCTTTATTTGTCTGATCAGTTATTATTACCACAGTTTTACTCCTTCTATCATTACCTGTTTTAGCTGGTGCAATTACTATGCTTTTAACAGACCGAAATTTAAATACTTCTTTTTTTGATCCTGCTGGAGGAGGAGATCCTAT…	0	0	110	15	0	48	25	71	11	0	0	0	0	0	0	0	40	140	140	128	229	40	134	0	0	0	0
OTU_443	Annelida	Clitellata	Enchytraeida	Enchytraeidae	Fridericia	Fridericia tuberosa	100	Early-Release	3	TCTCAATAACATAAGATTTTGATTACTACCTCCATCCCTTATACTCCTTCTATCCTCTGCAGCCGTAGAAAAAGGTGCTGGTACAGGATGAACAGTATACCCACCCTTAGCAAGAAATATAGCCCACGCTGGCCCATCTGTAGACCTAGCAATTTTCTCACTTCATTTAGCAGGTGCATCATCAATTCTAGGAGCAGTAAATTTCATCTCGACAGTAATTAACATACGTTGACAAGGACTTCAATTAGAACGAATCCCCTTATTTGTATGAGCAGTAACAATCACCGTTGTTCTACTCTTACTATCTCTCCCAGTTCTAGCCGGAGCAATTACAATACTACTTACCGACCGAAATTTAAATACTTCATTCTTCGACCCAGCAGGAGGAGGAGATCCAAT…	0	0	0	0	130	343	0	396	0	0	0	0	0	0	0	0	0	0	0	0	0	0	0	0	0	0	0
OTU_444	Arthropoda	Insecta	Diptera	Empididae	Clinocera	Clinocera stagnalis	100	Private		AATAAATAACATAAGTTTTTGAATATTACCTCCTTCTTTAACCCTATTATTAGCAAGTAGAATAGTAGAAACCGGAGCAGGAACAGGATGAACAGTTTATCCCCCCCTATCATCAGGTATCGCTCATAGAGGTGCATCAGTTGATTTAGCAATTTTTTCACTTCATTTAGCTGGTATTTCATCTATTTTAGGAGCAGTAAATTTTATTACAACAGTAATTAATATACGATCAACAGGAATTTCATTTGACCGAATACCTTTATTTGTTTGAAGAGTTGTAATTACAGCTATTTTATTATTATTATCATTGCCAGTATTAGCCGGAGCAATTACTATACTACTTACAGACCGAAACTTAAATACATCATTTTTTGATCCAGCTGGAGGTGGTGATCCCAT…	0	0	69	0	21	204	322	393	0	0	0	0	0	0	0	0	102	0	0	91	0	0	0	0	0	0	0
OTU_445	Annelida	Clitellata	Tubificida	Naididae	Chaetogaster		100	Private	3	TCTTAATAATCTAAGATTCTGACTATTACCTCCTTCACTAATTCTATTAATTTCTTCCGCTGCAGTAGAAAAAGGTGCTGGTACTGGATGAACTGTATACCCTCCACTCTCAAGAAATCTTGCTCATGCAGGACCTTCTGTAGATATGGCTATTTTCTCCTTACATTTAGCAGGAGCCTCATCTATTCTAGGTGCAGTAAATTTTATTACTACAGTAATTAACATACGATGAAATGGAATACGGCTAGAACGACTCCCTCTATTTATCTGAGCAGTACTTCTAACTGTAATTCTACTTCTTCTATCACTACCAGTACTTGCTGGGGCAATTACAATACTATTAACTGACCGTAATCTAAACACTTCTTTCTTCGATCCCGCTGGAGGTGGAGACCCTAT…	8	39	61	0	77	0	43	0	27	18	59	31	31	0	125	0	43	4	0	50	189	162	174	0	0	16	0
OTU_446	Arthropoda	Insecta	Diptera	Chironomidae	Brillia		96.38	Private	3	AATAAATAATATAAGATTTTGACTTTTACCTCCATCTTTAACTTTATTATTATCAAGTTCTATCGTAGAAAATGGAGCAGGTACAGGATGAACAGTTTATCCCCCCTTATCATCTAATATTGCCCACACAGGAGCTTCTGTTGATTTAGCTATTTTTTCTCTTCATTTAGCAGGTATTTCCTCAATTTTAGGGGCTGTAAATTTTATTACAACTGTGATTAATATACGATCTCAAGGAATTACTTTAGATCGAATACCTTTATTTGTATGATCAGTAGTTATTACAGCAGTACTTTTATTACTTTCTTTACCTGTTTTAGCCGGAGCTATTACTATACTTTTAACAGATCGAAACTTAAATACATCATTTTTTGACCCTGCTGGGGGAGGTGACCCTAT…	0	0	251	454	90	368	4	170	0	0	0	0	0	0	0	0	0	0	0	223	0	0	0	0	0	0	0
OTU_447	Arthropoda	Insecta	Diptera	Chironomidae	Brillia		97.1	Private	3	AATAAATAATATAAGATTTTGACTCTTACCCCCATCCTTAACTTTATTATTATCAAGTTCTATTGTAGAAAATGGGGCAGGTACAGGATGAACAGTTTATCCCCCCTTATCATCTAATATTGCTCACACAGGAGCCTCTGTTGATTTAGCTATTTTTTCTCTTCATTTAGCTGGTATTTCCTCAATTTTAGGGGCTGTAAATTTTATTACAACTGTAATTAATATACGATCTCAAGGAATTACTTTAGATCGAATACCTTTATTTGTGTGATCCGTAGTTATTACAGCAGTACTTTTATTACTTTCTTTACCTGTTTTAGCCGGAGCTATTACTATACTTTTAACAGACCGAAATTTAAATACATCATTTTTTGATCCTGCAGGAGGGGGAGACCCTAT…	503	55	253	237	0	3	0	0	21	0	0	0	0	0	0	0	0	63	9	191	0	68	0	0	0	0	0
OTU_448	Proteobacteria	Betaproteobacteria					73.15	Published	2	TCTGAACTCCATGGGACTGTGGCTGTTCAACGCCGGCGGACTCATCCTCATGTGTACGTTCCTGCTGGGCATGCCCACAGCCGGCTGGACCAGCTACGCGCCCCTTTCAACGCTTGACCGGAAAGAAATTGGCATGGACCTGTGGATACTCGGCATCCAGCTGCTGGGTATCAGCTCCATCATGTCGGGTCTGAACTTCATCGTCACGATTCTGCGCCTGCGGGCCCCCGGCATGACGCTGTTCCGCATGCCGCTGTTCGTGTGGTCCAGCCTCGTCGTCGGCTGGCTCATGATTCTGGCCATGCCCGCCATCGCGGTCACGCTGCTCGAAGTCTTCACCGAGCGCCACTTCGGCTTCACGTTCTTCGGTCCGGCCAAGGGCGGCGACCCCATCCTCTA…	0	0	0	0	0	0	0	0	0	0	0	0	0	0	226	460	0	0	0	0	34	23	17	12	43	0	135
OTU_449	Ascomycota	Sordariomycetes	Hypocreales				87.68	Private	2	GCTAAATAATGTTAGTTTTTGACTATTACCACCTAGTTTAATTTTATTAGTTTTCTCTGCTTGTATAGAAGGTGGAGCAGGTACAGGGTGAACTATTTATCCTCCCTTGTCCGGTGTTCAAAGTCATAGTGGACCTAGTGTAGATTTAGCTATATTTGCTTTACATTTATCTGGGGTTAGTAGTTTATTAGGGGCTATTAATTTTATAACTACAATAGTTAATATGAGAACACCTGGAATTAGATTACATAAATTAGCTTTATTTGGATGAGCTGTAGTTATTACAGCCGTATTATTATTATTATCTTTACCTGTTTTAGCTGGTGCAATCACTATGCTTTTAACAGATAGAAATTTTAACACTTCATTCTTTGAAACAGCTGGTGGTGGTGATCCTAT…	0	9	42	65	0	0	34	0	6	0	0	0	0	0	0	119	0	0	471	58	9	0	6	10	0	7	0
OTU_450	Arthropoda	Insecta	Trichoptera	Thremmatidae	Thremma	Thremma tellae	99.76	Published		AATAAATAATATAAGTTTTTGACTTTTACCTCCTTCATTAAATTTATTAATTCTTAGTTCATTTATTGAAAGAGGAACTGGAACAGGATGAACTGTTTACCCACCTCTTTCAAGAAATTTAGCACATTCAGGAAGATCCGTAGATATTTCAATTTTTTCGTTACATCTTGCCGGTATTTCTTCAATTTTAGGAGCTATTAATTTTATCTCAACAGTTTTAAATATACGAAATAAATTAATTTATCTAGATCGAATGCCTTTATTTGTATGATCAGTAGCTATTACTGCTCTTCTTTTACTTCTTTCTTTACCTGTTTTAGCTGGAGCTATTACAATATTATTAACTGACCGAAATTTAAATACATCATTTTTTGATCCTTCGGGAGGGGGAGATCCCAT…	0	0	323	47	145	0	0	0	0	0	0	0	0	0	0	0	0	0	0	401	0	0	0	0	0	0	0
OTU_451	Annelida	Clitellata	Crassiclitellata	Lumbricidae	Satchellius	Satchellius mammalis	98.07	Private		TCTAAATAACATAAGATTCTGGCTACTGCCACCATCATTAATTCTTCTTGTATCTTCAGCTGCAGTAGAAAAGGGTGCAGGAACAGGATGAACTGTATACCCCCCTCTATCAAGAAACTTAGCTCATGCAGGGCCCTCAGTAGATTTAGCAATTTTTTCACTACATTTAGCAGGAGCATCATCTATTTTAGGGGCAATTAATTTTATTACCACAGTAATCAACATGCGATGAAGAGGCTTACGACTTGAACGTATTCCCCTTTTTGTATGGGCAGTATTAATTACAGTGGTACTATTACTACTGTCATTACCAGTATTAGCCGGCGCAATTACTATATTATTAACAGACCGTAATCTTAATACCTCATTCTTTGATCCAGCTggggggggAGATCCTAT…	0	0	0	27	0	0	0	0	0	0	0	0	0	0	0	0	0	0	914	0	0	0	0	0	0	0	0
OTU_452	Arthropoda	Insecta	Ephemeroptera	Ephemeridae	Ephemera	Ephemera danica	100	Private		TATAAATAATATAAGATTTTGACTACTCCCTCCTGCTTTAACACTTCTTTTAGCTAGTAGAATAGTAGAAAGAGGAGCAGGAACAGGTTGAACTGTGTACCCTCCTTTAGCAGCAGGAATCGCCCATGCAGGAGCTTCAGTTGACTTAGCTATTTTTTCTTTACATTTAGCAGGAGTATCCTCAATTTTAGGAGCAGTAAATTTTATTACTACAACTATTAATATGCGTACCAGAGGAATAACAATAGACCGAATTCCTTTATTTGTTTGGTCAGTAGTAATCACTGCCATTTTATTACTTCTATCCCTACCCGTACTTGCAGGTGCAATTACCATACTCTTAACTGACCGTAACTTAAATACGTCTTTCTTTGACCCGGCAGGAGGAGGAGACCCAAT…	0	338	0	0	0	0	0	0	0	0	0	0	0	0	3	0	0	0	0	0	54	437	48	11	0	0	0
OTU_453	Arthropoda	Arachnida	Trombidiformes	Hygrobatidae	Atractides	Atractides nodipalpis	100	Private		GATGAATAACATAAGATTTTGGCTACTACCTCCCTCATTATTTTTACTAATTTCAAGATCAATCGTAGGAATAGGAGCAGGAACAGGTTGAACAATTTATCCTCCTCTATCAGATAGAGATTTTCACAGAGACCCTTCAGTAGACTTAATAATCTTTTCACTTCATTTAGCAGGAATCTCTTCCATTTTAGGTGGAATTAACTTTTTTATAACAATAACAGTCGAACAATTAACCTGAAAAAGAGCAATAAAAATTCCTTTATTTGTTTGAGCAGTTGCTTTCACAGGATTATTAATTATCCTATCGCTCCCTATTTTAGCAAGAGGAATTACTATACTATTAACTGACCGAAACCTAAATAGATCATTTTTCGACCCTTCAGGAGGAGGAGATCCAAT…	216	13	0	0	0	0	0	0	0	0	8	32	14	7	0	118	53	0	0	6	241	95	485	17	21	0	96
OTU_454	Arthropoda	Insecta	Diptera	Chironomidae	Microtendipes	Microtendipes confinis	99.76	Private		AATAAATAATATGAGATTTTGATTATTACCCCCTTCTCTTTCTCTTCTTCTTTCTAGTTCAATTGTAGAAAATGGGGCAGGAACAGGATGAACTGTTTATCCACCATTATCTTCTAATATTGCTCACAGAGGAGCATCTGTCGATCTTGCAATTTTTTCTTTACATTTAGCAGGAATTTCTTCAATTTTAGGGTCAGTAAATTTTATTACAACAGTAATTAATATACGATCAAATGGAATTACTTTAGATCGAATACCTTTATTTGTTTGATCAATTGTAATTACAACTGTTTTACTTCTCTTATCATTACCAGTATTAGCCGGAGCTATTACAATATTATTAACTGATCGAAATTTAAATACATCATTTTTTGACCCTGCTGGTGGGGGAGACCCTAT…	10	16	0	0	0	0	0	0	0	0	363	968	0	0	63	53	0	0	0	0	35	7	47	4	0	0	0
OTU_455	Amoebozoa	Discosea					77.13	Published	2	TATGAACAATGTAAGTTTTTGGTGTATGCCACCAGCTTTGGTTCTTTTAGCTTCGTCAGCTTTGGTTGAGGTGGGTGCTGGCACAGGTTGGACGGTTTATCCTCCGTTGTCCGGAATTGAGGCTCACCCAGGTGCTTCTGTAGATCTTGCTATTTTTAGCTTACACATTGCAGGGGTTTCTTCCATTTTGGGTTCTATCAACATGATCACTACGGTTATGAATATGAGAGCTCCGGGCATTTACATGTCCAATTTACCTTTGTTTGTTTGGGCAATTTATATTACTGCTTGGTTATTGCTTCTTTCTTTACCTGTTTTTGCAGGCGGTATTACAATGCTTTTAACTGATCGTAACTTTAATACTACGTTCTTTGATCCTGCTGGTGGTGGTGATCCTGT…	47	0	0	0	0	0	0	0	131	141	12	95	92	343	0	18	49	0	45	0	38	0	30	0	0	0	0
OTU_456	Ascomycota	Leotiomycetes					89.86	Published	2	ATTAAATAATATAAGTTTTTGATTATTACCACCTAGTTTATTATTATTTTTATTTGCTAGTGGAATTGAAAATGGTGCAGGTACTGGTTGAACTCTTTATCCTCCACTTAGTGGAGTACAAAGTCACAGTGGACCTAGCGTAGATTTAGCTATATTTGGACTTCACTTATCTGGTATAAGTAGTTTATTAGGTGCTATAAACTTCATTACTACTATACTAAATATGAGAAGTCCTGGGATTCGTCTACACAAATTAGCTTTATTCGGATGAGCTGTAGTAGTTACAGCTGTATTATTATTATTATCATTACCTGTGTTAGCTGGTGGAATAACTATGGTATTAACTGATAGAAACTTTAATACATCATTCTTTGAAGCAGCAGGTGGTGGTGATCCTAT…	47	63	20	0	33	4	0	0	39	133	0	0	106	7	0	0	18	0	309	0	17	0	36	0	0	0	0
OTU_457	Arthropoda	Insecta	Ephemeroptera	Baetidae	Procloeon	Procloeon pennulatum	98.55	Published		AATGAATAATATAAGTTTCTGAATGCTACCTCCATCTTTAACTCTATTAATCTCAAGTAGTTTAGTTGATATGGGTGCAGGGACAGGGTGAACTGTTTATCCTCCATTATCTGCTAACATCGCCCATGGGGGATCTTCAGTGGATTTTGCTATTTTTTCGCTTCACCTAGCTGGGGTATCTTCTATTTTGGGTGCAGTAAATTTTATTACTACGGTAATTAATATGCGCAGCCCTGGTATAACACTAGATCGAATTCCATTATTTGTTTGATCAGTAATTATTACAGCTGTGTTGTTATTGTTATCTTTACCTGTTCTAGCAGGGGCTATTACTATACTTTTAACAGACCGTAATTTAAATACTTCATTCTTCGACCCTGCGGGTGGTGGTGATCCTAT…	0	0	0	0	0	0	0	0	0	0	0	0	0	0	750	0	0	0	0	0	0	30	0	0	0	0	0
OTU_458	Arthropoda	Arachnida	Trombidiformes				87.68	Early-Release		AATAAACAACATAAGATTTTGATTATTACCACCAGCTTTAATTTTACTTTTAACTAGATCATTTACCTCTATAGGAGCAGGAACAGGATGAACAGTATACCCGCCTCTCTCTAGAAATTTAGCACATGCAGGACCATCAGTAGACTTGACTATTTTTTCCCTCCATTTAGCAGGGATCTCTTCAATTCTAGGAGCTATTAACTTTATAGCAACTATTTTAAATATAAAGCCAACTTCTATAAAAATAGAACAAATTCCTTTATTTGTTTGATCAATTTTTATTACAACTGTTCTCTTACTCCTATCTCTACCAGTTTTAGCTGGAGCGATCACTATATTACTAACAGACCGAAATTTTAATACCTCATTTTTTGACCCTGCAGGGGGAGGAGACCCAAT…	234	0	0	0	0	0	0	0	0	0	0	0	7	132	14	29	0	0	59	0	212	0	41	0	231	0	63
OTU_459	Ochrophyta	Phaeophyceae					73.99	Published	2	CATGAACAATGTTAGTTTTTGGTGTATGCCACCGTCTTTGGTGTTGTTAGCTTCTTCTGCTTTGGTTGAGGTTGGCGCTGGTACAGGCTGGACTGTTTATCCACCTTTGTCAGGTATCGAGGCGCACCCAGGTGCTTCTGTTGATCTAGCTATTTTTAGTTTGCACATTGCGGGTGTATCCTCTATTCTTGGATCGATTAACATGATAACGACTGTCATCAATATGAGAGCTCCGGGAATTTACATGTCAAATTTACCTTTATTTGTTTGGGCTATATATATTACTGCTTGGCTTCTTCTTTTATCTCTTCCTGTTTTTGCGGGGGGCATTACTATGCTATTAACTGATCGTAATTTTAATACCACTTTCTTTGATCCTGCCGGCGGTGGTGACCCTAT…	63	97	116	60	11	29	7	5	145	87	10	6	86	9	0	11	116	21	54	90	53	27	50	0	0	0	0
OTU_461	Arthropoda	Insecta	Diptera	Chironomidae	Potthastia		98.55	Private	3 4	AATAAACAACATAAGTTTTTGATTATTACCCCCTTCCTTAACATTATTATTAGCAAGCTCTATTGTAGAAAATGGAGCTGGGACAGGCTGAACAGTTTACCCTCCTTTATCTTCAAGAATTGCTCATGCAGGAGCTTCTGTTGATTTAGCAATTTTTTCTCTTCATTTAGCAGGAATTTCTTCTATTTTAGGAGCTGTAAATTTTATTACAACTGTAATTAATATGCGGTCAGCAGGTATTACTTTAGATCGAATGCCATTATTTGTTTGATCTGTTGTAATTACAGCTATCTTACTACTATTATCTTTACCTGTTTTAGCAGGTGCTATTACTATGCTTTTAACAGATCGAAATTTAAATACATCATTTTTTGATCCTGCCGGAGGAGGAGACCCTAT…	0	0	0	0	0	0	30	648	0	0	0	0	0	0	0	0	0	0	0	0	0	0	0	3	180	0	0
OTU_463	Arthropoda	Copepoda	Cyclopoida	Cyclopidae	Acanthocyclops	Acanthocyclops robustus	100	Published	2	AATAAATAATATAAGATTTTGGTTTTTAGTTCCTGCCCTTTTTATGCTTTTGACAAGATCTTTAGTAGAAAGAGGAGCAGGGACGGGGTGAACTGTTTACCCTCCATTAAGAAGAAATATTTCTCATGGAGGGGCCTCAGTAGACTATGCTATTTTTTCTCTTCATTTAGCTGGGATTTCTTCAATTTTAGGAGCAGTAAATTTTATTAGTACTTTAGGAAATATGCGAACGTTTGGAATATTTTTAGATCGTATACCACTTTTTGCCTGAGCAGTTTTAATTACGGCTATTTTGCTTCTTCTATCTTTACCTGTGTTAGCTGGAGCGATCACTATGTTGCTGACAGACCGAAATCTTAATACATCGTTTTATGACCCTAGAGGAGGGGGAGACCCTAT…	0	0	0	0	0	4	7	0	0	0	657	0	0	0	0	0	55	0	0	0	0	105	0	0	0	5	0
OTU_464	Arthropoda	Insecta	Plecoptera				87.68	Private		AATAAATAATATAAGTTTCTGATTATTACCTCCGTCTCTGACTCTTCTTTTAGCAAGTAGTTTAGTAGAAAATGGTGCCGGAACTGGGTGGACAGTTTACCCTCCCCTGTCTGCAGGAATTGCTCATGCCGGATCTTCAGTAGATATAGCAATCTTTTCCCTTCATTTAGCGGGAGTTTCCTCAATTTTAGGAGCCGTAAATTTCATTACTACAGTCATTAACATACGATCATCAGGGATATCTTTAGACCGTATACCATTATTTGTCTGAGCCGTTGCAATTACAGCTTTACTCCTCCTTCTATCTTTACCTGTCCTGGCCGGGGCTATCACTATACTCCTAACAGACCGAAATTTAAATACTTCATTTTTTGACCCTGCCGGAGGGGGAGACCCTAT…	0	0	155	483	62	14	0	0	0	0	0	0	0	0	0	0	0	0	0	113	0	0	0	0	0	0	0
OTU_465	Arthropoda	Insecta	Diptera				87.68	Private	1	GATAAATAATATAAGTTTTTGACTTCTTCCACCCTCTTTATCCCTTCTTCTTTCAAGTTCAATTGTAGAAAATGGTGCAGGAACAGGTTGAACAGTTTATCCCCCCCTATCATCAAGAATTGCCCATAGAGGTGCTTCTGTTGATCTTGCTATTTTCTCTTTACATCTTGCGGGTATTTCTTCTATTTTAGGATCAGTAAACTTCATTACAACCGCCATTAATATACGATCTACAGGAATTACCTTAGACCGAATACCTTTATTTGTCTGATCTGTAATTATTACTACTATTTTACTTTTACTTTCTTTACCTGTTTTAGCTGGAGCTATTACTATACTACTTACAGACCGAAATTTAAATACATCATTTTTTGATCCTGCAGGAGGGGGAGACCCCAT…	0	0	0	0	0	0	0	0	0	0	0	0	0	0	0	0	0	0	0	0	0	0	0	0	933	7	0
OTU_466	Bacillariophyta	Bacillariophyceae					80.68	Published	2	AATGAACAATATTAGTTTTTGGTTGCTCCCACCATCCCTTTTATTACTTATAGAATCTGTACTTTGTGAATCTGGGGTAGGAACAGGGTGGACAGTTTACCCACCGTTATCCGGTATTATAGCTCATTCTGGGGGTGCGGTAGATCTCGCAATTTTTAGCCTTCATTTATCAGGAGCTGCTTCCATTTTAGGAGCAATTAACTTCATTTGTACTATTGTTAATATGAGGTCAGATAGCCTTCCTTTTCATAAGTTACCGTTATTTGTTTGGGCTGTTTTTATTACTGCTATCCTTTTATTACTATCTCTTCCTGTTTTAGCGGGTGCATTGACCATGCTTATTGCAGATAGAAATTTTAATACCACTTTTTTTGATCCTGCAGGTGGTGGGGATCCGGT…	0	0	0	0	0	0	0	0	8	58	0	0	786	0	0	0	0	0	0	4	0	0	0	0	0	0	0
OTU_467	Bacillariophyta	Bacillariophyceae	Naviculales	Naviculaceae			94.44	Published	4	AATGAATAATATTAGTTTTTGGTTACTTCCACCATCATTATTATTGTTAATTGGATCAGTGTTATGTGAAGCAGGTGTCGGCACCGGTTGGACTGTTTACCCTCCACTATCTGGAATTACAGCTCACTCAGGAGGAGCTGTTGATTTAGCAATTTTTAGCTTACATTTGTCAGGTGCAGCTTCTATTTTGGGAGCTATTAATTTTATTTGTACTATTACAAATATGAGAGCGAAAAATCTACCATTTCATCGATTGCCTTTATTTGTATGGTCTATTTTTATTACCGCTTTTTTATTACTTCTTGCTTTACCCGTATTAGCAGGTGCTATTACCATGCTATTAACAGATCGTAATTTCAATACAACTTTCTTTGATCCTGCTGGAGGTGGTGATCCTGT…	0	0	20	11	8	86	90	122	0	0	0	4	6	0	41	0	22	245	10	61	46	103	35	0	0	0	0
OTU_468	Arthropoda	Insecta	Diptera	Athericidae			100	Private	3	AATAAATAATATGAGATTTTGACTTCTTCCCCCTTCTTTAACTCTCCTACTTACAAGTAGAATGGTTGAAAATGGGGCCGGTACAGGATGAACAGTTTATCCCCCCCTTTCTTCAAGAATTGCACATGCTGGGGGATCAGTAGATCTGGCTATTTTTTCTCTTCATTTAGCAGGAATCTCCTCTATTTTAGGAGCTGTTAATTTTATCACTACTGTTATTAATATACGATCAACAGGAATTACATTTGATCGTATACCATTATTTGTCTGAGCAGTGGTAATTACCGCCGTATTATTACTATTATCTTTACCTGTACTAGCAGGAGCAATTACTATATTATTAACAGATCGAAATTTAAATACATCTTTTTTTGACCCTGCAGGAGGAGGTGACCCTAT…	7	400	0	0	0	0	0	0	0	0	0	0	0	0	86	164	0	0	0	0	0	11	0	0	60	0	216
OTU_469	Arthropoda	Insecta	Diptera	Chironomidae	Tvetenia	Tvetenia calvescens	100	Published		AATAAATAACATAAGATTTTGACTCCTTCCCCCTTCTTTAACCCTTCTTTTATCTAGTTCTATTGTTGAAAATGGAGCCGGAACTGGATGAACAGTTTATCCCCCTCTTTCTTCTGGAATTGCCCATGCAGGTGCATCAGTAGATTTAGCAATTTTTTCTTTACATTTAGCGGGTATTTCTTCAATTTTAGGAGCAGTAAATTTTATTACAACAGTTATTAATATACGGTCAGAAGGAATTACATTAGATCGAATACCCCTATTTGTGTGATCAGTAATTATTACAGCTATTCTCCTTTTATTGTCTTTACCCGTATTGGCCGGCGCTATTACAATACTGCTTACAGACCGAAATTTAAATACTTCTTTCTTTGATCCTGCCGGTGGAGGGGATCCTAT…	30	0	24	12	34	219	0	589	35	0	0	0	6	0	12	0	13	0	0	13	6	0	19	0	210	6	0
OTU_470	Arthropoda	Insecta	Ephemeroptera				86.71	Private		TATAAATAATATAAGATTTTGGCTATTGCCCCCTGCTTTAACCCTTCTATTAACCAGAAGCTTAGTAGAAAACGGAGCCGGAACAGGTTGAACAGTTTACCCTCCCCTAGCTGCCGGTATCGCACATGCAGGAGCTTCTGTAGACCTGGCTATTTTCTCCTTACATTTAGCAGGAATTTCTTCTATCTTAGGTGCAGTAAATTTCATTACTACCACTATTAACATGCGCGCCAGTGGAATAACTATAGACCGCATTCCTTTATTCGTATGGTCAGTTATTATTACAGCAGTTTTATTATTACTTTCTCTACCTGTTTTAGCTGGGGCTATCACAATACTCCTAACTGACCGTAACTTAAATACTTCCTTCTTTGACCCTGCCGGGGGAGGAGACCCAAT…	0	0	0	0	0	0	0	0	0	0	0	0	0	0	0	0	0	0	0	0	0	0	0	823	0	0	0
OTU_472	Annelida	Clitellata					83.09	Published	2	TCTAAATAATTTAAGATTTTGACTATTACCACCAGCTACAATTCTACTAGTCTCATCTGCTGCTGTTGAAAAAGGAGCAGGTACTGGTTGAACAGTATATCCACCATTATCAGCAAACATTGCACATTCAGGACCTTCAGTTGACCTAGCAATCTTCTCATTACATTTAGCAGGCGTATCATCAATCCTAGGATCACTAAACTTCATTACAACAGTAATTAATATACGATGAAATGGTTTACAACTAGAACGAATTCCACTATTTGTATGATCCGTAACAATTACAGTAATTCTGTTACTTTTATCTCTTCCAGTTCTAGCAGGAGCTATTACAATACTACTAACAGACCGGAATCTAAATACTTCATTCTTTGATCCTGCGGGTGGAGGAGACCCAGT…	0	0	0	0	0	0	0	0	0	0	0	0	0	0	0	0	0	0	0	0	0	0	0	0	0	990	0
OTU_473	Arthropoda	Insecta	Diptera	Chironomidae	Orthocladius		100	Published		AATAAATAATATAAGTTTTTGAATATTACCTCCTTCTTTAACATTATTGTTATCTAGATCTATTGTAGAAAACGGAGCTGGGACAGGATGAACTGTTTACCCTCCTCTATCTTCTAGAATTGCTCATGCAGGCGCCTCAGTTGATTTAGCTATTTTTTCTTTACATTTAGCAGGAATTTCTTCTATTTTAGGAGCTGTAAATTTTATTACTACTGTAATTAATATACGATCAAATGGAATTACTTTAGACCGAATACCTTTATTTGTTTGATCTGTTATTATTACTGCCGTTTTATTGTTACTTTCTTTACCCGTTTTAGCTGGAGCTATTACTATATTATTAACAGATCGAAATTTAAACACTTCTTTCTTTGACCCTGCCGGAGGAGGAGACCCTAT…	0	0	115	0	0	0	0	0	38	182	0	0	432	0	0	0	67	0	0	160	22	0	20	0	0	0	0
OTU_474	Annelida	Clitellata	Tubificida	Naididae			92.27	Private		ACTAAATAACATAAGATTCTGACTTCTACCACCATCACTACTTATACTAGTAGGATCAGCAGCAGTAGAAAAAGGAGCGGGAACAGGATGAACAGTATACCCACCACTAGCAAGAAACATTGCCCATGCCGGACCATCAGTAGACATGGCTATTTTCTCACTCCATTTAGCCGGTGCCTCATCAATTCTAGGTGCCGTAAACTTTATTTGTACAGTACTAAACATACGAACAAAAGGACTCCGACTAGAACGAATTCCTTTATTTACTTGAGCTGTATTCCTAACAGTAATTCTTCTACTTCTTTCACTACCAGTGCTAGCAGGGGCAATTACTATACTATTAACAGACCGAAACCTCAATACCTCATTCTTCGACCCTGCTGGGGGAGGAGACCCTGT…	0	0	0	0	0	0	0	0	0	0	0	0	0	0	53	32	0	0	0	0	0	0	0	0	0	655	69
OTU_475	Annelida	Clitellata	Crassiclitellata	Lumbricidae	Eiseniella	Eiseniella tetraedra	100	Published		TTTAAATAACATGAGATTTTGACTTTTACCTCCTTCTTTAATCCTATTGGTATCTTCTGCAGCCGTAGAAAAGGGGGCCGGGACAGGATGAACTGTTTATCCGCCTTTAGCAAGAAACTTAGCTCATGCAGGACCATCAGTAGATCTAGCTATTTTCTCCTTACACTTAGCAGGAGCTTCATCTATTTTAGGGGCCATCAACTTTATTACCACAGTCATTAATATGCGGTGAAGAGGCTTACGATTAGGGCGAATTCCCCTTTTTGTGTGAGCTGTACTAATTACAGTAATTCTTCTATTATTATCATTACCCGTACTAGCAGGTGCAATTACCATGTTATTAACCGACCGAAATCTCAATACATCATTCTTTGACCCGGCTGGTGGTGGTGACCCAAT…	64	0	0	267	0	72	40	281	17	0	0	89	0	0	0	0	0	14	0	0	23	0	31	0	0	0	0
OTU_476	Arthropoda	Insecta	Diptera	Chironomidae	Nilotanypus	Nilotanypus dubius	100	Published		AATAAATAATATAAGTTTCTGGATATTACCCCCCTCATTAACTTTATTATTATCAAGATCAATTGTAGAAAACGGAGCGGGAACAGGTTGAACAGTTTATCCCCCTCTTTCCTCAGGAATTGCTCATACTGGGGCATCAGTAGATCTAGCTATTTTTTCACTTCATTTAGCTGGTATTTCATCAATTTTAGGGGCTGTTAATTTTATTACCACTATTATTAATATACGTTCAAGAGGAATTTCATTAGACCGCATGCCATTATTTGTTTGATCAGTACTAATTACTGCTATTTTACTTTTGCTTTCATTGCCAGTTTTAGCTGGGGCTATTACAATATTATTAACAGATCGTAACTTAAATACCTCATTTTTTGACCCTGCTGGAGGAGGAGACCCTAT…	520	141	0	0	0	0	0	0	0	0	28	40	0	0	0	0	135	0	16	0	29	0	14	76	0	0	0
OTU_477	Basidiomycota	Exobasidiomycetes	Microstromatales				86.47	Private	3	ACTAAATAACATCTCCTTCTGGCTTCTACCTCCTTCTCTAATTCTACTACTAGCTAGTGCGTTTCTAGAACAAGGAGCAGGAACAGGATGGACGGTGTATCCACCACTATCTTCGCTACAAAGTCATTCAGGTGGATCAGTAGATCTTGCAATCTTCAGTCTGCATCTAGCAGGTATTTCATCGATGCTAGGTGCCATGAATTTCATTACTACTATTCTAAATATGCGAAATCCTGGTATGACCCTACATAAACTACCACTATTTGTATGGGCCATTATGGTTACAGCTATTCTACTGCTACTATCACTACCAGTACTAGCAGGAGCTATTACTATGCTGCTAACAGATCGTAATTTCAATACTTCATTTTATGATCCTGCAGGAGGTGGAGATCCAGT…	108	34	0	0	11	0	127	0	0	0	0	0	0	0	312	113	0	0	0	0	0	0	0	0	28	0	36
OTU_478	Arthropoda	Insecta	Trichoptera	Brachycentridae	Micrasema	Micrasema servatum	100	Published		AATAAATAATATAAGATTCTGACTTTTACCCCCCTCTTTAAATTTTCTTTTAATTAGATCTATTGTAGAAAGAGGCACAGGAACCGGATGAACGGTTTATCCCCCCCTATCTAGAAATCTCGCTCACTCAGGAAGATCTGTAGATTTTTCCATTTTTTCATTACATCTAGCGGGAATTTCCTCAATTTTAGGGGCAATTAATTTTATTTCAACTACAATTAATATACGATCAAATTTAATCTCCCTAGATCGAATACCTTTATTTGTTTGATCAGTATTTATTACAGCCATTCTTCTCCTTTTATCTTTACCCGTATTAGCAGGAGCCATCACTATATTATTAACTGACCGAAATTTAAATACTTCCTTTTTTGACCCTGCCGGAGGAGGAGACCCCAT…	0	29	0	0	0	214	0	0	37	52	0	0	0	0	0	0	0	0	0	0	7	0	5	0	557	0	0
OTU_479	Arthropoda	Insecta	Trichoptera	Hydroptilidae	Hydroptila	Hydroptila angulata	100	Published		AATAAATAATATAAGATTTTGATTATTACCCCCCTCACTTTTTTTACTCTTAACAAGATCATTAGTTGATAACGGAGCAGGAACAGGTTGAACTGTGTACCCTCCATTAGCTTCAAATATCGCTCACAGAGGAGCTTCAGTAGACTTAGCCATTTTTTCCCTACACTTAGCGGGAATTTCCTCAATTTTAGGCGCAATTAACTTCATTTCAACAATTATTAATATGAAACCTGTTTATATAAAATTTGATCAAATACCTTTATTTGTGTGATCTATTCTAATTACAGCAATTCTACTTTTACTGTCTCTACCTGTATTAGCAGGAGCTATTACAATACTATTAACCGATCGTAATATTAATACTTCATTTTTCGATCCTGCAGGAGGAGGTGATCCAAT…	0	0	0	0	0	0	0	0	0	0	647	129	0	0	0	0	48	0	0	0	0	0	0	0	0	0	0
OTU_480	Ochrophyta	Phaeophyceae					74.33	Published	2	CATGAACAATGTTAGTTTTTGGTGTATGCCCCCTGCATTGGTTTTATTAGCTTCTTCTGCACTTGTGGAGGTTGGTGCTGGTACTGGTTGGACTGTTTATCCGCCTTTAGCAGGTATTGAGGCGCACCCTGGTGCTTCTGTTGATCTTGCCATTTTTAGTTTACACATCGCGGGCGTTTCGTCAATTTTAGGCTCTATAAACATGATTACTACGGTTATGAACATGAGAGCTCCGGGCATATACATGTCTAATTTACCGCTTTTCGTTTGGGCTATCTACATTACAGCGTGGTTGCTATTACTCTCCTTACCTGTTTTTGCAGGTGGTATAACAATGCTTCTGACCGATCGAAACTTTAATACCACTTTTTTTGATCCTGCTGGTGGTGGTGACCCTGT…	0	0	3	0	0	0	0	0	0	42	118	115	47	0	12	5	49	0	0	0	39	39	30	38	0	506	0
OTU_482	Arthropoda	Insecta	Diptera	Chironomidae			94.93	Published		AATAAATAATATAAGTTTTTGATTATTACCTCCTTCTTTATCTCTTCTTCTTTCAAGTTCAATTGTAGAAAATGGAGCAGGAACAGGTTGAACTGTTTATCCTCCTTTATCTTCAAATATTGCTCATAGAGGAGCATCTGTTGATTTAGCTATTTTTTCTCTACATTTAGCAGGTGTATCCTCAATTTTAGGATCAGTAAATTTCATTACAACAGTTATTAATATACGATCAAATGGAATTACTTTAGATCGAATACCTTTATTTGTTTGATCAATTGTAATTACTACTGTTTTATTACTATTATCATTACCAGTATTAGCCGGAGCTATTACTATATTATTAACAGATCGAAATTTAAATACATCTTTCTTTGATCCTGCTGGAGGAGGAGACCCAAT…	0	50	0	0	18	0	62	0	0	0	34	53	0	0	5	0	0	6	0	0	7	0	0	0	0	843	80
OTU_483	Proteobacteria	Alphaproteobacteria					75.34	Published	2	CATGAACAATATCAGTTTTTGGCTGCTCGTGCCTTCGTTTATGCTACTGCTTGGCTCGCTGTTCGTTTCGGGTGGCACGGGGCCGGGGGCAGCGACCGGCTGGACGGTGTATGCGCCGCTTTCAACGAGTGGTTCACCGGGGCCGGCCGTCGATATGGCGATTCTCTCGCTCCATTTGGCGGGTGCTTCATCGATTCTTGGTGCAGTCAATTTCATTACGACAATCTTCAACATGCGCGCGCCGGGGATGACACTGCACAAGATGCCGCTGTTTGTATGGTCGATCCTTGTCACCGCATTTCTTCTCTTGCTTGCGCTCCCCGTGCTGGCGGCGGCGATTACAATGCTTTTAACTGACCGGAATTTCGGCACGGCTTTCTTTGACGCGTCTGGCGGTGG…	0	0	0	0	0	0	0	0	63	12	0	0	9	10	0	0	18	0	36	0	270	57	335	0	0	0	0
OTU_484	Arthropoda	Insecta					79.81	Private	2 3	GTTAAACAATTTAAGATTTTGATTTCTTCCCCCATCATTAACTCTCCTTCTTCTATCTTCAATAGTAGAAATGGGTGCAGGTACTGGATGAACTGTTTATCCTCCTTTAGCCGGAAATCTTTCACACGCAGGCCCTTCAGTTGATATAGCAATTTTTTCTCTTCATTTAGCAGGAGCATCTTCAATTTTAGGATCTATTAATTTTATGTCAACAGTTAAAAACATACGACCTAAAAGAATAAATCCAGAAAACGTTCCTCTTTTTGTTTGAGCTGTTGTAATTACTACTCTACTTCTCCTTCTTTCTCTTCCAGTCTTAGCAGGAGGTATTACTATACTTTTAACTGATCGAAATTTAAATACATCATTTTTCGATCCTGCCGGTGGAGGAGATCCTAT…	0	0	0	0	0	0	0	0	0	0	71	115	0	0	0	622	0	0	0	0	0	0	0	0	0	0	4
OTU_485	Arthropoda	Insecta					83.09	Published		AATAAATAATATAAGTTTTTGGTTGTTACCACCTTCTCTTACATTATTGGTTTCCAGAAGAATTGTTGATGTGGGGGCGGGAACAGGGTGGACGGTGTACCCCCCTCTCGCAGCGAATATTGCTCATGGCGGGTCTTCTGTGGATTTCGCTATTTTTTCTTTACATCTCGCCGGGGTATCCTCAATTCTGGGGGCAGTAAATTTTATCACTACGGTTGTTAATATACGGAGTCCTGGTATAACTCTGGATCGTATGCCATTATTTGTTTGGTCAGTGGTCATTACTGCAGTTTTGTTACTTCTTTCTTTACCTGTGTTAGCAGGAGCTATCACTATATTATTAACGGATCGAAATTTAAATACGTCATTCTTTGACCCTGCGGGTGGGGGTGACCCCAT…	0	0	0	0	0	0	0	0	0	0	0	0	0	0	0	0	0	0	0	0	0	0	0	0	718	0	0
OTU_486	Arthropoda	Insecta	Diptera	Chironomidae	Thienemannimyia	Thienemannimyia lentiginosa	99.03	Published	2	AATAAATAATATAAGATTTTGAATACTTCCACCCTCATTAACACTTTTATTATCTAGATCAATTGTGGAAAACGGGGCAGGAACAGGTTGAACTGTTTATCCCCCTCTTTCTTCTGGAATTGCTCACGCTGGGGCTTCAGTGGACTTAGCTATTTTTTCTTTACATTTAGCTGGAATTTCCTCAATTTTAGGGGCAGTAAATTTTATTACAACTGTTATTAATATACGTTCAAGAGGAATTACATTAGACCGGATACCCCTTTTTGTATGATCTGTAGTAATTACCGCCGTATTATTATTATTATCACTCCCAGTCTTAGCTGGGGCTATTACAATATTATTAACTGACCGTAACCTAAATACATCATTTTTCGACCCAGCAGGTGGAGGAGACCCTAT…	225	30	0	0	0	28	0	21	546	0	0	0	325	0	7	0	0	0	148	0	0	0	9	0	0	0	0
OTU_487	Annelida	Clitellata	Tubificida	Naididae	Chaetogaster	Chaetogaster diaphanus	100	Private		TTTAAATAATTTAAGATTTTGATTATTACCTCCTTCATTAATTTTATTAATTTCATCTGCTGCTGTAGAAAAAGGAGCTGGAACAGGATGAACAGTATACCCTCCACTATCAAGAAATCTTGCCCATGCGGGACCATCAGTAGATATAGCAATTTTCTCTCTTCACTTAGCAGGGGCTTCATCTATTTTAGGGGCAGTTAACTTTATTACAACAACAATTAATATGCGATGAAACGGAATACGACTAGAACGACTACCTTTATTTGTATGGGCAGTTATACTAACCGTTATTCTTCTTCTATTATCACTTCCAGTTCTTGCTGGGGCTATTACAATGTTACTTACAGATCGAAACCTTAATACTTCTTTCTTTGATCCGGCTGGTGGCGGAGATCCTAT…	21	226	0	0	14	10	94	33	33	0	289	0	0	0	0	0	0	0	48	0	0	0	0	0	0	33	15
OTU_488	Arthropoda	Insecta	Plecoptera	Leuctridae	Leuctra	Leuctra hippopus	99.52	Published		AATAAATAATATAAGTTTTTGGTTATTACCCCCTTCTCTCACTTTACTACTCGCTAGTTCTATAGTAGAAAATGGAGCAGGGACTGGTTGAACGGTTTACCCTCCCCTAGCAGCAGGGATTGCCCATGCTGGGGCCTCAGTAGACCTTGCAATTTTTTCATTACACTTAGCAGGAGTTTCTTCAATTTTAGGGGCCGTAAATTTTATTACAACAGTAATTAATATACGATCAAATGGAATAACATTAGACCGAATACCACTATTTGTGTGAGCAGTTGTAATTACAGCCCTTTTATTACTTTTATCTTTACCTGTTCTAGCAGGAGCTATTACAATGTTATTAACAGACCGTAACCTAAATACATCATTTTTTGACCCTGCGGGAGGGGGAGACCCTAT…	0	0	63	0	191	251	232	111	25	33	0	0	5	0	0	0	0	0	0	61	0	0	0	0	0	0	0
OTU_489	Annelida	Clitellata	Tubificida	Naididae	Nais	Nais communis	100	Published		ACTTAATAATCTTAGGTTCTGATTACTCCCCCCATCATTAATTCTTTTAGTTTCATCCGCGGCCGTTGAAAAAGGAGCCGGAACAGGTTGAACTGTTTACCCACCACTATCAAGAAACCTGGCCCATGCAGGACCATCTGTAGACATGGCTATTTTCTCACTACATTTAGCCGGGGCATCATCTATTTTAGGAGCAGTAAATTTTATTACAACAGTAATAAATATACGATGAAACGGTATACGATTAGAACGACTACCACTATTTGTATGAGCTGTAATACTTACTGTAATCCTTCTACTACTATCACTACCAGTTCTAGCAGGAGCAATTACTATACTATTAACAGACCGTAATTTAAATACATCATTCTTCGACCCCGCTGGAGGGGGAGACCCAAT…	57	50	35	0	0	0	0	0	29	0	13	0	0	0	0	54	20	0	97	43	13	339	0	0	0	60	0
OTU_490	Platyhelminthes	Rhabditophora	Tricladida	Dugesiidae	Dugesia	Dugesia subtentaculata	98.19	Published		TGCTAACAATTTGAGTTTTTGGTTGTTGGTTCCTTCTGTAATTTTGTTGGTCTTTTCTGTTTTTTGTTATGGTGGTGTTGTTGCTGGTTGAACTATTTATCCTCCTTTATCTTCGGGTAAGTATTCTTCTGGTGTTGGTTTAGATATGGCTATTTTGTCTTTACATGTTGCTGGTGTTAGTTCTATATTAGGTTCTATTAATTTTATAGTTACTATTTATGGTATGTCAAATTCGAATTTGGTAAGTTTGCCTTTATATTTGTGGTCTTTGTTTATAACTTCTTGGTTGCTTTTGCTTTCTCTTCCTGTTTTAGCTGCTGCTCTAACTATGTTAATTACTGATCGTAATTTTAAAACTAGCTTTTTTGATCCTAGTGGTGGTGGTGATCCTCTTTTGTT…	0	0	0	0	0	0	0	0	0	0	0	0	0	0	97	375	0	0	0	0	0	0	0	94	0	0	238
OTU_491	Arthropoda	Arachnida	Trombidiformes	Sperchontidae	Sperchon		99.03	Private	1	AATAAATAATATAAGATTCTGACTTCTTCCTCCAGCTTTAATATTATTACTAACAAGTTCATTTACCTCTATAGGAGCCGGAACAGGGTGAACAGTTTACCCTCCCCTTTCTAGAAATTTAGCTCACGCTGGACCTTCAGTTGACTTAACAATTTTCTCTCTTCACTTAGCAGGAATCTCGTCAATTTTAGGAGCTATCAATTTTATAGCCACAATTTTAAATATAAAACCCTCTAATATAAAAATAGAACAAGTTCCACTATTTGTTTGATCAATTTTTATTACAACAATTTTACTACTTCTCTCACTTCCAGTGTTAGCAGGAGCAATCACTATATTATTAACAGATCGAAACTTTAATACATCATTTTTTGATCCTGCTGGAGGAGGGGATCCTAT…	0	0	0	0	0	0	0	0	0	0	0	0	0	913	0	0	0	0	0	0	0	0	0	0	0	0	0
OTU_492	Arthropoda	Insecta	Coleoptera	Haliplidae	Haliplus	Haliplus lineatocollis	100	Private		AATAAATAATATAAGATTTTGACTTTTACCCCCATCTCTTAGATTACTATTAATAAGAAGAATAGTAGAAAATGGAGCTGGGACTGGATGAACTGTATACCCTCCCCTATCAGCAGGTATTGCTCATAGAGGAGCATCAGTAGATTTAGCAATTTTTAGATTACATTTAGCAGGAATCTCATCAATTTTAGGAGCTGTAAATTTTATTACTACAATTATTAATATACGATCAATAGGAATAACTTTTGATCGTATACCTTTATTTGTATGATCAGTAGGAATTACAGCTTTATTACTCCTATTATCATTACCTGTATTAGCAGGAGCAATTACTATATTATTAACTGACCGAAACTTAAATACATCATTTTTTGATCCGGCTGGGGGAGGAGACCCAAT…	0	243	15	0	0	0	0	0	0	0	0	0	0	0	0	0	0	0	0	18	0	294	0	0	0	0	196
OTU_493	Arthropoda	Insecta	Diptera	Chironomidae	Tanytarsus	Tanytarsus brundini	99.37	Published		GATAAATAATATAAGTTTTTGATTATTACCACCTTCTTTATCTTTACTTCTTTCAAGTTCAATTGTAGAAAACGGAGCCGGAACAGGATGAACTGTTTATCCGCCCCTATCTTCAAGAATCGCCCACAGAGGAGCTTCTGTAGATTTAGCTATTTTTTCTCTTCATTTAGCAGGTATTTCTTCTATTTTAGGATCAGTAAATTTTATTACAACTGCCATTAATATGCGGGCTAATGGAATTACATTAGATCGAATACCTCTGTTTGTCTGATCAGTAGTAATTACAACTGTGTTATTACTTTTATCACTACCTGTATTAGCCGGAGCAATCACAATACTACTTACTGATCGAAATTTAAATACATCATTTTTTGATCCTGCTGGTGGAGGAGACCCAAT…	535	567	60	0	0	0	0	0	0	0	58	5	0	0	204	103	49	0	0	89	252	29	212	79	5	0	36
OTU_494	Arthropoda	Insecta	Ephemeroptera	Heptageniidae	Ecdyonurus	Ecdyonurus venosus	100	Private	3	TATAAATAATATAAGATTTTGATTATTGCCACCAGCTCTCACATTGCTTTTATCTAGTAGTATAGTTGAAAGTGGTGCGGGTACGGGCTGAACTGTTTATCCTCCTTTATCAGCAGGAATTGCTCACGCAGGAGCTTCCGTTGATTTAGCTATTTTTTCTCTTCATCTTGCCGGGGTTTCTTCTATTCTAGGAGCTGTTAATTTTATTACTACTACTATTAATATACGATCAAGTGGTATGACTATAGACCGGATTCCTTTATTTGTTTGATCTGTATTAATCACTGCCATTTTACTACTCCTTTCCTTACCTGTACTAGCAGGAGCAATTACCATACTACTAACAGACCGAAACTTAAATACTTCTTTCTTCGATCCTGCTGGTGGTGGAGACCCAAT…	0	0	0	0	0	0	0	0	0	0	0	0	0	0	0	0	0	0	0	0	0	0	0	0	181	0	603
OTU_495	Arthropoda	Insecta	Diptera	Chironomidae	Rheocricotopus	Rheocricotopus fuscipes	100	Published		AATAAATAATATAAGATTTTGATTATTACCCCCTTCTTTAACTTTATTATTATCAAGTTCAATTGTTGAAAATGGAGCTGGAACAGGATGAACTGTTTACCCCCCACTTTCTTCAAGTATCGCTCATGCAGGGGGTTCTGTAGATTTAGCTATTTTTTCTCTTCATTTAGCAGGAATTTCCTCAATTTTAGGAGCAGTAAATTTTATTACAACTGTAATTAATATACGTTCTAATGGTATTACATTAGATCGAATACCTTTATTTGTATGATCTGTAGTAATTACAGCAATCTTACTTTTATTATCCTTACCTGTTTTAGCTGGGGCTATTACAATATTACTAACAGATCGAAATTTAAATACTTCTTTCTTTGACCCAGCTGGAGGAGGAGACCCTAT…	11	0	50	0	3	21	0	27	612	0	0	0	7	0	0	0	0	34	4	73	24	42	9	0	0	0	0
OTU_496	Arthropoda	Insecta	Diptera	Chironomidae	Polypedilum	Polypedilum pedestre	99.76	Published		AATAAATAATATAAGATTTTGACTTTTACCCCCTTCATTAACTTTATTACTTTCTAGTTCTATTGTAGAAAACGGAGCAGGAACAGGGTGAACAGTTTACCCTCCCCTTTCTTCAAGAATTGCACATAGTGGAGCATCTGTTGATTTAGCTATTTTTTCTCTTCATCTTGCTGGAGTATCCTCAATTTTAGGTTCTGTAAATTTTATTACAACTGTAATTAATATACGATCTAACGGAATTACTCTTGATCGAATACCTCTATTTGTTTGATCAATTGTTATTACAACTGTTCTTTTATTATTATCTTTACCTGTATTAGCTGGAGCAATTACTATACTATTAACAGATCGAAATCTAAATACATCCTTTTTTGACCCTGCTGGAGGAGGGGACCCAAT…	0	40	0	0	0	0	0	0	0	0	0	0	0	0	0	390	0	0	0	0	14	0	0	266	0	0	87
OTU_497	Arthropoda	Insecta	Diptera	Empididae	Hilara	Hilara rejecta	99.52	Private	3 4	TATAAATAACATAAGCTTTTGAATACTTCCTCCTTCTTTAACATTACTATTAGCTAGAAGAATAGTAGAAAATGGAGCAGGAACAGGATGAACTGTTTATCCTCCCCTTTCTTCAGGGATTGCCCATGGAGGAGCCTCAGTTGATTTAGCAATTTTTTCATTACATTTAGCAGGTATTTCTTCAATTTTAGGGGCTGTAAATTTTATTACAACAGTAATTAATATACGAACCCCTGGGATTTCATTTGATCGAATGCCTTTATTTGTTTGATCAGTAGTAATTACAGCAATTTTATTATTACTTTCTCTACCTGTACTAGCAGGAGCTATTACAATATTATTAACTGATCGTAATTTAAATACTTCATTTTTTGACCCAGCTGGAGGGGGAGACCCAAT…	0	0	0	0	0	0	0	0	0	0	0	0	0	770	0	0	0	0	0	0	0	0	0	0	0	0	0
OTU_498	Arthropoda	Insecta	Diptera	Simuliidae	Simulium	Simulium ornatum	100	Private	2	AATAAATAATATAAGATTTTGAATACTTCCTCCTTCCTTAACTCTTTTATTAGCTAGTAGTATAGTAGAAGCAGGAGCAGGAACAGGGTGGACAGTTTACCCTCCGCTATCTTCTGGAATTGCCCATGCTGGAGCTTCAGTTGATTTAGCTATTTTTTCTCTTCATCTAGCTGGAATTTCTTCTATTTTAGGGGCTGTAAATTTTATTACAACTATTATTAATATACGATCAAATGGAATTACTTTTGATCGAATGCCTCTTTTTGTATGATCAGTAGTAATTACTGCCGTTTTACTACTTCTATCTCTCCCTGTATTAGCTGGAGCTATCACAATACTTTTAACAGACCGAAATTTAAATACATCTTTCTTTGACCCTGCGGGAGGAGGAGACCCTAT…	0	406	5	0	0	0	0	9	5	31	0	0	0	0	0	306	44	39	0	0	0	0	6	0	0	0	0
OTU_499	Heterokontophyta	Oomycota	Pythiales	Pythiaceae	Phytophthora		95.89	Published	4	TATGAATAATATAAGTTTTTGGTTATTACCTCCATCTTTATTATTATTAGTTTCTTCAGCTTTAGTAGAATCAGGTCCAGGTACTGGTTGGACGGTTTATCCACCTTTATCTAGTGTTCAAGCACATTCAGGTCCTTCAGTAGATTTAGCTATTTTTAGTTTACATTTATCAGGTATTTCATCTTTATTAGGTGCTATAAATTTTCTTTCAACTATATATAATATGAGAGCTCCTGGTTTAAGTTTCCATAGATTAcctttatttgtttggtctgtatttattactgcttttttattagttttaactttacctgttttaGCTGGAGCTATTACAATGCTATTAACTGATAGAAATTTAAACACTTCTTTTTATGATCCATCAGGCGGTGGTGATCCTGT…	0	0	0	0	0	0	0	0	0	0	0	0	0	0	326	128	0	0	0	0	0	0	0	3	0	0	277
OTU_500	Proteobacteria	Betaproteobacteria					77.28	Published	2	ACTCAACAACTGGAGTTTCTGGCTGCTACCGGCGGCAGGCACGCTCCTCATCGCCACATTTTTCGTTCCTGGCGGCGCGATTTCTGGCGGCTGGACAATGTATCCCCCGCTCTACATGCAGGGTGGCATTGCCTATGACATGTCCATTCTGGCTGTTCATATTCTGGGCATCTCGTCGATCATGGGGGCGATCAACATCATCGTCACCATACTCAACATGCGCGCACCGGGCATGACCTTGATGAAGATGCCCTTGTTCGTCTGGACCTGGCTGATCACGGCCTTCCTGCTGGTGGCCGTGATGCCGGTGCTGGCCTGCGCGATCACCATGCTGCTGACTGATCGGAATTTCGGCACGCATTTCTTTGACGCTGCCGGCGGCGGCGACCCGGTCATGTT…	0	0	0	0	0	0	0	0	0	0	0	0	0	0	0	0	0	0	0	0	0	0	0	0	0	860	0
OTU_501	Platyhelminthes	Rhabditophora	Tricladida	Dugesiidae			94.31	Published		TGCTAAAAATTTAAGTTATTGACTATTATTCCCTTCATCtttttttataattttttGTTATTGTGTGTTGTCTGGTTTAGGTTCAGGGTGGACTTTGTATCCGCCTTTGACTGATTGGGTTTTTCATAGTGGTTCTGCTGTTGATTTTGCTATATTTTCTTTACATTTGGCAGGAGTTAGCTCTATTTTGGGAGCTATAAATTTTATTGCTACTATTGTGAATATGAAGGGAGTTAAgagttttattttgttagttttgtttgtttgatccattttgattactgcgttgttgcttttGCTTGCTTTGCCTGTTTTAGCAGCTGGGTTGACTATGCTGTTGACTGATCGAAATTTTAATACTACTTTTTTTGATCCTAGTGGGGGAGGAGATCCAATTTT…	0	0	0	0	0	0	0	0	0	0	5	117	0	0	0	633	0	0	0	0	0	4	0	0	0	0	13
OTU_502	Arthropoda	Insecta	Diptera	Chironomidae	Orthocladius		95.91	Private		AATGAATAATATAAGTTTCTGATTATTACCCCCTTCATTAACTCTATTATTATCTAGTTCTATTGTTGAAAATGGAGCTGGAACAGGATGAACAGTATACCCTCCTCTATCTTCAGGAATTGCTCATGCTGGTGCATCTGTAGATTTAGCTATTTTTTCTTTACATTTGGCAGGTATCTCTTCAATTTTAGGAGCTGTTAATTTTATTACTACTGTAATTAATATACGATCAAATGGTATTACTTTAGATCGTATACCTTTATTTGTTTGATCTGTAATTATTACTGCAGTATTATTACTATTATCTCTTCCTGTATTAGCAGGAGCTATTACTATATTATTAACAGATCGAAATCTAAATACCTCTTTTTTTGATCCAGCCGGTGGTGGAGACCCTAT…	0	0	51	0	0	0	0	0	0	0	0	0	0	0	0	7	86	74	115	80	183	21	168	0	8	0	0
OTU_503	Arthropoda	Insecta	Diptera	Tipulidae	Tipula	Tipula repanda	100	Published		AATAAATAATATAAGTTTTTGAATACTTCCCCCCTCTCTTACTCTTTTATTAGCTAGCAGTATAGTGGAAAATGGGGCTGGAACCGGATGAACCGTTTATCCACCCCTCTCAGCAGGCATTGCACATACTGGGGCTTCAGTAGATTTAGCAATTTTTTCATTACATTTAGCGGGAATTTCTTCAATTTTAGGAGCAGTAAATTTTATTACTACTGTAATTAATATACGATCAAGAGGAATTACCTTAGACCGAATGCCTTTATTTGTTTGATCTGTTGTAATTACTGCAGTCTTATTACTACTATCGCTCCCAGTATTAGCAGGAGCCATTACCATATTATTAACAGATCGAAATCTAAATACTTCATTCTTTGACCCTGCCGGAGGAGGAGACCCTAT…	0	0	0	706	0	0	0	0	0	0	0	0	0	0	0	0	0	0	0	0	0	0	0	0	0	0	0
OTU_504	Proteobacteria	Alphaproteobacteria	Rickettsiales	Rickettsiaceae	Wolbachia	Wolbachia endosymbiont	99.73	Private	2	TATGAATAATTTAAGTTTTTGGTTATTAGTGTCATCTTTTATTTTGCTCATTCTCTCAGTGTTTATTGGTGAAGGTCCAGGTACAGGTTGGACTTTATATCCACCTTTATCACAGGTAATGTCCCATCCAAGTGCAGGAGTTGACATTGCTATACTTGCACTTCATGTTGCTGGTATGTCGTCAATTGTTGGGGCGATCAACTTTATAGTTACTATATTTAACATGCGCACAAAAGGAATGTCATTAACTAAGATGCCACTGTTTGTTTGGTCTGTCTTGCTAACAGCATTTATGTTGATTGTTGCCTTACCAGTGCTTGCCGGTGCTATAACTATGCTTCTTACTGATCGCAATGTTGGTACTTCCTTTTTTGATCCTGCCGGTGGCGGAGATCCTGT…	4	19	0	0	0	0	0	0	28	50	27	226	25	0	77	84	0	0	0	0	5	0	7	82	0	0	199
OTU_505	Arthropoda	Insecta	Plecoptera	Leuctridae	Leuctra	Leuctra inermis	99.52	Published	2	AATGAATAATATAAGTTTCTGGCTTTTACCTCCCTCTCTAACTTTACTACTAGCTAGTAGCATAGTAGAAAATGGGGCAGGTACCGGTTGAACGGTTTACCCTCCGCTAGCAGCAGGAATTGCTCATGCTGGGGCTTCAGTTGATCTGGCTATTTTTTCTTTACATCTAGCAGGGGTCTCTTCAATCTTAGGGGCAGTGAATTTTATTACCACAGTAATTAATATACGATCAAATGGTATAACATTAGACCGAATACCTTTATTCGTTTGAGCAGTTGTTATTACAGCTTTATTATTACTTTTATCTTTACCTGTTCTCGCCGGAGCTATTACAATATTATTAACCGACCGAAATTTAAATACATCATTTTTCGACCCTGCAGGAGGGGGAGACCCTAT…	0	0	0	289	192	31	43	249	227	8	0	0	0	0	0	0	0	0	0	0	0	0	0	0	0	0	0
OTU_506	No Match	No Match	No Match	No Match	No Match	No Match				CCTCAATAACTGGAGCTTCTGGCTTTTGCCTGCGGCGGGAATCCTGCTCATTTCAACCTTTTTCGTGCCAGGAGGCGCGCTCGCCGGAGGCTGGACGATGTATCCACCGCTCTTCATGCAGGGCGGCATCTCCTATGACATATCGATTCTCGCCGTACATATTCTTGGCATTTCGTCCATCATGGGTGCGATCAACATCATCGTCACCGTTCTCAACATGCGTGCCCCTGGCATGACATTGATGAAGATGCCCCTGTTTGTGTGGACCTGGCTGATCACGGCCTTCCTGCTGGTGGCCGTCATGCCAGTTCTGGCCTGCGCAATCACCATGCTGCTTACCGATCGTAATTTCGGCACACACTTCTTCAGCGCATCAGCCGGCGGTGACTCGGTGATGTT…	185	33	137	116	113	101	99	53	0	40	0	0	79	0	0	48	12	0	168	125	132	72	77	0	0	0	0
OTU_507	Arthropoda	Insecta	Diptera	Chironomidae	Corynoneura	Corynoneura coronata	100	Published	2	AATAAATAATATAAGATTTTGACTTCTTCCCCCTTCTTTAACTCTTTTATTATCTAGTTCAATAGTAGAAAACGGAGCTGGAACAGGATGAACTGTATACCCCCCTCTTTCATCAAATATTGCTCATGCTGGAGCATCTGTTGATTTAGCAATTTTTTCTCTTCATTTAGCAGGAATTTCCTCAATTTTAGGGGCAGTAAATTTTATTACAACAGTAATTAATATACGTTCTGAAGGAATTTCATTAGATCGTATACCTTTATTTGTTTGATCAGTAGTAATTACTGCTGTTCTCCTTCTTCTATCTTTACCTGTACTTGCCGGGGCCATTACTATATTATTAACAGATCGTAATCTTAATACTAGTTTTTTTGACCCCGCTGGTGGGGGAGACCCTAT…	106	106	0	0	201	0	0	0	0	0	40	0	0	0	120	13	8	0	0	0	0	269	0	0	0	0	68
OTU_509	Arthropoda	Copepoda	Cyclopoida	Cyclopidae	Megacyclops		96.13	Published		AATAAATAATATAAGATTCTGATTTTTAATCCCTGCTCTTTTTATACTTCTAACTAGTTCTTTAGTAGAAAGAGGAGCAGGAACAGGATGAACTGTCTATCCTCCCCTTAGAAGTAATATATCTCATGCAGGCGCTTCAGTAGATTACGCTATTTTTTCTTTACATTTAGCTGGTATTTCTTCAATTTTAGGGGCTGTAAATTTTATTAGAACTTTAGGTAATATACGAACATTTGGAATATTTTTAGATCGAATACCCCTTTTTGCTTGAGCTGTTTTAATTACAGCAATTTTACTTCTTTTATCTCTTCCAGTCCTTGCAGGAGCTATTACAATATTACTAACAGATCGAAATTTAAATACTTCTTTTTATGACCCAAGTggggggggAGATCCTAT…	0	0	0	13	89	246	543	52	0	0	0	0	0	0	0	0	0	0	0	0	0	0	0	0	0	0	0
OTU_510	Mollusca	Gastropoda	Hygrophila	Lymnaeidae	Radix	Radix auricularia	99.28	Published		CATAAATAATATAAGATTTTGATTGCTTCCCCCTTCTTTTATTTTGTTACTTTGTTCTAGAATAGTAGAAGGTGGAGTTGGAACCGGCTGAACAGTCTACCCTCCTCTTAGAGGGCCAATTGCCCACGGAGGTTCTTCAGTAGACTTAGCTATTTTTTCTTTACATTTAGCAGGCCTATCAAGAATTTTAGGAGCTATTAATTTTATTACTACAATTTTTAACATACGATCTCCTGGTATTAGATTAGAACGAATAAGTTTATTTGTTTGGTCTGTATTGATTACTGCATTTTTATTATTACTATCCTTACCTGTTTTGGCAGGGGCTATTACTATATTATTAACTGATCGAAATTTTAATACAACTTTTTTTGACCCTGCCGGTGGGGGTGATCCAAT…	0	0	0	0	0	0	0	0	0	0	130	7	0	0	0	0	0	0	0	0	0	102	0	0	0	424	0
OTU_511	Arthropoda	Insecta	Trichoptera	Leptoceridae	Triaenodes	Triaenodes ochreellus	100	Published		AATAAATAATATAAGATTTTGACTCCTTCCTCCTTCTTTAAATTTCCTACTTTTAAGAAGTTTAGTAGAAAGAGGAAGAGGAACTGGATGAACAGTTTATCCACCTTTAGCAAGAACTATTGGTCACATAGGATCATCAGTAGATTTAACTATTTTTTCTCTTCATATAGCTGGCATTTCATCAATTTTAGGGGCAATTAACTTCATCACTACTTGTATAAGAATAAAACCAATAGGAATAAAATTAGATCAAATACCTCTATTTGTATGATCAGTTCTAATTACCGCTCTCTTACTTTTATTATCTCTCCCAGTTTTAGCAGGAGCTATTACTATATTATTAACTGACCGTAATTTAAACACATCATTTTTTGATCCTGCTGGAGGAGGTGATCCTAT…	0	0	0	0	0	0	0	0	0	0	0	0	0	0	91	0	0	0	0	0	0	0	0	589	0	0	56
OTU_512	Amoebozoa	Discosea					79.23	Published	2	TATGAACAATGTCAGCTTTTGGTGTATGCCACCGGCTCTAGTTTTACTGGCCTCATCAGCGTTGGTCGAGGTTGGTGCAGGTACTGGTTGGACTGTTTATCCACCTCTATCGGGCATTGAAGCGCACCCTGGTGCGTCTGTTGATCTTGCTATTTTTAGTCTACATATTGCGGGTGTTTCCTCTATTCTAGGCTCTATTAATATGATTACGACGGTTATGAATATGCGGGCTCCCGGGATTTATATGTCTAACTTACCACTGTTTGTTTGGGCTATATACATCACTGCTTGGTTATTACTTCTTTCCTTACCAGTTTTTGCTGGTGGTATCACTATGCTTTTAACTGATCGTAATTTCAATACTACATTCTTTGATCCAGCTGGGGGCGGTGACCCTGT…	5	0	83	21	0	15	0	6	33	0	0	0	0	10	0	0	32	0	58	95	55	291	61	0	0	0	0
OTU_513	Annelida	Clitellata	Crassiclitellata	Lumbricidae	Allolobophora		97.1	Private	2	ACTTAACAACATAAGATTCTGACTCCTACCCCCATCACTAATCCTTCTAGTGTCATCTGCTGCAGTAGAAAAAGGTGCAGGAACTGGATGAACTGTATATCCGCCCCTAGCAAGAAATATTGCTCATGCCGGCCCATCCGTAGACTTAGCTATCTTCTCTCTTCACTTAGCAGGTGCTTCATCAATCTTAGGAGCCATTAATTTTATCACTACTGTTATTAACATACGATGAAGAGGTTTACGACTTGAACGAATCCCATTATTCGTTTGAGCCGTTCTAATTACAGTGGTGCTTCTACTCCTATCCTTACCAGTGTTAGCCGGTGCAATTACTATGCTACTTACCGATCGAAATCTAAATACCTCCTTCTTTGATCCCGCTGGAGGTGGAGATCCAAT…	0	0	0	0	0	0	313	389	0	0	0	0	0	0	0	0	0	0	0	0	0	0	0	0	0	0	0
OTU_514	Arthropoda	Insecta	Diptera	Chironomidae	Orthocladius	Orthocladius frigidus	99.52	Published	1 2	AATAAATAATATAAGTTTTTGAATACTTCCCCCTTCTTTAACTTTATTATTATCTAGTTCTATTGTAGAAAATGGAGCTGGTACAGGTTGAACTGTATACCCTCCCCTTTCTTCAGGAATTGCTCATGCTGGCGCCTCTGTTGACTTAGCTATTTTTTCCTTACATTTAGCGGGAATTTCTTCAATTTTAGGAGCCGTAAATTTTATTACTACTGTAATTAATATGCGGTCTAATGGGATTACTTTAGACCGAATACCTTTATTTGTTTGATCAGTAATTATTACAGCAGTTCTTCTACTTCTTTCTTTACCTGTATTAGCTGGGGCTATTACAATATTATTAACAGACCGAAATTTAAATACTTCTTTCTTTGACCCTGCTGGAGGAGGAGATCCTAT…	0	0	278	0	0	0	0	0	15	155	0	0	93	0	0	0	0	0	0	467	5	0	0	0	0	0	0
OTU_515	Echinodermata	Crinoidea					67.54	Published		TCTGAACTCTATCTCTTTCTGGCTCTTGGTACCTGCTTCTCTTCTGCTCTTATCTTCTGTTCTAATCGATTCTGGTGCTGGTTGTGGTTGGACTCTTTATCCTCCTTTATCTGGTCTTACTGGTATGCCTGGTTCTGCTGTTGATGTCGCTATCGTTGCTCTTCATATGGCTGGTCTGTCTTCTCTCCTTGGTGCTATCAATATAATCGTAACCTTCTTGAATATGCGTATGGATGGTCTCTCTCTTACTCGTGTACCTCTCTTTGCTTGGGCTCTCTTTGTTACTGCTATACTCTTGCTGCTATCTCTCCCTGTTCTTGCTGCTGGTATTACTATGCTCTTAGTCGATCGATCTTTCAATATGGCATTCTTCGTTCTCCCTGGTGGTGGTGATCCTAT…	0	0	0	0	0	0	0	0	0	0	0	0	0	0	113	200	0	0	0	0	0	0	0	32	739	0	238
OTU_516	Proteobacteria	Alphaproteobacteria					79.35	Published	2	GATGAACAACCTGTCCTACTGGATGTATGTTGCTGGCGCGACGCTGGGCATCCTGTCGGTCTTTGCCCCGGGTGGCGAGGGCGGCACGGGTACGGGTGTGGGTTGGGTCCTGTATCCGCCGCTATCGTCCAAAGAGGACGGCTATGCCATGGACCTCGCGATTTTCGCGGTTCACCTGTCGGGTGCCTCGTCCATCCTTGGCGCGATCAACATGATCACGACCTTCCTGAACATGCGCGCGCCGGGCATGACCATGCACAAGGTCCCCTTGTTCGCCTGGTCAATCTTTGTGACCGCATGGCTGATCTTGCTCAGCTTGCCGGTTCTGGCCGGTGCCATCACCATGTTGCTGACCGACCGCAACTTTGGCACCACATTCTTTGATCCGGCCGGTGGCGG…	6	0	40	0	501	43	20	24	0	0	0	0	0	0	0	0	29	16	86	38	20	85	13	0	0	0	0
OTU_517	Arthropoda	Insecta					68.01	Published	1	CCTGAACAATCTAAGTTTTTGACTTCTCCCTTGGTCATTTTATCTACTTGTTAGTTCAATGTTACTAGACGGCGCCGGCACAGGTTGAACCTTGTACCCGCCTCTATCTTCCATTAAAGGACATGCCGGCCCTAGCGTGGACCTCGCTATTTTATCTATGCACTTAGCCGGCGCTTCCTCAATTCTTGGTGCAATTAATATGATCGTCACTATTGTAAACATGCGCGTGGCCCGTATGAAATTTTTTGATATGCCACTTTTTGTTTGATCAGTGTTAATTACTTCCGTGCTTTTGGTAGTGGCGCTTCCGGCCCTAGCAGCGGGTATTACTATGGTGCTAACGGATCGCCACTTTAATACTACATTTTTTAGTGCAGCCGGCGGGGGTGATCCTATTCT…	0	0	28	0	558	0	5	0	29	0	0	0	0	0	0	0	0	0	0	47	0	16	0	0	0	0	0
OTU_519	Arthropoda	Insecta	Coleoptera	Curculionidae	Xylocleptes	Xylocleptes bispinus	100	Published		TATAAACAACATAAGATTTTGACTTCTACCCCCCTCCTTAACCCTTCTTTTAATAAGAAGAATTATCGATAAAGGAGCCGGAACAGGTTGAACAGTATACCCACCACTATCAGCTAATATTGCCCACGAAGGGGCTTCAGTAGATCTAGCTATTTTTAGTCTCCACATAGCCGGGATTTCATCAATTTTAGGGGCTATCAACTTCATTTCCACCATTATCAACATACACCCGACAGGGATAAAACCCGAACAGCTATCTTTATTTACATGAGCTGTTAAAATTACAGCAATCCTTCTTCTACTCTCCCTTCCTGTTCTAGCCGGAGGAATTACAATACTATTAACTGACCGAAATATCAATACATCATTTTTTGATCCAGCAggggggggAGATCCAAT…	0	0	305	0	0	0	0	0	0	0	0	0	0	0	0	0	0	0	0	326	0	0	0	0	0	0	0
OTU_521	Arthropoda	Insecta	Plecoptera	Nemouridae	Protonemura		96.62	Published		AATAAATAATATAAGTTTTTGATTACTGCCCCCCTCTCTTACTCTACTTTTAGCAAGTAGCCTTGTTGAAAATGGTGCTGGGACTGGCTGGACAGTTTAccccccccTATCTGCTGGAATTGCTCATGCGGGCTCTTCCGTTGATATAGCAATTTTTTCATTACACTTAGCTGGAGTCTCCTCAATTTTAGGGGCTGTAAATTTTATTACAACTGTAATCAATATACGGTCAGCTGGAGTAACCCTAGATCGAATACCCCTATTTGTATGAGCTGTTGTAATTACGGCCTTATTGTTACTTCTTTCTTTGCCGGTTTTAGCTGGAGCAATCACGATACTACTAACTGATCGTAACCTAAATACGTCCTTCTTTGACCCCGCAGGTGGGGGGGACCCAAT…	0	0	0	0	0	0	0	0	1001	511	0	0	39	0	0	0	0	0	4	0	0	0	0	0	0	0	0
OTU_523	Arthropoda	Insecta	Diptera	Chironomidae			90.82	Early-Release	3	AATAAATAACATAAGTTTTTGATTACTCCCTCCTTCTCTCACGCTACTACTTTCAAGCTCTATTGTCGAAAATGGAGCAGGAACAGGTTGAACAGTATATCCTCCTCTCTCTTCTGGAATTGCTCATGCTGGAGCTTCAGTTGATCTAGCTATTTTTTCTTTACATCTAGCCGGAATCTCTTCGATCTTGGGGGCAGTAAATTTCATTACTACAGTAATTAATATACGTTCCGAAGGTATTACTTTAGACCGAATACCTTTATTTGTTTGATCAGTTGTTATTACTGCTATTTTACTTCTATTGTCGTTACCTGTATTAGCTGGGGCTATTACTATACTTTTAACTGACCGAAACTTAAACACCTCTTTCTTTGATCCTGCTGGAGGAGGGGACCCTAT…	0	0	0	0	22	0	16	77	79	60	0	0	389	258	0	0	8	0	0	21	0	16	0	0	0	0	0
OTU_524	Chordata	Amphibia	Anura	Ranidae	Rana	Rana iberica	100	Published	2	AATAAACAACATGAGCTTCTGACTGCTGCCCCCATCCTTTTTTCTCCTCCTAGCCTCTTCCACAGTCGAAGCCGGAGCGGGCACAGGCTGAACAGTTTACCCCCCCTTAGCCGGTAACCTGGCCCACGCAGGCCCATCCGTAGACCTGGCCATCTTTTCATTACACCTGGCCGGAGTGTCATCCATTCTAGGAGCCATCAATTTTATCACCACAATCATCAATATGAAACCTGCCTCCACAACACAATACCAAACACCCCTCTTTGTTTGATCTGTGCTTATCACTGCCGTACTCCTTCTTCTTTCCCTCCCAGTCCTAGCCGCCGGGATTACTATACTCCTCACAGACCGAAATCTAAACACCACCTTCTTTGACCCTGCGGGGGGCGGAGACCCAGT…	0	0	0	0	0	0	0	0	0	0	0	0	0	0	0	0	0	0	0	0	0	0	0	0	725	0	0
OTU_525	Proteobacteria	Betaproteobacteria					74.74	Published	2	CATGAATAACTGGAGCTTCTGGATCATGATTCCGGCGGCGATCCTGTTGTTCGCCACTTTTTTCGTTCCCGGTGGCGCAGCCGCTTCCGGCTGGACACTCTACCCACCCCTTGTCACACAGGGCGGCATTGGCGTTGACATGTCTATTTTGGCGCTGCACCTGCTTGGCGCTTCATCGATCATGGGATCGATCAATATCATCACCACGCTACTGAATCTGCGCGCGCCCGGAATGACGCTGATGAAGATGCCGCTGTTTTGCTGGACATGGCTGATTACCGCGTACCTGCTCATTGCGACCATGCCGGTTCTGGCTGGTGCAATCACGATGTTACTGACTGATCGTCACTTCGGCACGAGTTTTTTCAACGCCGCCGGCGGTGGCGACCCGACCATGTT…	118	0	0	0	45	30	197	29	27	220	0	0	202	19	0	0	8	0	26	0	0	0	6	0	0	0	0
OTU_526	Arthropoda	Insecta	Megaloptera	Sialidae	Sialis	Sialis nigripes	100	Published		TATAAATAATATAAGATTCTGGCTTTTACCTCCATCTTTAACCCTTCTTCTCTCAAGAAGAATTGTTGAAAACGGAGCCGGAACAGGGTGAACTGTATACCCCCCTCTTTCTAGAGCAATTGCTCATGCAGGAGCTTCAGTAGATTTAGCAATCTTTAGACTTCACCTCGCTGGAGTATCTTCAATTTTAGGAGCAGTCAATTTTATTACTACAGTTATTAATATACGTGCAAGAGGGATAACTTTAGACCGAATACCTCTATTTGTATGATCTGTTGTAATTACTGCTATTCTTTTACTTTTATCCTTACCTGTATTGGCAGGAGCTATTACTATACTATTAACTGACCGAAACTTAAATACTTCGTTTTTTGACCCAGCTGGGGGAGGAGATCCTAT…	381	137	0	0	0	0	0	0	0	0	0	0	0	0	0	0	0	0	0	0	0	0	0	160	0	0	0
OTU_527	Porifera	Demospongiae					72.07	Published	2	TATGAACAATTTAAGTTTTTGACTACTTCCTCCATCTTTCTCGCTTTTAATACTTTCTAGTGTTATTGAGGGGGGAGTAGGTACGGGCTGGACGGTATACCCTCCGCTTTCAGGGCTTTTAGGGCATCCTGGGGCTGCAGTAGATGTGGCAATATTTAGTTTACATTTAGCGGGGCTTTCCTCGGTAATGGGTTCTACAAATTTTATTGCAACGATGTTAAATATGCGTTCTCCTGGAATGACTTTAAGGCGCATGCCTTTATTTTGTTGAGCTTTGTTTGTAACTGCCTTTTTGTTGTTGTTATCTGTACCTGTTCTTGCGGGGGGTATTACTATGTTATTAACGGATAGGAATTTTAATACTGCGTTTTATGTTTATCAAAAGGGTGGAGATATTTC…	17	10	0	0	0	0	0	0	0	0	6	13	0	0	198	346	0	0	0	0	0	0	0	0	0	0	91
OTU_528	Arthropoda	Insecta	Plecoptera	Leuctridae	Leuctra		96.62	Private	3	AATAAATAATATAAGTTTCTGACTTCTACCCCCCTCTCTAACCCTATTACTAGCCAGTAGCATAGTAGAAAATGGGGCAGGTACCGGTTGAACGGTTTACCCTCCGCTATCGGCAGGGATTGCTCATGCCGGAGCTTCCGTTGATCTCGCTATTTTTTCCCTACATTTAGCAGGAGTGTCCTCAATCTTAGGGGCAGTAAACTTTATTACTACAGTGATTAACATACGATCAAATGGTATGACATTAGACCGAATACCTTTATTCGTCTGAGCAGTTGTTATTACAGCCTTACTATTACTTTTATCATTACCTGTTCTCGCTGGGGCAATTACAATGCTATTGACAGACCGTAACCTAAACACCTCATTTTTTGACCCTGCAGGAGGAGGGGATCCTAT…	0	0	0	0	0	0	0	0	0	0	0	0	0	0	0	0	549	0	112	0	0	0	0	0	0	0	0
OTU_530	Arthropoda	Insecta	Diptera				85.75	Private	3	AATAAATAATATAAGATTTTGAATATTGCCCCCATCTTTAACCCTTTTACTTGCCAGTAGTATTGTTGAAAACGGGGCAGGTACAGGTTGAACTGTTTACCCTCCTCTATCTAGAGCAATTGCCCATGCTGGAGCTTCGGTAGATTTAGCAATTTTTTCCCTTCATTTAGCCGGTATTTCTTCTATTTTAGGGGCAGTAAATTTTATTACCACAGTTATTAATATGCGGACATCAGGAATTACACTAGACCGAATACCCTTGTTCGTCTGATCTGTAGTAATCACTGCAGTTCTTCTCCTCCTATCTCTCCCCGTCTTAGCGGGAGCCATTACTATACTTTTAACAGACCGAAATTTAAACACTTCTTTCTTTGACCCAGCAGGAGGGGGAGACCCCAT…	504	0	0	0	0	0	0	0	0	0	0	0	0	0	39	213	0	0	0	0	0	0	0	0	0	0	0
OTU_531	Proteobacteria	Alphaproteobacteria					81.85	Published	2	GATGAACAATATTTCCTTCTGGCTGACCGTTGTTGCCTTCATCATGCTTTTGGGCTCCAGCTTTGTGCCGGGTGGCTCAGGGCTGGGTGCTGGCACCGGCTGGACAGTCTATGCGCCGCTTTCGACTTCCGGCTCGGTTGGCCCCGCTGTCGATATGGCGATCTTCTCGCTCCATCTCGCGGGTGCCGCGTCGATCCTGGGCGCGATCAACTTCATTACCACCATCTTCAATATGCGTGCGCCGGGCATGACCCTGCACAAGATGCCGCTGTTTGTCTGGTCGGTGCTGGTGACGGCATTCCTGCTGCTCCTGGCACTTCCGGTGCTGGCTGCGGCGATCACCATGTTGCTGGTGGACCGCAATTTCGGCGGCGCTTTCTTTGACGCCGCCGCCGGTGG…	8	62	0	0	0	0	0	0	3	137	605	247	30	0	0	0	18	0	0	0	55	33	58	0	0	0	0
OTU_532	No Match	No Match	No Match	No Match	No Match	No Match				GTTGAACGCGATTAGCTTCATGCTGCTGCCTCCATCGCTCCTGCTTCTCCTGAGTTCTGTCCTAGTGGAGGTCGGCGCGGGTGTTGGGTGGACCGTCTACCCGCCGCTCAGCAGTAACAGTGGTGCAGGTGTCGACGTCGCCATCTTTAGCCTCCATCTGTCCGGGCTCAGCAGCCTAGCCGGCTCGATCAACTTTCTCACCACAATCCTCAAGATGCGCGGTCCGGGTCAGGAAATGCTGAGAGTTCCCCTGTTTGTGTGGGGCGTGCTCATCACCAACCTTCTTCTCCTGCTCTCCTTGCCTGTGCTTGCGGGTGCTCTCACGATGCTCCTCACTGATCGCAACTCCAACACCACCTGGTTCGACCCTGGGGGAGGTGGGGACCCGGTGCTCTATAT…	34	15	92	0	0	0	0	0	0	0	4	5	0	0	0	22	128	0	0	174	23	109	15	0	0	0	0
OTU_533	Arthropoda	Insecta	Coleoptera				86.71	Private	3	AATAAACAATATAAGTTTTTGGCTTTTGCCACCCTCATTAACTTTACTTCTAATAAGAAGACTTGTAGAAAGAGGGGTAGGAACAGGATGAACAGTTTATCCACCTTTATCTGCTAATATTGCCCATAGAGGATCATCTGTTGATTTAGCAATTTTCAGCCTTCATCTAGCAGGAGTTTCTTCAATTCTAGGAGCTGTTAATTTTATCACTACAGTAATCAATATACGATCCCCGGGAATAACTTTCGATCGAATACCTCTTTTCGTTTGATCAGTAGCTATCACAGCCTTACTTTTACTTCTATCTCTACCTGTTCTAGCAGGAGCAATTACTATATTATTAACAGACCGTAATCTTAATACATCATTTTTTGACCCTGCAGGTGGAGGGGACCCTAT…	0	0	0	0	0	0	0	0	0	0	0	0	0	0	48	107	0	0	0	0	0	0	0	360	184	0	58
OTU_534	Annelida	Clitellata	Lumbriculida	Lumbriculidae	Lumbriculus		96.62	Published	1	ACTAAACAACCTAAGATTTTGATTACTACCACCATCTTTAATTTTACTTGTTAGATCTGCAGCAGTAGAAAAAGGCGCTGGTACCGGATGAACAGTATACCCACCATTAGCGAGAAACTTAGCACATGCAGGCCCATCAGTAGACTTAGCCATTTTCTCACTTCATCTCGCTGGTGCATCCTCAATTCTAGGTGCTCTGAATTTCATTACAACAGTAATCAATATACGATGAGATGGAATACGCCTTGAACGAATTCCTTTATTTGTATGAGCCGTCATAATCACCGTAATCTTGCTACTTTTATCCTTACCTGTTCTCGCAGGAGCTATCACTATATTACTTACAGACCGAAATCTAAATACATCCTTCTTTGATCCGGCAGGAGGAGGAGATCCAGT…	0	0	0	0	0	0	0	0	0	0	0	0	0	0	0	0	0	0	0	0	0	0	0	0	767	3721	0
OTU_535	Arthropoda	Insecta	Diptera	Chironomidae	Sympotthastia	Sympotthastia takatensis	100	Published		AATAAATAATATGAGTTTTTGAATATTACCTCCTTCTTTAACATTACTATTAGCAAGTTCTATTGTTGAAAACGGGGCTGGAACAGGTTGAACTGTTTATCCACCCCTATCTTCAGGAATTGCTCATGCTGGGGCTTCTGTTGATTTAGCTATTTTTTCTTTACATTTAGCAGGAATTTCTTCTATTTTAGGAGCTGTAAATTTTATTACTACAGTTATTAATATACGGTCATCAGGAATTACTTTAGATCGTATACCTTTATTTGTTTGATCTGTTGTAATTACAGCTGTACTTTTATTATTATCATTACCCGTATTAGCTGGAGCTATTACTATATTATTAACAGATCGAAATTTAAATACTTCTTTCTTTGATCCTGCTGGAGGAGGAGATCCTAT…	0	0	260	0	0	0	0	0	0	0	0	0	0	0	0	0	0	155	0	302	0	0	0	0	0	0	0
OTU_536	Arthropoda	Arachnida					70.75	Published	2	GTTAAACAATCTTTCATTTTGATTGTTGCCATGATCTCTATATTTGTTAATTGGGTCGACATTTATTGGAGCGGGTGTTGGTACTGGTTGAACTGTGTATCCCCCGCTTAGTGGAATTCAAGCTCATTCAGGCCCGGCTGTTGATTTGGGTATCTTCTCACTTCATATTGCTGGTATTAGCTCGATTGCTGGTGCTATTAACTTTATTGTAACTATTGTAAACATGCGTGCGCGTGGTATGGATTGAAAACGTGTGCCATTGTTTGTTTGATCTGTGTTAATTACTGCTGTATTGCTTTTATTGTCTTTACCGGTACTTGCCGGAGGTATTACTATGCTTCTAACTGATCGTAATTTGAATACAACCTTCTTTAACCCAGCAGGTGGTGGATATCCAGT…	0	0	0	0	0	0	0	0	0	0	0	0	0	0	57	85	9	0	0	0	210	88	143	48	0	155	0
OTU_537	Arthropoda	Insecta	Diptera	Muscidae	Limnophora		95.89	Early-Release	3	AATAAATAATATAAGTTTTTGATTACTTCCCCCTGCTTTAGTACTTCTTCTAGTCAGTAGAATAATCGAAACCGGAGCTGGAACTGGATGAACTGTTTACCCTCCTTTGTCTGCAAACACGGCTCACAGTGGTCCTTCTGTTGATTTAGCAATTTTTTCCCTCCATTTAGCGGGAATCTCTTCCATTTTAGGAGCCGTTAATTTTATTACTACAGTAATAAATATACGATCTGCTGGAATTACATTTGACCGAATACCTTTATTTGTTTGATCAGTAGCTATTACTGCTTTACTATTATTACTATCTTTACCTGTATTAGCAGGAGCAATTACAATATTATTAACAGATCGGAATTTAAACACCTCATTTTTTGACCCTGCTGGAGGGGGAGACCCTAT…	0	0	0	0	0	0	0	0	0	0	0	0	0	0	0	0	555	0	0	0	32	0	10	0	0	0	0
OTU_538	Rhodophyta	Florideophyceae	Batrachospermales	Batrachospermaceae	Sheathia	Sheathia boryana	99.76	Published		CCTTAATAATATTAGTTTTTGATTACTTCCACCATCACTTTGTTTATTATTAGCTTCTTCCCTTGTTGAAGTTGGAGTCGGTACAGGCTGAACGGTATATCCACCTTTGAGCGCAATACAAAGCCATTCTGGCGCTGCTGTAGATTTAGCTATTTTTAGTTTACATTTGTCTGGCGCTGCATCAATTTTAGGCGCAATAAACTTTATTTCAACAATAATAAACATGCGAAATCCTGGGCAAAGCATGTATCGATTGCCTTTGTTTGTCTGGTCTATCTTTGTCACAGCATTTTTACTACTTTTGTCTATTCCTGTATTAGCAGGAGCGATTACAATGTTATTAACTGATCGAAACTTTAATACATCATTTTTTGATCCATCTGGTGGGGGAGACCCAAT…	46	54	3	0	0	0	0	0	206	173	0	0	129	0	0	0	79	0	6	0	0	0	0	0	0	0	0
OTU_539	Bacillariophyta	Bacillariophyceae					80.92	Published	2	TATGAATAACATCAGTTTTTGGTTGTTACCTCCGTCTTTACTTTTATTGATCGGTTCTATTCTTTGTGAAGCAGGAGTAGGAACAGGTTGGACTTTATATCCGCCTTTATCTAGTATAATTGCCCATTCAGGCGGTTCAGTTGATTTAGCTATTTTTAGTCTTCACATTTCTGGAGCTTCCTCTATTTTAGGGGCCATTAATTTTATTTGCACAATATTTAATATGAGAATAAAAAGTTTATCTTTTCATCAGTTACCCCTTTTTGTGTGGTCTGTTTTAATCACAGCTTTTTTATTACTTTTGTCTTTGCCAGTTTTAGCTGGAGCTATTACCATGTTGTTAACTGATCGGAACTTTAATACTACTTTTTTTGATCCCGCAGGTGGGGGTGATCCTGT…	0	0	9	0	0	0	0	0	0	0	11	41	0	0	0	22	372	29	0	13	119	0	82	0	0	0	3
OTU_540	Arthropoda	Insecta	Diptera	Chironomidae	Tanytarsus		96.38	Private		AATAAATAATATAAGATTTTGACTTTTACCCCCATCATTAACTCTTCTTCTTTCCAGCTCAATTGTAGAAAACGGAGCTGGAACAGGTTGAACAGTTTATCCTCCCCTCTCTTCTAGAATTGCTCATAGAGGAGCATCTGTTGATTTAGCTATTTTTTCACTTCATTTAGCAGGAATTTCTTCAATTCTAGGATCAGTAAATTTTATTACAACAGCAATTAATATACGAGCTAATGGTATTACACTAGACCGTATACCATTATTTGTTTGATCTGTAGTAATTACTACTATTCTTCTTTTACTTTCCCTTCCCGTATTAGCTGGAGCTATCACAATATTGTTAACAGACCGAAATTTAAATACATCATTTTTTGACCCTGCAGGAGGAGGAGACCCAAT…	74	0	0	0	0	14	0	0	0	0	0	0	0	0	110	5	0	0	0	0	0	0	0	380	4	125	4
OTU_541	Annelida	Clitellata	Tubificida	Naididae	Tubifex	Tubifex tubifex	98.41	Published		ATTAAATAACTTAAGATTTTGGTTATTACCCCCTTCCTTAATCCTCCTTGTATCCTCCGCGGCCGTAGAAAAGGGGGCTGGAACAGGGTGAACAGTATATCCACCCCTAGCTAGAAATCTGGCTCATTCTGGACCTTCTGTAGACTTAGCTATTTTCTCTCTACATTTAGCTGGGGTGGCATCGATTCTAGGGGCTATTAACTTTATTACTACAATAATTAACATGCGATGAAAAGGGATACGCCTTGAACGAATTCCCCTATTTGTGTGAGCTGTAATTCTAACCATAATCTTACTTTTACTAACATTACCAGTTTTAGCTGGTGCCATTACCATGCTACTAACAGATCGAAATCTAAACACATCCTTCTTTGACCCTGCTGGTGGTGGTGATCCTGT…	0	0	0	0	0	0	0	0	100	103	0	0	211	0	0	0	0	0	166	0	0	0	0	0	0	0	0
OTU_542	Arthropoda	Insecta	Diptera	Chironomidae	Tanytarsus	Tanytarsus arduennensis	100	Published		AATAAATAATATAAGATTTTGATTATTACCTCCTTCTTTAACATTACTTCTTTCTAGCTCAATTGTAGAAAATGGTGCAGGAACAGGATGAACAGTTTACCCCCCTTTATCTTCTAGAATTGCTCATAGAGGAGCTTCAGTAGATTTAGCAATTTTTTCTTTACATTTAGCTGGAATTTCTTCTATTTTAGGATCAGTAAATTTTATTACAACAGCTATTAATATGCGATCTAATGGAATTACATTGGATCGAATACCATTATTTGTATGATCAGTTATTATTACAACAATTCTTCTCCTTCTTTCTCTTCCAGTTTTAGCAGGAGCTATTACCATATTATTAACTGATCGAAATTTAAATACTTCATTTTTTGATCCTGCTGGAGGGGGAGACCCAAT…	0	5	0	0	0	0	0	0	0	0	627	165	0	0	0	0	0	0	0	0	8	0	15	0	0	0	0
OTU_543	Arthropoda	Insecta	Diptera	Chironomidae	Synorthocladius	Synorthocladius semivirens	99.22	Published		AATAAATAATATAAGTTTTTGGTTATTACCCCCATCTTTAACTTTATTATTATCAAGTTCTATTGTTGAAAACGGAGCAGGAACAGGATGAACGGTTTATCCTCCTCTTTCTTCAGGAATTGCTCATGCAGGAGGTTCAGTTGACTTAGCTATTTTTTCTCTACATCTTGCAGGTATTTCTTCTATTTTAGGAGCAGTAAATTTTATTACCACAGTAGTAAACATACGATCTAACGGAATTACCCTAGATCGAATACCTTTATTCGTTTGATCTGTTGTAATTACGGCAATTCTTCTCTTATTATCTTTACCAGTTTTAGCCGGTGCAATTACAATATTATTAACCGATCGAAATTTAAATACATCATTTTTTGACCCGGCCGGAGGAGGAGATCCAAT…	17	32	59	0	0	0	0	67	13	0	138	191	0	8	0	0	88	5	0	60	130	128	115	0	0	123	0
OTU_545	Arthropoda	Insecta	Diptera	Chironomidae	Tvetenia		99.03	Private	3	AATAAATAATATAAGATTTTGATTACTTCCCCCTTCCTTAACTTTACTATTATCAAGATCAATTGTTGAAAATGGAGCTGGTACAGGTTGAACTGTTTACCCTCCTCTATCTTCAGGAATTGCTCACGCTGGGGCTTCAGTTGACTTAGCAATTTTTTCTCTTCATTTAGCAGGAATTTCTTCAATTTTAGGAGCTGTAAATTTTATTACTACCGTAATTAATATACGGTCAGAAGGAATTACTTTAGATCGAATACCTTTATTTGTTTGATCTGTTATTATCACAGCTATTCTTCTTTTACTATCTCTACCTGTTTTAGCAGGAGCTATTACAATATTATTAACTGATCGTAATTTAAATACATCTTTTTTTGACCCTGCTGGAGGAGGAGACCCTAT…	0	15	0	0	0	0	0	0	606	18	0	0	30	0	0	0	0	0	52	9	0	0	0	0	0	0	0
OTU_546	Ascomycota	Leotiomycetes	Helotiales	Helotiaceae			90.82	Published		ACTTAACAACATAAGCTTCTGATTATTACCACCTAGTTTATTATTATTTTTATTTGCTAGTGGTATAGAAAATGGGGCAGGTACAGGTTGAACTCTTTACCCTCCTCTAAGTGGAGTACAGAGTCATAGTGGTCCTAGTGTAGATTTAGCTATATTTGGTTTACATCTGTCAGGTATAAGTAGTTTATTAGGTGCAGTAAATTTCATAACTACTATACTTAATATGAGAAGTCCAGGTATTAGGTTACACAAACTAGCTTTATTTGGATGAGCAGTAATAGTTACTGCAGTATTATTATTATTATCATTACCTGTTTTAGCCGGTGCAATAACTATGGTTTTAACAGATAGAAACTTTAATACATCTTTCTTTGAAGCAGCTGGAGGTGGTGATCCTAT…	0	0	97	29	405	29	89	34	0	0	0	0	0	0	0	0	0	0	4	80	0	0	0	0	0	0	0
OTU_547	Annelida	Clitellata	Tubificida	Naididae	Limnodrilus	Limnodrilus hoffmeisteri	100	Published		ACTAAATAACCTAAGATTTTGACTAATACCTCCATCACTCATTCTATTAGTTTCATCAGCCGCAGTCGAAAAGGGAGCGGGGACAGGGTGAACTGTATACCCCCCTCTAGCCAGAAACCTAGCGCACTCTGGGCCATCTGTGGATCTAGCAATCTTCTCTCTTCACTTAGCCGGGGCTGCATCAATTCTAGGTGCCATTAACTTCATTACCACAATAATTAATATACGATGAAAAGGAATGCGCCTAGAGCGCATTCCTCTATTTGTATGATCAGTAATCATTACAGTTGTCCTCCTTCTTCTTACATTACCGGTTTTAGCGGGGGCAATCACCATACTTTTAACAGACCGAAACTTAAACACATCATTCTTCGATCCTGCGGGAGGGGGGGACCCGGT…	88	0	0	0	0	0	0	0	0	69	538	0	0	0	0	0	0	0	0	0	0	0	0	0	0	0	0
OTU_548	Annelida	Clitellata	Tubificida	Naididae			90.1	Private	3	ATTAAATAACATAAGATTTTGACTACTTCCACCATCTCTAATTATACTAATTAGATCCGCTGCAGTAGAAAAAGGTGCCGGAACAGGATGAACAGTATACCCGCCACTAGCCAGAAACATTGCCCACGCAGGACCATCTGTAGACATAGCAATTTTCTCACTACACTTAGCAGGTGCTTCATCAATTCTAGGTGCAGTAAACTTTATTTCAACAATTCTTAACATACGAACAAAAGGACTTCGACTAGAACGAATTCCTCTATTTACCTGAGCAGTATTCCTAACAGTAATTCTTCTCCTTCTATCACTTCCAGTTCTAGCAGGAGCAATTACTATACTTCTTACAGATCGAAATCTAAACACATCATTCTTCGATCCTGCAGGAGGGGGAGACCCAAT…	7	157	0	0	0	0	0	0	0	0	0	0	0	0	4	458	79	0	0	0	12	0	4	0	18	0	0
OTU_549	Arthropoda	Insecta	Diptera	Chironomidae	Eukiefferiella		99.5	Private	3 4	AATAAATAACATAAGTTTTTGATTGTTACCCCCATCTTTAACTTTATTATTATCCAGATCGATTGTAGAAAATGGAGCAGGTACAGGATGAACTGTTTACCCACCTCTTTCATCAGGAATTGCCCATGCGGGAGCATCTGTCGATTTAGCAATTTTTTCATTACATTTAGCGGGTATTTCTTCTATTTTAGGAGCAGTAAATTTTATTACTACAGTAATTAATATACGGTCTGAGGGTATCTCTCTTGACCGAATACCGTTATTTGTATGATCTGTTATTATTACTGCTGTATTATTACTATTATCTCTACCAGTTTTAGCGGGAGCTATTACTATACTATTAACGGATCGAAATTTAAATACATCATTTTTTGATCCCGCTGGAGGAGGAGACCCCAT…	219	55	12	0	0	0	0	4	0	0	47	18	0	24	19	30	84	0	14	11	111	0	154	8	61	0	13
OTU_550	Arthropoda	Insecta	Diptera	Chironomidae			92.27	Published	1	AATAAATAATATAAGATTTTGAATACTTCCCCCATCTCTTACTTTATTATTATCTAGATCAATTGTAGAAAATGGGGCTGGAACAGGATGAACTGTTTATCCTCCTCTATCTTCTGGAATTGCACATGCAGGAGCTTCAGTAGATTTAGCAATTTTTTCTTTACATTTAGCAGGAATTTCTTCTATTTTAGGAGCTGTAAATTTTATCACAACGGTAATTAATATACGATCAAGAGGAATTACATTAGATCGTATACCTTTATTTGTGTGATCAGTAGTAATTACTGCAGTTTTATTATTATTATCTTTACCTGTTTTAGCTGGGGCTATCACTATATTGTTAACTGATCGTAATTTAAATACATCCTTCTTTGACCCGGCCGGAGGAGGAGACCCAAT…	29	0	0	0	0	0	0	0	0	0	0	0	0	641	0	0	0	0	9	0	50	29	30	0	0	0	0
OTU_551	Arthropoda	Insecta					73.42	Published	2	GATGAATAACTTAAGTTTTTGGCTTTTGCCTATGTCGCTCCTTTTGTTGGTGGCTTCGGCACTTGTCGATGGTGGCGCTGGTACGGGTTGGACGGTTTATCCTCCTTTATCCAGTGTTGTTTATCATGCGGGTTCGTCGGTAGATTTAGCTATTTTTAGCTTACACTTAGCGGGTATTGCTTCTATTTTAGGTGCAATTAATTTTATTACGACCGTAATAAATATGTTTGTTTGTGGGGGTTATATGAACCAGCTGCCACTGTTTGTTTGGTCTGTTTTTGTGACAGCTTTTTTATTATTGCTTTCGTTACCTGTATTAGCCGGCGCGATTACGATGTTATTAACCGATCGTAATTTGAATACGTCATTTTATGAGGTTGCCGGCGGAGGTGATCCTGT…	0	0	0	0	0	0	0	0	0	0	588	0	0	0	0	0	0	0	0	0	0	0	0	0	0	0	0
OTU_552	Arthropoda	Insecta	Diptera	Chironomidae	Stempellinella	Stempellinella brevis	100	Published		AATAAATAATATAAGTTTTTGATTATTACCTCCATCATTATCTCTTCTTCTTTCAAGTTCAATTGTAGAAAATGGAGCAGGAACTGGATGAACAGTTTATCCCCCTCTTTCTGCTAGAATTGCGCATAGTGGAGGTTCTGTAGATTTAGCTATTTTTTCCCTTCACTTAGCAGGAATTTCTTCAATTTTAGGGTCTGTAAATTTTATTACAACTGCAATTAATATACGAGCAAATGGAATTACTTTAGATCGAATACCTCTTTTTGTTTGATCAGTTATCATTACAACAGTATTATTACTTTTATCTTTACCTGTTCTTGCCGGAGCAATTACAATACTTTTAACAGATCGAAATTTAAATACTTCTTTTTTTGACCCTGCAGGAGGAGGAGATCCAAT…	0	0	7	13	25	655	6	16	0	0	0	0	0	0	0	0	0	0	0	0	0	0	0	0	179	5	0
OTU_553	Arthropoda	Insecta	Ephemeroptera	Leptophlebiidae	Habrophlebia		100	Private	3	TATAAATAATATAAGCTTTTGGTTATTACCTCCTGCTCTAACATTATTATTAGCTAGCAGCATAGTCGAAAGAGGGGCTGGGACAGGCTGAACTGTGTATCCTCCACTCTCGGCTGGCATTGCCCACGCTGGGGCTTCCGTAGACCTAGCAATTTTCTCTCTTCACCTAGCTGGGGTATCTTCAATCCTTGGTGCAGTTAACTTTATTACAACTACGATTAACATGCGAGCTAGTGGTATAACAATAGACCGTATTCCTCTCTTTGTTTGATCAGTGGTTATTACTGCGATCCTACTTCTGCTAAGACTCCCTGTCCTAGCAGGAGCAATCACTATACTCCTAACCGACCGGAACCTAAACACCTCATTCTTTGACCCTGCAGGAGGAGGGGACCCCAT…	0	0	0	0	0	0	0	0	0	0	0	0	0	0	0	0	0	0	0	0	0	0	0	15	595	0	0
OTU_554	Arthropoda	Insecta	Coleoptera	Dytiscidae	Agabus	Agabus didymus	99.76	Private		AATAAATAATATAAGATTTTGACTTTTACCCCCTTCATTAACTTTACTTTTAATAAGAAGAATAGTAGAAAAGGGAGCTGGAACAGGATGAACTGTTTATCCGCCCCTATCTTCAGGAATTGCTCATGGGGGAGCTTCAGTAGATTTAGCTATTTTCAGATTACATTTAGCTGGAATTTCTTCAATTTTAGGGGCAGTAAATTTTATTACTACAATTATTAATATACGATCTACAGGAATAACATTTGACCGAATACCATTATTTGTATGATCAGTAGGAATTACAGCTTTATTACTATTATTATCATTACCAGTATTAGCTGGAGCTATTACTATATTATTAACAGATCGAAATTTAAATACCTCTTTTTTTGACCCAGCGGGAGGGGGAGACCCAAT…	0	295	0	0	0	0	65	0	0	0	0	0	0	0	0	0	0	0	0	0	0	341	0	0	0	0	0
OTU_555	Cnidaria	Hydrozoa					76.81	Published	2	TTTAAATAATTTAAGTTTTTGGTTATTACCGCCTGCATTAATTTTATTATTAACATCAAGCTATTTTGATCCGGGTGTAGGTACTGGTTGAACTGTATACCCACCTTTAAGCGGCCCTATCGCGCATGCAGGACCTTCTGTAGATTTTGCAATTTTCAGTTTACATATTGCAGGGGCCTCTTCTATTATGGGTGCTATTAACTTTATCACAACTATTGTTAATATGAGACATCCAGGTCTTGAGTTTCACAATTTAAATTTATTTGTATGGTCAGTATTTATTACTGCCATTTTATTATTATTATCTTTACCTGTTTTAGCTGGCGCAATCACCATGTTATTAACAGACAGAAACCTAAATACGTCTTTCTTCGATGCTACTGGTGGTGGTGATCCTGT…	256	107	127	40	27	40	35	8	43	22	0	0	26	0	11	8	16	4	10	126	38	24	32	0	0	0	0
OTU_556	Arthropoda	Insecta	Diptera	Chironomidae			98.07	Private		AATAAACAATATAAGATTTTGATTATTACCTCCTTCTTTAACATTATTATTATCAAGATCAATTGTAGAAGCCGGAGCCGGTACAGGATGAACTGTTTACCCCCCTTTATCATCAGGGATTGCTCATGCTGGTGCTTCAGTTGATTTAGCAATTTTTTCTTTACATTTAGCAGGTATTTCTTCAATTCTTGGTGCAGTAAATTTTATTACTACTGTAATTAATATACGTTCTGAGGGAATTACTTTAGATCGAATACCCTTATTTGTTTGATCAGTAGTAATTACTGCAATTTTATTATTACTTTCACTACCTGTATTAGCAGGAGCTATTACTATACTTTTAACAGATCGAAACTTAAATACTTCATTTTTTGACCCTGCAGGAGGAGGGGATCCAAT…	0	0	0	0	0	0	0	0	0	0	0	0	0	0	0	0	0	0	0	0	380	0	306	0	0	0	0
OTU_557	Proteobacteria	Alphaproteobacteria					70.27	Private	2 3	ACTTAATAACATGAGTTTTTGGTTATTAATCCCCGCAGCGCTTCTATTGATTACTTCAATTTTTGTTCCAGGTGGTGCTGTGGCTGGTGGCTGGACGATGTATCCTCCATTGTCTGTACAAGGCGGCATGTCGGTGGATATGAGTGTTTTTGCATTGCATATCTTGGGTGTGTCTTCTATTGTCGGTTCTATCAACATTATTACCACTATTTTCAATATGCGTGCCCCTGGCATGACATTAATGAAAATGCCAATGTTTGTTTGGACATGGCTGATTACCGCGTATCTACTGATTGCTGCGATGCCAGTGCTTGCAGGCGCATTGACGATGCTGATTACTGACCGTCACTTTGGCACGCACTTCTTTAACGCAGCTGGTGGCGGCGACCCAGTGTTGTT…	215	99	30	22	62	26	0	0	0	0	0	0	0	0	0	7	30	0	61	14	144	56	114	0	0	14	0
OTU_559	Arthropoda	Insecta	Trichoptera	Polycentropodidae	Polycentropus	Polycentropus kingi	100	Published		AATAAATAATATGAGATTTTGGTTATTACCTCCATCAAttttttttCTTATTTCTGGAATTTTTATAGATAATAGAGTAGGAACAGGGTGAACTGTTTATCCTCCATTATCAAATAATTTATTTCATTCAGGTAAAGCAGTTGATATTTCTATTTTTTCATTACATATAGCAGGAATTTCATCAATTTTAGGAGCAATTAATTTTATTTCAACAATTTTTAATATAAAATTAAAAAACATTCCAATAAGAATAATTCCATTATTTGTTTGATCAATTAAAATTACAGCAATTTTATTATTACTTTCATTACCTGTATTAGCGGGTGCAATTACAATACTTTTAACTGATCGAAATTTAAATACTTCATTTTTTGATCCTTCAGGAGGAGGAGATCCTAT…	217	124	0	0	0	0	0	0	0	0	0	0	0	0	0	0	0	0	23	0	8	0	0	0	146	267	0
OTU_560	Annelida	Clitellata	Tubificida				85.27	Published		TTTAAATAATCTGAGATTTTGGCTACTGCCACCATCATTAATCCTCCTGGTATCATCTGCGGCCGTAGAAAAGGGGGCGGGAACTGGGTGAACTGTATATCCACCCTTGTCTGGTAACTTAGCCCACTCAGGGCCATCAGTAGACTTGGCGATCTTTTCTCTACATTTAGCTGGTGCATCATCCATTTTAGGGGCAATCAATTTCATTACCACAATTATTAATATACGCAGTAAAGGAATACGATTAGAGCGAGTTCCACTATTTGTGTGGGCTGTCCTTCTAACAGTGATTCTTCTCCTTCTAACCCTTCCTGTACTTGCCGGCGCCATTACTATACTACTAACTGACCGCAATCTAAACACATCATTCTTTGATCCGGCCGGAGGCGGTGACCCTGT…	0	0	0	0	0	0	0	0	0	0	0	0	0	0	0	0	0	0	0	0	0	0	0	0	0	575	71
OTU_561	Arthropoda	Insecta	Coleoptera	Dytiscidae	Nectoporus	Nectoporus sanmarkii	99.28	Private		AATAAATAATATAAGTTTTTGACTTCTACCCCCATCTTTAACCCTATTATTAATGAGAAGAATGGTTGAAAGAGGGGCCGGAACAGGTTGAACTGTTTACCCACCACTTTCTGCAGGTATTGCTCATGGGGGGGCCTCGGTTGACTTAGCAATCTTTAGACTTCATTTAGCGGGAATTTCTTCAATTTTAGGGGCTGTAAATTTTATTACAACTATTATTAACATACGATCTATCGGAATAACCTTCGACCGAATACCCCTATTTGTCTGATCTGTAGGGATTACGGCCCTTCTACTATTATTATCTCTTCCGGTTCTAGCTGGAGCTATCACTATACTATTAACAGACCGAAATTTAAATACATCCTTTTTTGACCCAGCGGGGGGTGGAGACCCAAT…	0	0	0	0	0	0	0	0	0	0	0	0	40	497	0	0	0	0	148	0	0	0	0	0	0	0	0
OTU_563	Rotifera	Monogononta					76.46	Published		TCTTAATAACTTGTCCTTTTGACTCCTCCCCCCTTCTTTCTGCTTTTTGCTCCTGTCTTCAATTTTAGATGCAGGGGTTGGCACAGGCTGAACAGTATATCCCCCTCTATCCGATTTGAAATACCATAGTGGTATCTCTGTTGATTTAGCAATTTTTAGTCTCCATATCGCAGGCATTTCTTCTATCCTAGGAAGTATCAACTTCCTCACAACTATCTGTTGTTCCCGTACTACAAAACTTGTTTCAATATCTCGTCTTCCTTTAATACTTTGAGCTTTATTAATCACCTCAATTCTTTTAGTTACTAGCCTTCCTGTTTTAGCAGGAGCTATCACAATACTTCTTACAGATCGAAACTTTAATACGTCTTTTTTTGATCCCGCTGGAGGAGGCAACCC…	0	0	13	0	0	0	0	0	0	0	0	0	0	0	0	0	542	31	0	21	9	32	9	0	0	0	0
OTU_564	Arthropoda	Arachnida	Trombidiformes	Lebertiidae	Lebertia		100	Published		AATAAATAACATAAGATTTTGATTATTACCCCCATCTCTTATTCTTCTTTTAACAAGATCATTTACAGCAATGGGCGCTGGAACTGGATGAACAGTTTATCCCCCTTTATCGGGAAATCTAGCTCATGCTGGGCCTTCAGTAGATTTAACGATCTTCTCACTTCATTTAGCTGGAATTTCATCAATTTTAGGAGCAATTAATTTTATAGCAACAATTATAAATATAAAACCAAAAACAATAAAGATAGAACAAATTCCTTTATTTGTTTGATCAATCTTTATCACAGTAATTTTACTTCTTCTTTCTCTCCCAGTATTGGCAGGAGCTATTACAATACTTTTAACTGACCGAAATTTTAATACTTCCTTTTTCGATCCTGCTGGAGGAGGAGATCCAAT…	209	0	8	0	0	0	0	0	0	0	0	0	0	0	0	0	197	0	0	6	208	20	86	0	0	0	0
OTU_565	Proteobacteria	Betaproteobacteria	Nitrosomonadales	Nitrosomonadaceae			93.67	Published		GATGAATAACTGGAGTTTCTGGTTGTTACCTGTAGCGGCAACACTGCTTGTAGGTTCATTTTTTGTACCAGGTGGTGCAGCAGCAGGTGGTTGGACATTCTACCCGCCACTTTCAACACAAGGTGGTCTGGGCGTGGATCTAATGATTTTTTCAGTTCATATTTTAGGTGCTTCCTCAATTATGGGCTCAATTAATATCATCACGACCATTTTAAATATGCGCGCGCCAGGTATGACAATGATGAAGATGCCAATGTTTGTATGGACATGGTTGATCACTGCCTATTTGCTGGTTTTGGTGATGCCGGTTCTGGCTGGTGTCGTAACTATGCTGCTGACAGATCGTCATTTTGGCACAAGTTTCTTCAATGCAGCCGGTGGCGGAGACCCAGTTCTGTT…	27	40	0	0	192	72	38	38	0	0	0	0	0	0	0	0	202	19	47	0	38	0	24	0	0	63	0
OTU_566	Arthropoda	Insecta	Diptera	Empididae	Hilara	Hilara maura	100	Private	2 3	AATAAATAACATAAGATTTTGAATACTTCCTCCTTCTTTAACATTATTATTAGCTAGAAGAATAGTAGAAAATGGAGCAGGTACTGGGTGAACTGTTTATCCCCCCCTTTCATCTGGAATTGCTCATGGTGGTGCTTCTGTTGATTTAGCAATTTTCTCTCTTCATTTAGCAGGTATTTCTTCTATTTTAGGGGCTGTAAATTTTATTACTACAGTAATTAATATACGTACCCCTGGAATTTCATTTGACCGAATACCTTTATTTGTTTGATCAGTAGTAATTACAGCCATCTTATTATTACTTTCTTTACCTGTATTAGCAGGAGCTATTACAATATTATTAACAGATCGAAATCTAAATACTTCTTTTTTTGATCCTGCAGGAGGGGGAGACCCAAT…	0	0	39	0	0	0	0	0	0	0	0	0	0	0	0	0	0	0	3	39	276	0	203	0	0	0	0
OTU_567	Platyhelminthes	Rhabditophora					79.32	Published		TACTAATAACTTAAGATTTTGGTTGCTGGTGCCTTCTAttttttttcttttaggttcttttttttCTGAAAGTGGTGTAGGGGCTGGGTGGACTGTCTACCCTCCTTTAACTGGAAATCTGTTCCATAATGGTTTTTCTATGGATATGGCAATACTGTCTTTACATGTAGCAGGAATAAGTTCTATTCTAGGGGCTATAAATTTTGTTTGCACTATTGTAAACTTAAAGAGTCAGATTAGTATGTATAGTTTACCTCTTTTTGTTTGGTCTATTTTAGTTACTGCAATTCTTTTATTTACTTCTTTGCCTGTGTTAGCTGGGGGTTTAACCATGCTTTTAACAGATCGGAAATTTAAAACTTCTTTTTTTGATCCTGGTGGAGGTGGGGATCCTATTCT…	0	0	0	0	0	0	0	0	449	0	0	0	174	0	0	0	0	0	0	0	0	0	0	0	0	0	0
OTU_569	Arthropoda	Insecta	Coleoptera	Dytiscidae	Oreodytes	Oreodytes alpinus	98.69	Private	2	AATAAACAATATAAGATTCTGACTTCTACCCCCTTCTTTAACGCTCCTATTAATGAGTAGAATAGTGGAAAATGGTGCTGGTACAGGTTGAACTGTATACCCACCCCTTTCTGCTGGGATTGCCCATGGTGGGGCTTCAGTAGACTTAGCTATTTTTAGACTACATTTAGCGGGTATTTCTTCTATTTTAGGCGCAGTAAATTTTATTACCACTATTATTAACATACGGTCAGTAGGAATAACTTTTGATCGAATACCTTTATTTGTTTGATCGGTTGGAATTACAGCACTTTTACTTCTTTTATCTTTACCAGTATTAGCGGGAGCAATCACAATACTATTAACAGATCGTAATTTAAATACATCATTTTTTGACCCTGCCGGTGGGGGAGACCCCAT…	0	0	0	0	0	0	0	0	0	0	0	0	229	372	0	0	0	0	0	0	0	0	0	0	0	0	0
OTU_571	Arthropoda	Insecta	Diptera				85.22	Private	3 4	TATAAACAATATAAGTTTTTGACTTTTACCCCCTTCTTTAACTTTACTATTGGCCAGCTCAATCGTTGAAAATGGGGCTGGGACGGGGTGAACTGTCTACCCGCCCCTTTCTTCCGGAATTGCCCACGCAGGGGCCTCTGTCGACTTAGCTATTTTTTCCCTCCACTTGGCCGGAATTTCCTCTATTTTAGGGGCAGTAAATTTTATTACAACAGTAATTAACATACGATCTACAGGTATTACATTAGATCGAATGCCTCTATTTGTTTGGTCTGTCGTGATTACCGCCATTCTTCTCCTTCTATCTCTACCAGTGTTGGCCGGGGCAATCACTATATTACTAACAGACCGAAATTTAAACACTTCTTTCTTTGATCCCGCTGGTGGGGGTGACCCAAT…	0	0	0	126	0	381	0	0	0	0	0	0	125	0	0	0	0	0	0	0	0	0	0	0	0	0	0
OTU_572	Annelida	Clitellata	Enchytraeida				88.28	Published		ACTTAATAATATAAGATTTTGATTACTACCTCCATCACTTATACTACTTCTATCATCAGCAGCAGTAGAAAAAGGGGCAGGAACAGGATGAACCGTTTACCCTCCACTATCATCTAACTTAGCTCATGCCGGCCCATCAGTTGACCTAGCAATCTTCTCTCTCCACTTAGCAGGAGCATCATCAATTCTAGGAGCAGTAAACTTTATTACCACAGTAATCAACATACGAATAAAAGGTATACAACTAGAACGAATTCCACTATTTGTGTGAGCAGTAGTAATTACAGTGGTTCTACTTCTTCTATCACTTCCTGTTCTAGCAGGTGCTATTACCATATTATTAACAGATCGAAACCTAAATACATCATTCTTTGACCCAGCCGGCGGAGGTGATCCGAT…	0	0	0	0	0	0	0	0	0	0	0	0	0	0	0	0	0	0	0	0	0	0	0	0	549	0	0
OTU_573	Porifera	Demospongiae					72.27	Private	2 3	CCTCAATAACATGAGTTTTTGGTTATTAATTCCTGCGGCGTTGTTACTTGTGGCATCAATTTTTGTTCCAGGTGGTGCTGTTGCTGGCGGCTGGACAATGTATCCACCGCTTTCAATTCAAGCAGGTATGTCGATGGATATGAGTATCTTCGCGCTACACATACTAGGTGTGTCATCAATCGTTGGCTCTATCAATATTATTACAACCATCTTTAATATGCGTGCGCCTGGCATGACATTGATGAAAATGCCAATGTTTGTATGGACATGGTTAATTACTGCATACTTATTAATTGCGGCAATGCCTGTTTTAGCTGGCGCTTTAACGATGTTAATTACAGATCGTCATTTTGGTACAACTTTCTTTAATGCCGCAGGTGGCGGCGACCCAGTGTTGTT…	241	59	16	9	36	27	5	0	126	88	0	0	122	10	0	0	42	0	184	13	31	14	14	0	0	0	0
OTU_574	Arthropoda	Insecta	Diptera	Chironomidae	Rheocricotopus	Rheocricotopus chalybeatus	100	Private		AATAAATAATATAAGATTTTGATTATTGCCTCCTTCTTTAACTTTATTATTATCTAGATCTATTGTAGAAAATGGAGCTGGGACAGGTTGAACTGTATACCCTCCTTTATCTGCAGGAATCGCCCATACTGGGGGATCTGTAGATTTAGCAATTTTTTCTCTTCATTTAGCAGGGATTTCTTCTATTTTAGGAGCAGTAAATTTTATTACTACTGTTATTAATATACGTTCTAATGGAATTACTTTAGATCGAATACCATTATTTGTTTGATCTGTAGTAATTACTGCTGTTTTATTACTTCTTTCTTTACCAGTTTTAGCCGGAGCTATTACTATATTATTAACAGACCGAAATTTAAATACTTCATTTTTTGATCCTGCTGGAGGAGGAGACCCAAT…	5	0	22	0	0	0	0	0	0	0	27	119	0	0	0	0	160	0	10	44	175	58	143	0	0	0	0
OTU_575	Proteobacteria	Betaproteobacteria					74.65	Published	2	CATGAACAACTGGAGCTTCTGGCTACTTCCGCCGGCGGCCACGCTGTTGGTGTTGGCGCAGATGTTCCCTGGTGGCGGTGCAGGTGTAGGCTGGACGCTCTATCCCCCGCTTTCGATTCAGCAGGGGATCAGCATGGATCTGACGATTTTCGCGGTCCACATCCTGGGGATGTCCTCCATCATGGGGTCGATCAACATCATCACCACCATTTTGAATATGCGCGCACCAGGGATGACCCTGATGAAAATGCCGCTGTTCGTCTGGACTTGGTTGATTACTGCCTATCTGTTGGTGGCCGTAATGCCCGTGCTGGCAGGAGCGGTGACGATGCTGCTCACGGATCGACACTTCGACACCCACTTCTTCAATCCGGCGGGCGGTGGTGACCCCGTGCTGTT…	0	0	0	0	0	5	0	0	0	0	0	0	0	0	129	289	0	0	0	0	0	0	0	50	0	236	35
OTU_576	Arthropoda	Insecta					75.47	Published	2	ATTGAATAATATTTCATTCTGGTTGTTGCCACCAGCATTGTTGATGTTGGTATCATCATCATTGGTAGAAGCAGGAGCAGGGACAGGATGGACAGTATATCCACCTTTGTCATCAGTAGAGGCGCATAGTGGTCCATCAGTGGATTTGGCGATCTTCTCATTGCACTTGGCAGGAGCCTCATCGATTTTGGGAGCAGTAAACTTTATTACAACAATTATGAATATGCGAGCACCAGGAAGAACAATGCACCGATTGCCATTGTTCTGTTGGGCAGTAAGAATTACAGCAGTATTGTTGTTGTTGTCATTGCCAGTACTAGCAGGGGCAATTACAATGTTGTTGACAGATCGAAACTTCAACACATCATTCTTTGATCCAGCAGGAGGAGGAGATCCAGT…	0	0	17	9	50	130	333	142	12	0	0	0	0	0	0	0	4	0	21	23	0	28	0	0	0	0	0
OTU_577	Arthropoda	Insecta	Diptera	Chironomidae	Eukiefferiella		95.89	Published	1	AATAAATAATATAAGTTTCTGACTTTTACCCCCCTCATTAACTCTTCTTTTATCAAGCTCAATTGTAGAAAATGGGGCTGGTACAGGTTGAACTGTATATCCACCTCTCTCATCTGGAATTGCCCATGCGGGAGCTTCTGTTGACTTAGCAATTTTCTCTCTTCATTTAGCAGGAATCTCCTCAATTTTAGGGGCAGTAAATTTTATTACAACAGTAATTAATATACGATCAGAAGGAATTACTTTAGATCGAATGCCTTTATTTGTTTGATCAGTAATTATCACGGCGGTACTACTTCTTTTATCCCTTCCAGTTTTAGCTGGTGCTATTACGATACTTTTAACAGATCGAAATCTTAATACTTCATTTTTTGACCCTGCTGGTGGGGGAGATCCTAT…	28	0	108	0	170	0	1023	157	0	8	0	0	0	149	0	0	141	0	0	126	101	0	81	0	193	0	0
OTU_578	Heterokontophyta	Oomycota					78.74	Private	2 3	TTTAAATAACATTAGTTTTTGGTTACTTCCACCTTCTTTTTTACTATTAATAATATCTTCTTTAATTGAAGGAGGTGTAGGTACAGGGTGGACCATATATCCACCGTTATCAAGTATAGAATACCATTCAGGAGGTGCTGTGGATCTTGCTATTTTTAGTTTACATTTAGCGGGAATTTCTTCATTATTAGGAGCTATAAATTTCATAACTACAATTTTTAATATGAGAAGTCCACATATGTCTTTAAGTAGATTACCTTTATTTGTATGGAGTATTTTAATAACAGCCTTTCTACTATTACTTTCTTTGCCTGTTTTTGCGGGAGGTATTACAATGCTATTATCAGACAGGAATTTTAATACATCTTTTTTTGATCCTTTAGGTGGTGGAGATCCTAT…	0	0	0	0	0	0	0	0	0	0	0	572	0	0	0	0	0	0	0	0	0	0	0	0	0	0	0
OTU_579	Annelida	Clitellata	Lumbriculida	Lumbriculidae	Stylodrilus		95.65	Published		ACTTAATAACCTAAGATTTTGATTACTTCCACCTTCTTTAACTTTATTAGTAGCATCGGCTGCAGTTGAAAAAGGAGCCGGCACAGGATGAACAGTTTACCCCCCTCTATCAAGAAATTTAGCTCATGCAGGTCCATCAGTAGACCTAGCAATCTTTTCACTTCATCTAGCTGGAGCATCCTCCATTCTAGGAGCCATTAACTTTATTACAACTGTAATTAACATACGATGAAATGGACTTCGACTTGAACGAGTTCCATTATTTGTATGAGCAGTAACAATTACAGTAGTACTATTACTATTATCCTTACCAGTACTAGCTGGGGCAATCACTATACTTCTTACAGATCGAAACTTAAATACAACATTTTTTGATCCCGCTGGAGGTGGAGACCCAGT…	497	0	0	0	0	0	0	0	0	0	0	66	0	0	0	0	0	0	0	0	0	0	0	0	0	0	0
OTU_580	Arthropoda	Insecta	Diptera	Chironomidae	Cricotopus	Cricotopus sylvestris	100	Published		AATAAATAATATAAGTTTTTGGTTATTACCTCCTTCTCTTACCTTACTACTTTCAAGTTCAATCGTTGAAAACGGGGCTGGAACAGGATGAACTGTTTATCCCCCTCTTTCTTCAGGAATCGCGCATGCCGGAGCTTCTGTTGATTTAGCTATTTTTTCACTTCATTTAGCCGGTATTTCCAGTATTTTAGGGGCAGTAAATTTTATTACTACTGTAATTAATATACGATCAGAAGGGATTACTTTAGACCGAATACCTTTATTTGTTTGATCAGTAATTATTACCGCAATTCTATTGTTATTATCTTTACCTGTTTTAGCAGGAGCTATTACTATATTATTAACTGATCGAAATTTAAACACTTCATTCTTTGATCCTGCTGGAGGGGGAGACCCGAT…	0	15	0	0	0	0	0	0	0	0	768	0	0	0	0	0	0	0	0	0	0	0	0	0	0	0	0
OTU_581	Arthropoda	Insecta	Diptera	Chironomidae	Polypedilum	Polypedilum pedestre	99.52	Private		AATAAATAATATAAGATTTTGACTTTTGCCCCCCTCATTAACTTTATTACTTTCTAGTTCTATTGTAGAAAATGGAGCAGGAACAGGATGAACAGTTTATCCCCCTCTTTCTTCAAGAATTGCTCATAGTGGGGCATCTGTTGATTTAGCTATTTTTTCTCTTCATCTTGCCGGAGTATCATCAATTTTAGGATCTGTAAATTTTATCACAACTGTAATTAATATACGTTCTAATGGGATTACCCTTGATCGAATACCTTTATTTGTTTGATCAATTGTTATTACAACAGTTCTTTTATTATTATCCTTACCTGTATTAGCAGGAGCAATCACTATACTATTAACAGATCGAAATTTAAATACATCTTTTTTTGACCCCGCAGGAGGAGGAGATCCAAT…	230	24	0	0	0	0	0	0	76	38	0	0	82	0	0	0	0	0	338	6	0	0	0	0	31	0	0
OTU_583	Arthropoda	Insecta	Diptera	Chironomidae			90.55	Private	1	AATAAATAATATGAGATTTTGACTTCTTCCTCCTTCTTTAACCCTTCTTCTTTCTAGTTCAATTGTAGAAAACGGGGCTGGTACTGGCTGAACAGTTTACCCACCTCTTTCTTCTGGAATTGCCCATGCTGGAGGGTCAGTTGATTTAGCAATTTTTTCTTTACACTTAGCCGGTATTTCATCTATTTTAGGAGCAGTAAATTTTATTACTACAGTAATTAATATACGATCTAATGGAATTACTTTAGACCGTATACCTTTATTTGTCTGATCAGTAGTAATTACAGCTATTTTACTTTTATTATCTCTTCCTGTTTTAGCAGGAGCCATCACTATATTATTAACTGATCGAAATTTAAATACCTCTTTTTTTGACCCTGCGGGCGGGGGAGATCCTAT…	0	0	0	0	0	3	0	0	6	51	0	0	157	0	0	0	0	0	0	0	0	0	0	0	0	0	442
OTU_584	Bacillariophyta	Bacillariophyceae	Bacillariales				85.27	Published	4	TATGAACAATATTAGTTTTTGGTTGCTACCACCATCATTACTATTGTTAATTGAGTCTGTTTTATGTGAAGCTGGAGTAGGAACCGGATGGACAGTGTATCCTCCTCTTTCAGGCGTTATTGCACACTCAGGAGGATCTGTAGATTTAGCAATTTTCAGCCTTCACTTATCAGGAGCTGCGTCAATTTTAGGAGCAATTAATTTTATTTGTACCATTGTAAATATGCGAACTGAGAGTTTACCATTCCACAAACTGCCTCTGTTTGTATGGTCTGTTTTTATTACTGCTATTTTACTATTATTGTCACTACCTGTTTTAGCTGGTGCAATTACAATGTTATTAACTGATCGAAACTTCAATACTACTTTCTTCGATCCTGCAGGTGGTGGTGATCCCGT…	0	0	0	0	0	0	0	0	0	0	0	0	0	0	452	18	0	0	0	0	0	0	0	0	0	55	7
OTU_585	Echinodermata	Crinoidea					76.32	Published	2	TCTTAATAACCTTAGTCTTTGGTTGCTTTTTCCTTCTCTAATTTTGGTTGTTTTGTCTTCTCTTCTTGAAGTTGGTGTTGGTACTGGTTGGACTTTGTACCCGCCTTTGAGTTCTATTCCTGCGCATTCTAGTCCTGCTGTGGATATGGCTATTTTTAGTCTTCATTTGGCTGGTGCTTCTTCACTTCTTGGTGCAATTAATTTTATTGCAACAATTATAAACATGCGCGTAGCAGGTATGGATTATGATCGTCTTcctctttttgtttggtccgtttttattactgcctttttgcttttgctttctcttcctgttttgGCTGGTGGTATTACTATGCTTCTTACAGATCGTAATTTTAATACTACATTTTTTGATCCTATTGGTGGTGGTGATCCAGT…	0	0	0	0	4	0	0	0	0	0	0	0	0	0	0	0	0	0	0	0	0	0	0	0	514	40	0
OTU_586	Proteobacteria	Alphaproteobacteria					75.85	Published	2	CATGAACAATATCAGCTTCTGGCTGACGGCGGTTGCCTTCATCATGCTGCTGGGCTCCACCTTTGTGCCGGGTGGCACGGGGCTTGGGGCAGGAACAGGCTGGACAGTCTATGCGCCGCTATCGACATCAGGCTCTGTGGGGCCAGCCGTTGATATGGCGATTTTCTCGCTCCACTTGGCGGGCGCTGCTTCGATATTGGGCGCGGTGAATTTCATTACCACCATTTTAAACATGCGTGCACCCGGTATGACGCTGCATAAAATGCCGCTCTTTGTCTGGTCTATCCTGGTTACGGCATTCTTGCTTTTGCTCGCGCTTCCCGTGTTGGCTGCGGCGATCACCATGTTGCTGGTCGACCGCAACTTTGGCGGTGCATTCTTTGATGCAGCTGGCGGCGG…	35	20	0	0	0	0	0	0	190	292	0	0	46	0	11	0	0	0	0	0	0	0	4	0	0	0	29
OTU_587	Arthropoda	Insecta	Ephemeroptera	Ephemerellidae	Serratella		96.86	Published		TATAAACAATATAAGTTTCTGACTTTTACCTCCGGCGTTAACTCTCTTATTAGCTAGAAGCATAGTGGAGAGAGGGGCTGGAACAGGCTGAACCGTGTACCCACCCTTAGCTTCTGGGATGGCTCACGCCGGAGCTTCTGTAGATTTAGCCATTTTCTCGCTACATTTGGCTGGGGTTTCTTCTATTCTCGGGGCAGTAAATTTTATTACTACCACAATTGGTGTGCGAACTGGAGGAATAACTATAGATCGTATTCCTTTATTTGTTTGGTCAGTATTAATTACCGCAATCTTACTCCTATTATCATTACCTGTTTTAGCAGGGGCTATTACTATATTGTTAACTGACCGTAACCTTAATACTTCCTTCTTTGACCCCGCCGGAGGTGGAGACCCAAT…	6742	8383	966	0	248	0	15	0	426	466	0	0	306	4608	721	454	328	39	4914	1088	7894	2591	7237	196	0	0	907
OTU_588	Annelida	Clitellata					78.35	Published	1 2	ATTAAACAACCTTAGATTCTGATTCTTACCTCCATCATTAATCCTTCTTCTACTTTCTTCTATAGTAGAAATAGGAGTAGGAACAGGATGAACAGTTTATCCTCCTCTTTCAAGAAATCTTTCACATGCTGGACCAGCAGTTGATATGGCTATTTTCTCACTTCATCTTGCTGGAGCATCTTCTATTCTTGGATCAATTAATTTTATATCAACTGTAAAAAATATACGACCAAAAAGAATAAGACCAGAAAATGTTCCTCTTTTTGTTTGGGCCGTAGTTATTACTACTTTACTTCTTCTTCTTTCACTTCCAGTTCTTGCTGGAGCTATTACTATACTTCTTACTGATCGAAATCTTAATACTTCATTTTTCGACCCAGCTGGAGGAGGAGACCCTAT…	0	0	0	0	0	0	0	0	0	0	214	337	0	0	0	0	0	0	0	0	0	0	0	0	0	0	0
OTU_589	Proteobacteria	Betaproteobacteria					74.22	Published	2	GATGAACAATTGGAGCTTCTGGATAATGATTCCAGCGGCGATACTTTTGCTCGCGACCTTTTTCGTTCCAGGCGGTGCTGCCTCATCTGGTTGGACGCTATATCCGCCGCTCGTGATGCAAGGTGGCATTGGTGTTGACATGTCGATTTTGGCATTGCATCTACTGGGTGCGTCGTCGATCATGGGTTCGATCAATATCATCACCACGCTGCTCAACCTGCGTGCGCCAGGTATGACGTTGATGAAAATGCCGCTGTTTTGCTGGACGTGGTTGATCACCGCCTACTTGCTAATCGCGACCATGCCGGTCCTGGCTGGCGCCATAACCATGCTGCTCACAGATCGCCATTTCGGCACGAGTTTTTTTAACGCGGCCGGTGGTGGCGATCCGACGATGTT…	0	0	9	4	111	93	340	29	27	0	0	0	25	0	0	0	5	0	78	8	0	0	0	0	0	0	0
OTU_590	Chordata	Actinopterygii	Cypriniformes	Cyprinidae	Pseudochondrostoma	Pseudochondrostoma duriense	100	Published	2	AATAAATAACATGAGCTTCTGACTTCTACCCCCATCATTCCTCCTATTACTAGCCTCTTCTGGCGTTGAGGCCGGGGCTGGAACGGGGTGAACGGTATACCCGCCACTTGCAGGCAATCTTGCCCACGCAGGCGCATCAGTAGATTTAACAATCTTCTCACTTCACCTAGCAGGTGTATCATCAATTTTAGGGGCAGTCAACTTCATTACCACAATTATTAATATGAAACCTCCAGCCATCTCCCAATATCAAACACCTCTCTTTGTATGAGCCGTGCTAGTAACAGCCGTGCTTCTCCTCCTATCATTACCCGTTCTAGCTGCCGGAATTACTATGCTTCTTACAGATCGTAATCTTAATACCACATTCTTCGACCCGGCAGGGGGAGGAGACCCAAT…	0	0	0	0	0	0	0	0	0	0	0	0	0	0	0	0	0	0	0	0	0	0	0	6	0	504	0
OTU_592	Arthropoda	Insecta	Diptera	Pediciidae	Dicranota	Dicranota claripennis	98.07	Private		AATAAATAATATAAGATTTTGACTGCTCCCCCCATCATTAACACTTTTATTAGCTAGAAGTTTAGTAGAAAATGGGGCTGGAACAGGGTGAACAGTTTATCCACCCCTATCTGCTGGAATTGCTCATGCTGGGGCTTCTGTAGACTTAGCTATTTTTTCTCTTCATTTGGCGGGAATTTCATCTATTTTAGGGGCTGTAAATTTTATTACAACAGTAATTAATATACGATCGTCGGGAATTACCTTTGATCGAATACCACTATTTGTTTGAGCAGTAGTAATTACTGCTGTATTACTATTATTGTCTCTTCCTGTTTTAGCCGGGGCTATTACAATATTATTGACTGATCGAAATTTAAATACCTCTTTTTTTGATCCTGCCGGTGGGGGTGATCCAAT…	0	0	0	192	0	511	0	0	0	0	0	0	0	0	0	0	0	0	0	0	0	0	0	0	0	0	0
OTU_593	Basidiomycota						88.08	Private	3	TCTAAATAATATTTCATTTTGGCTACTACCTCCTTCACTAATTCTACTACTTGCTAGTGCATTTGTAGAACAAGGAGCAGGTACAGGTTGGACAATTTATCCACCACTAAGTAGTCTACAAAGTCATTCAGGAGGATCAGTAGATCTAGCTATTTTTAGTATGCATCTAGCAGGTATTAGTTCAATGCTAGGAGCTATGAACCTAATTACAACAATTCTAAATATGCGAAACCCAGGTATGACACTACATAAACTACCACTATTTGTATGGGCAATTTTCATTACAGCAATTCTACTGCTACTATCACTACCAGTACTAGCTGGTGCAATTACTATGCTACTAACAGATCGAAACTTTAATACTTCATTCTATGATCCAGCAGGAGGTGGAGACCCTGT…	48	21	30	0	89	0	22	0	0	0	0	0	0	0	205	164	0	0	0	32	0	0	0	3	5	0	46
OTU_594	Arthropoda	Insecta	Diptera	Chironomidae			91.3	Published	1	AATAAATAATATAAGTTTTTGACTACTTCCCCCTTCTCTATCTTTACTTCTTTCAAGAAGAATTGTAGAAAATGGAGCAGGAACAGGTTGAACAGTTTATCCTCCTTTATCTTCAAGAATTGCCCATAGAGGGGCTTCTGTTGATTTAGCAATTTTTTCACTTCATCTCGCAGGAATTTCATCTATTCTTGGTTCTGTAAATTTTATTACAACAGCTATTAATATACGCTCTAATGGAATTACATTAGATCGAATACCTTTATTTGTTTGATCAGTAATTATTACAACAGTATTACTTCTTTTATCTTTACCTGTTTTAGCAGGAGCTATTACTATACTTTTAACTGATCGAAATTTAAATACCTCTTTTTTTGACCCAGCCGGAGGGGGAGATCCTAT…	12	0	228	0	0	0	0	0	0	0	0	0	0	0	0	0	8	18	0	292	18	125	7	0	0	0	0
OTU_595	Bryophyta	Sphagnopsida					78.99	Published	2	TTTAAATAACATAAGTTTTTGGCTATTGCCGCCTTCATTATTACTTTTATTGAGTTCAGCCTTAGTAGAGGTAGGTGCGGGAACTGGTTGGACAGTTTATCCTCCTTTAAGCAGTATAACAAGTCACTCTGGTGGATCTGTTGATTTAGCTATTTTTAGCCTTCATTTGTCTGGAATATCCTCTATTTTAGGTTCTATCAACTTTATTACAACTATATTTAATATGCGTGGTCCTGGAATGTCTATGCATCGATTACCTCTGTTTGTATGGTCGGTTTTAGTTACAGCTTTTTTATTGCTTCTTTCATTACCAGTGTTAGCTGGCGCTATTACTATGTTATTAACTGATAGAAACTTCAACACCACTTTTTTTGATCCAGCTGGCGGTGGGGACCCTAT…	0	0	0	0	0	0	0	0	0	0	0	0	0	0	0	0	22	0	0	0	0	0	0	0	0	548	0
OTU_596	Heterokontophyta	Oomycota					79.23	Published	2	TTTAATAATTTAAGTTTTTGGTTATTACCACCTTCATTATTTTTATTACTTTTATCGAGTATTATTGAAGTTGGAGCAGGGACAGGATGAACAGTATATCCTCCATTATCAAGTATTACTGCACATTCAGGCGGAGCTGTAGATTTCGCAATTTTTAGTTTACATTTAGCAGGTTTATCTTCTATTTTAGGTGCTATAAATTTTATAGTAACCATAATAAATATGAGAGTTCCAGGATTTAAAATGCGAATGTTACCTTTATTCGTATGATCTGTTTTTATTACTGCTTTTTTATTATTACTTTCACTTCCAGTATTAGCTGCTGGTATTACTATGCTTTTGACGGATAGAAATTTTAATACATCTTTTTTTGATCCTTCAGGAGGAGGAGATGCTATT…	0	0	0	0	0	0	25	0	0	0	0	0	0	0	0	0	9	0	0	0	0	0	0	0	0	702	0
OTU_597	Arthropoda	Arachnida					68.75	Published	1 2	TCTTAACAACTTCTCTTTCTGATTACTTCCTCCATCGGTTATTCTGGCTTTAAGTTCTGCTATAGCGGATTCAGGTGCTGGAACTGGCTGGACTATTTATCCTCCTTTGAGATCTTCTTTGGGACATAGTGGTAGAAGTGTTGATTTTGTCATCTTTTCTCTTCATATGGCAGGTGCTTCAAGTATCTTAAGAAGTCTTAATTTCATGTCTACAATGTGGAACAATCGTGGTGTTGAAGTAAGTTTTGACAAGATTACCCTCTTCACATGATCGATTATTATTACAGGCTTGCTTCTGGTGCTTTCTCTTCCTGTCCTTGCTGGTGGTATTACAATACTTTTATTAGATCGAAACTTAAATACTTCATTCTTTGACGCTAGAGGGGGAGGTGATCCTGT…	158	117	9	0	103	86	188	92	60	26	5	19	28	0	24	67	72	0	43	16	35	0	26	8	0	0	4
OTU_598	Proteobacteria	Alphaproteobacteria					82.89	Published	2	GATGAACAATATCAGCTTCTGGCTGCTGGTGCCCTCGTTCATTCTCCTGCTTGGCTCCTCATTCGTTTCCGGCGGATCCGGGCCGGGGGCCGCGACCGGCTGGACAGTCTATGCCCCGCTTTCAACCAGCGGTTCACCTGGGCCTGCGGTTGATATGGCGATCCTGTCGCTGCATCTCGCCGGTGCTTCGTCGATCCTCGGCGCGGTCAACTTCATCACCACCATTTTCAACATGCGCGCGCCGGGCATGACACTGCACAAGATGCCGCTGTTTGTCTGGTCGATCCTTGTCACCGCATTCCTGCTGTTGCTTTCACTGCCCGTGCTGGCGGCGGCGATCACGATGCTGCTGACCGATCGCAATTTCGGCACCGCCTTCTTCGACGCTTCGGGCGGCGG…	6	50	0	0	328	296	25	43	0	0	0	0	0	0	29	8	0	0	0	0	0	8	0	31	0	3	35
OTU_599	Arthropoda	Insecta	Diptera	Pediciidae	Dicranota	Dicranota robusta	99.52	Published		AATGAATAATATAAGATTTTGAATACTGCCTCCTTCATTAACTCTTCTATTAGCTAGAAGTTTAGTAGAAAATGGAGCTGGAACAGGATGAACAGTTTATCCCCCTTTATCAGCTGGAATTGCTCATGCTGGAGCTTCTGTTGACTTAGCAATTTTTTCTTTACATTTAGCAGGAATTTCATCAATTCTTGGAGCTGTAAATTTTATTACTACTGTAATTAATATACGATCTTCAGGAATTACATTTGATCGAATACCTTTATTTGTTTGAGCTGTTGTAATTACTGCTGTTTTATTATTACTCTCTTTACCTGTTTTAGCAGGAGCAATCACAATACTTTTAACAGATCGAAATTTAAATACTTCTTTTTTTGATCCTGCAGGAGGAGGAGATCCAAT…	0	0	0	0	0	0	0	0	291	157	0	0	0	0	0	0	0	0	0	0	0	0	0	0	0	0	0
OTU_600	Arthropoda	Insecta					76.83	Published		TTTAAATAATTTAAGTTTTTGGTTAATGATTCCTTCATTAGGTTTATTAATTGTTTCAAGTTACGTTGACGATGGAGCTGGTACTGGTTGGACAGTTTATCCACCTTTAGCCGGTCCTATTGGTCATCCAGGTGCATCTGTTGATTTAGCAATTTTTAGTTTACATGTAGCTGGAGCTGCTTCAATTATTGGATCTATTAATTTTATTGTTACTGTTCAAAATATGCGTCACAATGGATTAAAAATGCATAAGTTAAATTTATTTGTTTGGTCTATTTATATTACAGCTTATCTTCTTGTTTTATCTTTACCAGTTTTAGCGGGAGGTATTACAATGTTGTTAACGGATAGAAACTTTAATACAACTTTTTACGATCCTATGGGAGGAGGAGATCCTGT…	0	0	56	0	172	0	121	0	0	0	0	0	74	33	0	0	52	68	0	71	80	176	78	0	0	0	0
OTU_601	Arthropoda	Insecta					77.05	Private	3	CTTAAATAACATAAGTTTTTGATTATTAATCCCATCTTTAATTTTACTAATTGTTTCAAGTCTTGCAGAAATTGGAGCAGGAACAGGTTGAACTGTATATCCGCCTCTTTCAGGCATTGTCGCACATTCAGGCCCTGCTGTTGATTTAGCAATTTTTAGTTTACATATTGCTGGAGCTTCTTCAATTATGGGAGCAATTAATTTTATAGTAACAATTACCAATATGCGCGCTCGTGGATTAACTTTTTTTATGTTACCTTTATTTGTATGATCTGTTTTAATTACTGCTTTTTTATTATTATTATCGCTTCCGGTTTTAGCCGGCGGAATTACAATGCTTTTAACTGATCGTAATTTTAATACGAGTTTTTTTGTTGTTAATGGTGGAGGTGACCCTGT…	0	0	20	0	133	15	397	73	0	0	0	0	0	0	0	20	0	23	0	20	0	42	0	0	0	0	0
OTU_602	Arthropoda	Insecta	Diptera	Chironomidae	Parametriocnemus		98.31	Published	1	AATAAATAATATAAGATTTTGACTTTTACCACCTTCTCTTACTTTATTATTATCAAGATCTATTGTTGAAAACGGGGCTGGGACAGGTTGAACTGTTTACCCCCCTCTTTCTTCTGGAATTGCCCATGCTGGAGGATCTGTTGATTTAGCTATTTTTTCATTACATCTTGCTGGGATTTCTTCTATTTTAGGCGCAGTAAATTTTATTACAACTGTAATTAATATACGATCAAATGGTATTACTTTAGATCGAATACCTTTATTTGTTTGATCTGTAGTTATTACTGCAGTTCTTTTACTTCTATCTTTACCTGTTTTAGCAGGAGCTATTACTATACTTTTAACAGATCGAAATTTAAATACTTCCTTTTTTGATCCTGCTGGAGGAGGTGACCCGAT…	0	432	19	0	9	44	17	0	0	0	0	0	0	9	36	179	23	0	0	11	83	6	65	7	0	0	9
OTU_603	Arthropoda	Branchiopoda	Anomopoda	Eurycercidae	Eurycercus		97.34	Private		ACTTAATAATTTAAGTTTTTGACTTCTTCCTCCGGCATTAACATTATTGCTAGTAGGGGGAGCTGTGGAAAGTGGTGCTGGTACAGGATGAACTGTTTACCCCCCGCTTTCTGCGGGAATCGCTCATGCTGGGGCATCAGTAGATTTAAGAATTTTTTCTCTTCATTTGGCTGGGATTTCTTCTATTTTAGGAGCTGTAAATTTTATTACTACAATTCTAAATATACGTTCTGTAGGAATAAGAATAGATCGAATTCCTTTATTTGTTTGAGCGGTAGGTATTACAGCTCTTCTTCTTCTTCTTAGTCTACCTGTACTTGCAGGTGCCATTACAATGCTTCTAACAGATCGTAATTTAAATACTTCATTTTTTGACCCAGCCGGGGGAGGGGATCCAAT…	0	0	0	0	0	0	0	0	0	0	535	0	0	0	0	0	0	0	0	0	0	0	0	0	0	0	0
OTU_604	Proteobacteria	Alphaproteobacteria					72.92	Private	2 3	CTTGAACAATATGAGCTTTTGGTTACTAATTCCAGCGGCTATTTTGTTATTAGCTTCTTTCTTTGTACCAGGCGGCGCAGCATCAGGTGGCTGGACAATGTACCCGCCTTTGTCAGTACAAGGCGGTATGTCAGTTGATATGAGTATTTTTGCATTGCATATACTGGGCGTGTCTTCAATTGTAGGCTCTATTAATATTATTACCACCATATTTAACATGCGTGCGCCTGGCATGACATTGATGAAAATGCCAATGTTTGTTTGGACTTGGTTAATTACTGCATACTTGTTAATTGCTGCAATGCCAGTGTTGGCAGGTGCTTTAACCATGCTGATTACCGACCGTCACTTTGGTACAACTTTCTTTAACGCAGCAGGTGGTGGTGACCCAGTATTGTT…	0	0	0	0	275	0	185	0	0	0	0	0	0	0	0	0	0	0	0	0	0	0	0	0	0	0	0
OTU_605	Annelida	Clitellata	Enchytraeida	Enchytraeidae			91.3	Early-Release		TCTTAACAACATAAGATTTTGACTTCTACCCCCTTCCCTTCTACTACTATTATCCTCTGCTGCCGTAGAAAAAGGCGCAGGTACCGGATGAACAGTATATCCACCACTAGCCAGAAATATTGCCCACGCAGGTCCCTCTGTAGATTTAGCCATCTTTTCTCTCCACCTCGCAGGTGCCTCCTCCATTCTAGGAGCTGTAAACTTTATTTCAACCGTAATTAACATACGTTGACAAGGACTACAACTGGAACGAATTCCTCTATTTGTTTGGGCAGTAACAATTACAGTAGTTCTTCTCCTTTTATCACTCCCTGTACTTGCCGGTGCAATTACAATACTCCTAACAGATCGTAATCTAAACACATCATTCTTTGACCCAGCAggggggggAGACCCTAT…	0	0	0	0	37	860	0	12	0	0	0	0	0	0	0	0	0	0	0	0	0	0	0	0	0	0	0
OTU_606	Arthropoda	Insecta	Diptera	Chironomidae	Tvetenia		99.76	Private	3	AATAAATAATATAAGATTTTGACTTCTTCCTCCATCATTAACTCTTTTATTATCAAGATCAATTGTCGAAAATGGAGCAGGAACAGGTTGAACTGTATACCCCCCTCTATCTTCAGGAATTGCCCATGCAGGTGCTTCAGTAGACCTGGCTATTTTTTCTTTACATTTAGCTGGTGTTTCTTCAATTTTAGGAGCGGTTAATTTTATTACTACAGTTATTAACATACGATCAGAAGGAATTACACTAGACCGTATACCTTTATTTGTTTGATCTGTTATTATTACTGCAATTTTACTTCTTTTGTCTTTGCCTGTGTTAGCTGGAGCTATTACTATACTTTTAACAGATCGAAATTTAAATACTTCTTTTTTTGACCCAGCTGGAGGTGGGGACCCTAT…	0	0	0	0	0	0	0	0	0	0	303	151	0	0	0	7	0	0	0	0	0	0	0	0	0	0	94
OTU_607	Annelida	Clitellata	Tubificida	Naididae	Chaetogaster	Chaetogaster cristallinus	99.03	Private	3	ATTAAATAATTTAAGATTCTGATTACTACCACCATCACTAATCTTACTAATTTCATCTGCAGCAGTAGAAAAAGGGGCGGGAACAGGATGAACTGTATACCCACCACTTTCTAGGAATCTTGCACATGCAGGACCTTCAGTAGATATGGCTATTTTCTCTTTACATTTAGCAGGTGCTTCTTCAATTCTTGGAGCAGTGAACTTTATCACTACAACTATTAACATACGATGAAACGGAATACGATTAGAACGACTACCTCTATTTGTATGAGCAGTACTATTAACTGTAATTCTATTACTTATATCATTACCAGTATTAGCCGGAGCTATTACTATACTACTAACTGATCGTAATCTAAATACTTCATTCTTTGATCCTGCTGGAGGAGGAGACCCAAT…	0	0	0	0	18	0	0	0	0	0	23	0	0	0	0	0	0	0	0	0	0	438	0	0	0	0	0
OTU_608	Arthropoda	Insecta	Diptera	Pediciidae	Dicranota		96.38	Early-Release	3	AATAAATAATATAAGATTTTGAATATTACCACCTTCATTAACTCTACTATTAGCTAGTAGCTTAGTAGAAAATGGAGCTGGAACTGGATGAACAGTTTATCCACCATTATCAGCAGGAATTGCACATGCTGGAGCTTCTGTTGATTTAGCAATTTTTTCTCTTCATTTAGCAGGAATTTCATCAATTCTTGGAGCTGTCAATTTTATTACTACTGTTATTAATATACGATCTTCAGGAATTACATTTGATCGAATACCTTTATTTGTCTGAGCTGTTGTAATTACTGCTGTTTTGCTATTACTTTCTTTACCTGTTTTAGCAGGAGCAATTACAATACTTTTAACAGATCGAAATTTAAATACTTCTTTTTTTGATCCAGCCGGAGGAGGTGATCCTAT…	135	0	0	0	0	0	0	0	0	42	0	0	0	0	0	0	0	0	389	0	0	0	0	0	0	0	0
OTU_609	Arthropoda	Insecta	Diptera	Dixidae	Dixa		97.58	Private	3	AATAAATAATATAAGTTTTTGACTTTTACCCCCTTCTTTAACTCTTCTTCTTTCTAGTAGATTAGTTGAAAGTGGGGCAGGTACAGGATGAACTGTTTACCCTCCTTTATCATCAACTATTGCTCATGCCGGGGCTTCAGTTGATTTAGCTATTTTTTCTTTACATTTAGCTGGGATTTCATCTATTTTAGGGGCTGTAAATTTTATTACGACAGTAATTAATATGCGATCTCATGGAATTACGTTTGATCGAATGCCTCTTTTTGTTTGATCAGTAATTATTACAGCTGTTTTATTATTACTTTCATTACCCGTATTAGCTGGGGCTATCACAATGCTTCTAACAGATCGAAATTTAAATACTTCTTTTTTCGATCCTGCAGGAGGGGGAGACCCAAT…	24	0	0	125	0	0	0	0	989	124	0	0	115	0	0	0	0	0	0	0	0	0	0	0	104	0	0
OTU_610	Proteobacteria	Alphaproteobacteria	Rickettsiales	Rickettsiaceae			94.36	Private		TATGAATAATTTAAGTTTTTGGTTGTTAGTTTCATCTTTTATTTTGCTTATCCTCTCGGTATTTGCTGGCGAAGGTCCTGGAACAGGATGGACTTTATACCCACCTTTGTCGCAGATTATGTCCCACCCAAGTGCAGGAGTTGATCTTGCTATACTTGCACTTCATATTGCTGGTATGTCATCAATTGTTGGAGCGATCAACTTTATAGTTACCATATTCAATATGCGTGCAAAAGGTATGTCACTAACTAAGATACCACTATTTGTTTGGTCTATTTTACTCACGTCATTTATGTTAATTGTTGCCTTACCGGTACTTGCTGGTGCTATAACTATGCTGCTCACTGATCGTAATATAGGTACCTCCTTTTTTGATCCTGCTGGTGGTGGTGATCCTGT…	0	0	0	0	0	0	0	0	0	0	0	50	0	0	6	40	0	0	0	0	0	0	0	0	0	0	116
OTU_611	Arthropoda	Insecta	Odonata	Coenagrionidae	Pyrrhosoma	Pyrrhosoma nymphula	100	Published		GCTTAATAATATAAGATTTTGATTATTACCTCCTTCATTAACTCTCTTATTAGCAAGAAGATTAGTAGAAAGAGGGGCCGGTACCGGATGAACAGTATATCCTCCTCTCGCTGGAGCCATTGCTCATGCTGGAGGATCAGTAGATTTAACAATTTTCTCCTTACATTTAGCAGGGGTATCCTCCATTTTAGGGGCAATTAATTTTATCACAACAGTAATTAATATAAAATCACCCGGAATGAAATTAGATCAATTACCACTATTTGTTTGAGCAGTAGTAATCACCGCAgtattattattattatcattacctgtattagctggtgctattacaatattattaACAGATCGAAACATTAATACATCATTCTTTGACCCTGCAGGGGGAGGGGATCCAAT…	0	79	0	0	0	0	0	0	0	0	0	0	0	0	0	0	0	0	0	0	0	402	0	0	0	0	0
OTU_612	Arthropoda	Insecta	Diptera	Chironomidae			99.28	Published		AATAAACAATATAAGATTTTGATTACTTCCCCCTTCTTTATCTTTGCTTCTCTCTAGATCAATTGTAGAAAACGGAGCCGGCACAGGATGAACTGTTTATCCCCCTTTATCATCTAGAATTGCTCATAGAGGGGCTTCGGTTGACTTAGCTATTTTTTCATTACATTTAGCTGGAATTTCCTCTATTTTAGGGTCTGTAAATTTCATTACAACTGCTATTAATATACGATCAAATGGCATTACGCTAGATCGAATACCTTTGTTTGTATGATCTGTTGTAATTACTACAATTCTTCTTCTTCTTTCCCTACCTGTTTTAGCAGGAGCTATTACAATACTCTTAACAGACCGAAATTTAAATACTTCTTTTTTTGATCCCGCAGGTGGAGGAGATCCGAT…	227	30	0	0	0	0	0	0	16	0	0	0	53	0	0	0	0	0	291	0	9	6	6	0	0	0	0
OTU_613	Proteobacteria	Alphaproteobacteria	Rickettsiales				85.68	Private		TATGAATAATTTAAGTTTTTGGTTATTGGTATCGTCCTTTGTTTTATTAATCATTTCAGTATTTGTAGGGGAAGGTCCAGGTACAGGTTGGACTTTATATCCACCACTATCACAAATCATGTCCCATCCAAGCGCAGGAGTTGACCTTGCCATATTTGCACTTCATGTCGCTGGGTTATCATCAATTGTTGGAGCAATTAATTTTATAGTTACTATATTTAACATGCGTGCACCAGGAATGCTCTTAACTAAGATGCCATTATTTGTATGGTCTATATTGTTAACAGCATTTATGCTATTAGTTGCTTTACCAGTCCTTGCTGGTGCTATAACTATGCTACTTACTGATCGTAATGTTGGTACTTCTTTCTTTGATCCTGCCGGTGGAGGAGATCCTGT…	12	0	8	0	0	0	0	0	0	0	86	0	0	0	9	0	0	0	0	0	10	0	0	8	173	0	191
OTU_614	Annelida	Clitellata	Tubificida	Naididae	Potamothrix	Potamothrix bavaricus	98.06	Published		ACTAAATAACTTAAGATTTTGACTAATACCCTCATCTGTAATTCTATGCGTGTCATCGGCTGCTGTTGAAAAAGGAGCCGGTACCGGTTGAACAGTATACCCCCCATTAGCAAGAAATCTTGCTCATTCAGGCCCATCTGTCGACTTAGCTATTTTCTCTCTTCACTTAGCGGGTATCTCCTCTATTCTAGGGGCGATTAACTTTATTACCACTATAATTAATATGCGCTGAAAAGGGATGCGCCTAGAACGAATTCCATTATTTGTATGGGCTACTATTATTACAGTAGTATTACTCCTGCTAACTCTTCCTGTCCTGGCCGGAGCTATTACTATACTTCTAACCGACCGTAATCTAAATACCTCATTCTTCGACCCTGCTGGTGGTGGTGACCCTGT…	0	0	0	0	0	0	0	0	0	0	522	0	0	0	0	0	0	0	0	0	0	0	0	0	0	0	0
OTU_615	Arthropoda	Arachnida	Trombidiformes	Lebertiidae	Lebertia	Lebertia porosa	99.03	Private	3	AATAAATAATATAAGATTTTGGTTACTTCCTCCGTCTTTAATTCTCCTCTTAACTAGATCTTTTACATCAATAGGGGCAGGAACAGGTTGAACAGTATATCCACCTCTGTCAGGAAATTTAGCTCATGCAGGACCATCAGTAGATCTAACAATCTTCTCACTTCATTTAGCCGGAATTTCATCTATTTTAGGAGCAATTAACTTTATAGCAACAATTATTAATATAAAACCAAAAAGAATAAAAATAGAGCAAGTACCATTATTTGTATGATCAATCTTTATCACAGTCATTTTACTACTTCTTTCACTTCCAGTGTTAGCTGGAGCTATTACCATATTATTAACAGACCGAAATTTTAATACTTCATTCTTTGATCCAGCTGGGGGAGGAGATCCTAT…	0	0	0	0	0	0	0	0	0	0	0	0	0	0	0	0	0	0	0	0	0	0	0	0	9	388	114
OTU_616	Arthropoda	Copepoda	Cyclopoida	Cyclopidae	Cyclops	Cyclops vicinus	100	Private	2	TATAAATAATATAAGATTTTGATTTTTAATTCCCGCATTATTTATACTTCTCACTAGTTCTTTAGTAGAAAGGGGGGCAGGGACTGGATGGACAGTCTACCCTCCTTTAAGAAGTAACGTTTCTCATGCTGGGGCCTCAGTTGATTACGCTATTTTTTCTTTGCACTTAGCGGGAGTTTCTTCAATTTTAGGAGCTGTTAATTTTATTAGTACTTTAGGGAATATGCGGACTTTCGGTATATTTTTGGATCGGATGCCTCTATTTGCTTGAGCCGTCTTAATTACCGCAGTTTTATTATTACTATCTCTCCCTGTACTCGCAGGGGCCATCACTATACTTCTCACGGATCGTAACCTAAATACTTCTTTTTATGACCCAAGAGGTGGTGGCGATCCAAT…	0	0	0	0	117	23	404	37	0	0	0	0	0	0	0	0	0	0	0	0	0	0	0	0	0	0	0
OTU_617	Arthropoda	Insecta	Diptera	Chironomidae	Chironomus	Chironomus curabilis	100	Published	2	AATAAATAATATAAGTTTCTGATTACTTCCCCCATCACTTACCCTACTTCTTTCAAGTTCATTTGTGGAAAATGGTGCAGGAACTGGGTGAACAGTTTACCCCCCTCTTTCTGCAGCAATTGCCCACAGTGGAGCCTCTGTTGATTTAGCCATTTTCTCTTTACATTTAGCTGGAGTCTCGTCAATTCTCGGATCTGTAAATTTTATTACTACCGTTATTAATATACGTGCAAATGGTATTACTTTAGATCGAATACCTTTATTTGTCTGATCAGTAGTTATTACAACTGTATTATTACTTTTATCATTACCAGTTCTAGCTGGTGCCATTACTATACTCCTAACAGATCGAAATTTAAATACATCATTCTTTGACCCTGCTGGAGGGGGAGACCCAAT…	0	0	0	0	0	0	0	0	0	0	548	0	0	0	0	0	0	0	0	0	0	0	0	0	0	0	0
OTU_618	Heterokontophyta	Oomycota	Pythiales	Pythiaceae	Phytopythium		95.41	Published	2	TTTAAATAATATTAGTTTTTGGTTATTACCACCATCTTTATTATTATTAGTATCTTCCGCTTTAGTAGAATCTGGTGCTGGTACAGGTTGGACAGCTTATCCCCCTTTATCAAGTGTGGCAGCACACTCTGGACCTTCAGTAGATTTAGCTATTTTTAGTTTACATTTATCTGGTATTTCATCATTATTAGGTGCTATTAATTTTATTGCAACTATTTTTAATATGAGAGCCCCTGGATTAAGTATGCATAGAATGCCTTTATTTGTTTGGTCTATATTAATTACAGCTTTTCTTTTAGTAATAACTTTACCAGTATTTTCAGGTGCTATTACAATGCTATTAACTGATAGAAATTTTAATACTTCTTTTTATGATCCTGCTGGTGGTGGTGATCCTGT…	49	8	25	32	158	44	93	14	0	0	0	0	0	0	0	0	0	0	0	24	0	0	0	0	0	0	0
OTU_619	Annelida	Polychaeta		Aeolosomatidae			90.1	Published	4	CCTTAATAATTTAAGATTTTGATTTCTTCCCCCTTCTTTAATATTACTTTTATTTTCTTCTATAGTAGAAACTGGAGTTGGAACAGGTTGAACAGTTTATCCTCCTTTATCTAGGAATTTATCTCACAGTGGTCCAGCCGTAGACATAGCTATTTTTTCTCTTCACTTAGCTGGGGCCTCTTCTATTTTAGGTTCTATTAATTTTATATCAACTATTAAAAATATACGACCAAAAGAAATAAATCCAGAAAATATTCCATTATTCGTTTGAGCCGTATTAATTACTACACTTCTTCTACTTCTTTCTCTTCCAGTTTTAGCTGGGGCCATTACTATACTCTTAACAGATCGAAATTTAAATACATCTTTTTTTGATCCTGCCGGAGGGGGAGATCCAAT…	104	194	3	0	22	0	36	12	0	100	51	40	0	0	16	0	35	0	21	0	92	12	66	10	0	128	0
OTU_620	Arthropoda	Insecta	Trichoptera	Polycentropodidae	Polycentropus	Polycentropus intricatus	100	Published	2	AATAAATAATATGAGATTTTGATTACTACCCCCATCAATTTTTTTCCTCATTTCTGGAATTTTTATAGATAATAGAGTAGGTACAGGATGAACTGTATATCCTCCATTATCAAATAATTTATTTCATTCAGGAAAAGCAGTTGATATTTCCATTTTCTCTCTACATATAGCAGGAATTTCTTCAATTCTAGGAGCAATTAATTTCATTTCAACAATTTTTAATATAAAATTAAAAAACATTCCTATAAGAATAATCCCACTATTTGTATGATCCATTAAAATTACAGCAATTTTACTACTACTTTCATTACCTGTATTAGCAGGTGCAATTACAATACTTTTAACCGATCGAAACTTAAATACTTCATTTTTTGACCCTTCAGGAGGGGGAGACCCCAT…	0	0	0	0	0	0	0	0	0	0	0	0	0	534	0	0	0	0	0	0	0	0	0	0	41	0	0
OTU_621	Basidiomycota						87.62	Private	3	TCTAAATAATATTTCATTTTGGCTACTACCTCCTTCACTAATTCTACTACTTGCTAGTGCATTTGTAGAACAAGGAGCAGGTACAGGTTGGACAATTTATCCACCACTAAGTAGTCTACAAAGTCATTCAGGAGGATCAGTTGATCTAGCTATTTTCAGTATGCATCTAGCAGGTATTAGTTCAATGCTAGGAGCTATGAACCTAATTACAACAATTCTAAATATGCGAAACCCAGGTATGACACTACATAAACTACCACTATTTGTATGGGCAATTTTCATTACAGCAATTCTACTGCTACTATCACTACCAGTACTAGCTGGTGCAATTACTATGCTACTAACAGATCGAAACTTCAACACATCATTTTATGACCCAGCAGGAGGTGGAGATCCAGT…	195	17	0	0	0	0	0	0	0	0	0	0	0	0	161	15	0	0	0	0	0	0	0	6	56	0	70
OTU_622	Arthropoda	Copepoda					80.29	Published	2	TTTAAATAATATAAGATTTTGATTTTTGTTGCCGGCTTTGGTTTTACTTCTTTTAAGAAGAATGGTAGAGAGCGGAGCCGGAACAGGGTGAACAGTGTACCCTCCGTTAAGAAGTAATATTGCACATAGCGGAGCTTCAGTTGACTTCGCCATCTTTTCTTTACATCTGGCAGGCATTTCTTCTTTATTGGGGGCGGTTAATTTCATCAGAACATTAGGCAATTTGCGATCTTTTGGAATACTTCTGGACCGGATACCTATATTTGCTTGAGCAGTTTTAGTAACGGCTGTTCTCTTACTTCTTTCTTTGCCAGTATTAGCCGGGGCTATTACAATGCTTTTAACAGATCGAAATTTAAATAGGTCTTTTTATGATGTCGGGGGCGGAGGAGATCCGGT…	46	0	21	0	157	12	168	0	179	0	0	0	20	0	4	0	0	3	36	20	0	6	0	0	0	0	0
OTU_623	Arthropoda	Insecta	Diptera	Sciomyzidae	Sepedon	Sepedon sphegea	99.28	Private		AATGAATAATATAAGATTCTGACTTCTTCCTCCTTCTCTATCTCTCCTTCTTGTAAGTAGTATAGTTGAAAACGGGGCTGGAACTGGTTGAACGGTGTATCCCCCGCTGTCTTCAGTAATTGCCCATGGAGGAGCTTCAGTTGATTTAGCAATTTTTAGATTGCATTTAGCAGGGATTTCTTCTATTTTAGGTGCAGTAAATTTTATTACTACTGTAATTAATATGCGAGCATCAGGAATTACTTTAGATCGAATACCTCTATTTGTTTGATCAGTAGCAATTACTGCTCTTCTCCTACTTTTATCATTACCTGTTCTTGCAGGGGCAATCACTATGCTTCTTACTGATCGAAATTTAAATACTTCATTCTTCGATCCAGCGGGAGGTGGTGATCCAAT…	0	0	0	0	0	0	0	0	0	0	476	0	0	0	0	0	0	0	0	0	0	0	0	0	0	0	0
OTU_625	Arthropoda	Insecta	Diptera	Limoniidae			92.51	Published	2	AATAAATAACATAAGATTTTGAATATTACCCCCATCATTAACTTTATTATTAGCAAGAAGAATAGTAGAAAACGGAGCAGGTACAGGATGAACTGTTTATCCACCTTTATCCTCAGGAATTGCACACGGAGGAGCTTCAGTAGATTTAGCAATTTTTTCTCTTCACTTAGCAGGTATTTCATCTATTTTAGGGGCAGTAAATTTTATTACTACTATTATTAATATACGATCAACAGGAATTTCATTCGATCGAATACCTTTATTTGTTTGATCAGTTTTAATTACAGCTATTTTACTATTATTATCTTTACCTGTACTAGCAGGAGCTATTACAATATTATTAACTGATCGAAACTTAAATACTTCATTTTTTGACCCTGCGGGAGGAGGGGATCCAAT…	0	4	87	440	20	205	9	119	0	0	0	0	0	0	0	0	0	0	0	103	0	0	0	0	12	0	0
OTU_626	Arthropoda	Insecta	Diptera	Chironomidae	Trissopelopia		95.17	Private	2 3	AATAAATAATATAAGATTTTGAATATTACCCCCTTCTTTAACTTTATTACTATCTAGCTCAATTGTAGAAAATGGAGCTGGTACAGGTTGAACAGTATACCCCCCTTTATCTTCAGGAATTGCCCATGCTGGGGGTTCTGTAGATTTAGCTATTTTTTCTTTACATTTAGCAGGAATTTCCTCTATTTTAGGAGCTGTAAATTTTATTACAACTGTTATTAATATACGATCTACAGGAATTACTTTAGATCGTATACCTTTATTTGTATGATCTGTTGTTATTACAGCAGTTCTTCTTTTACTTTCATTACCAGTTTTAGCAGGAGCAATTACAATATTATTAACAGATCGTAATTTAAATACGTCATTCTTTGACCCTGCAGGAGGGGGTGACCCAAT…	0	0	33	28	0	0	0	0	0	0	0	0	0	0	0	0	0	101	0	37	272	66	164	0	0	0	0
OTU_627	Rotifera	Monogononta					76.09	Private	3	TATAAAtaatttatctttttggttattaattccatctttttttctgcttttattatcttctttaGCCGATTCAGGTGCTGGGACAGGCTGGACTGTTTACCCTCCTCTCTCAGATGCTAAATTTCATTCTGGTTCTTCTGTAGATTTAGCAATTTTTAGTTTACACGTAGCAGGGGCAAGCTCTATTTTAGGCTCTATCAATTTTTTGTCTACTATTTTTTGTTCTCGTTCTTGCTATAAGTACTCCCTAAATCGTCTTCCTTTATTTATTTGAGCGGTTACTATTACTGCTGTACTTCTAGTTACTAGATTACCTGTTTTAGCAGGGGCTATTACTATACTTTTAACTGATCGAAATTTAAATAGAGCTTTTTTTGACCCTGCTGGAGGGGGTAACCC…	35	83	0	0	83	49	203	55	0	0	0	18	0	0	8	5	0	0	41	0	8	0	0	0	0	0	0
OTU_628	Tardigrada	Eutardigrada	Parachaela	Macrobiotidae	Dactylobiotus	Dactylobiotus parthenogeneticus	100	Published		AATAAACAACTTAAGATTCTGATTACTACCGCCATCCTTCTTACTAATCACAAGAGGTACCATAAGAGAACAAGGGGCAGGCACAGGATGAACAGTGTATCCACCACTCTCTCAATATTTTGCCCACAGAGGACCAAGAGTAGACCTAACCATCTTCTCTTTACACATTGCAGGAATCTCCTCTATCTTAGGAGCAATTAACTTTATCTCCACAATTATCAATATACGATCTCCAGCCATAAGAATAGAAAACATACCCTTATTTGTATGATCAGTGCTAATCACAGCAATCCTACTATTACTAGCATTACCAGTACTTGCAGGTGGAATTACAATACTGCTACTAGACCGTAACTTCAATACCTCATTCTTTGATCCTGCGGGGGGAGGTGACCCAAT…	0	0	0	0	0	0	0	0	0	0	4	61	0	0	0	0	16	0	3	0	28	10	13	0	0	400	0
OTU_629	Bacillariophyta	Bacillariophyceae					79.47	Private	2 3	GATGAATAATATTAGTTTTTGGTTATTGCTTCCGTCTCTTTTCCTTTTGATAGGATCGATACTTTGTGAAGCAGGCGTTGGTACAGGTTGGACAGTTTATCCACCACTATCTAGCGTTTCTGCGCATTCTGGTGGTTCAGTAGATTTAGCTATATTCAGCTTGCACGTGTCAGGTGCTGCCTCTATTTTAGGTGCAATAAATTTTATTTGTACCATTTTCAACATGCGATCAGGAAGCATCTTTTTTCATAACCTACCTTTGTTTGTGTGGGCTATGCTAATTACGGCTTTTTTATTGTTAATATCTCTTCCAGTATTAGCAGGAGCTATAACAATGCTTCTTACAGATCGAAATTTTAACACAACGTTTTTTGATCCTATCGGTGGGGGAGACCCCGT…	0	0	0	0	0	0	0	0	0	0	0	0	0	0	0	0	0	0	0	0	0	0	0	0	734	0	0
OTU_630	Arthropoda	Insecta	Trichoptera	Leptoceridae			90.58	Published		AATAAATAATATAAGATTTTGATTACTTCCCCCCTCTTTAAATTTTCTTCTTTTAAGAAGAATAATCGAAAGAGGAACAGGAACAGGATGAACAGTTTACCCCCCACTCGCAAGAAATATTGCCCATACTGGAAGATCAGTAGATTTATCAATTTTTTCTCTCCATATGGCTGGTATTTCTTCAATTTTGGGAGCTATTAATTTTATCACTACTATTATAAATATAAAACCTTTAAGTATATTATTTGACCAAATACCTTTATTTGTTTGATCTGTAGCTATTACTGCTCTTTTACTCCTTCTTTCTTTACCTGTTTTAGCAGGAGCCATCACTATATTATTAACAGATCGAAATTTAAATACTTCCTTCTTTGACCCAGCTGGAGGGGGAGACCCAAT…	0	0	0	0	0	0	0	0	0	0	0	0	0	492	10	0	0	0	0	0	0	0	11	4	0	0	8
OTU_632	Arthropoda	Insecta	Diptera	Chironomidae			93.68	Published		AATAAATAATATAAGATTTTGGCTTCTACCTCCTTCTTTAACTTTATTATTATCTAGTTCAATTGTTGAAAATGGGGCCGGAACTGGTTGAACAGTTTATCCTCCCCTTTCTTCAGGAATTGCACATGCTGGGGCATCCGTAGATCTTGCTATTTTTTCTCTTCATTTAGCGGGTATTTCTTCTATTTTAGGAGCAGTAAATTTTATTACAACTGTTATTAATATGCGGTCTGAAGGAATTACATTAGATCGAATACCCCTATTTGTATGATCTGTAATCATTACAGCCATTTTACTATTATTATCATTACCAGTTTTAGCTGGAGCTATTACTATATTATTAACAGACCGAAATTTAAATACTTCATTTTTTGACCCCGCAGGAGGAGGAGATCCTAT…	0	86	32	0	0	0	0	0	0	0	0	0	0	0	0	0	108	4	0	64	165	0	153	0	0	0	29
OTU_633	Annelida	Clitellata	Enchytraeida	Enchytraeidae	Henlea	Henlea perpusilla	98.07	Private		ACTAAATAACATAAGATTTTGACTTCTTCCACCATCCCTCCTTCTTTTACTTTCCTCTGCAGCTGTAGAAAAAGGAGCCGGAACCGGCTGAACTGTATACCCCCCCTTATCAAGAAATATCGCTCATGCGGGCCCATCTGTAGACCTAGCCATTTTCTCCCTCCACTTAGCCGGGGCATCCTCCATCTTAGGAGCAGTAAACTTTATCACTACTGTTATTAACATACGTTGACAAGGCCTCCACCTAGAACGAATTCCCCTATTTGTATGAGCTGTAACAATTACAGTAGTCCTTCTCCTTTTATCTTTACCAGTGTTAGCCGGAGCAATTACCATGCTACTAACTGACCGAAACCTAAACACATCCTTTTTTGATCCAGCTGGAGGAGGTGACCCAAT…	0	0	0	0	113	132	76	183	0	0	0	0	0	0	0	0	0	0	0	0	0	0	0	0	0	0	0
OTU_635	Proteobacteria	Alphaproteobacteria					80.76	Published	2	GATGAACAACATTTCGTTCTGGATGACTTTCGTCGGCTTCTGCTCGCTGCTGATGTCTTCGTTCCTGCCTGGCGGGACCGGTATTGGCGCAGGCACTGGCTGGACGGTCTATGCCCCGCTTTCCACTTATGGTTCGCAGGGACCGGCTGTCGATTTCGCCATCTTCTCGCTGCACCTTGCCGGTGCCGGGTCAATCATGGGCGCAATCAACTTCATCACGACGATTTTTAACATGCGCGCACCAGGCATGACGCTGCACAAGATGCCGCTGTTTGTCTGGTCAGAACTGGTCACGGCTTTCCTGCTGCTCTTGTCGCTGCCGGTGCTTGCCGCCGCCATCACCATGCTGATTACCGACCGTAATTTCGGCACGACATTCTTTGATGCGGCCGGCGGCGG…	0	0	0	0	0	0	0	0	0	0	0	0	0	0	34	21	0	0	0	0	0	0	0	0	458	0	13
OTU_636	Arthropoda	Arachnida	Trombidiformes	Torrenticolidae	Torrenticola	Torrenticola laskai	99.28	Published		AATAAATAACATAAGATTTTGACTTCTTCCTCCTTCAATCATCCTACTTCTTACAAGATCCTTTACAGCTATAGGAGCTGGAACAGGGTGAACTGTTTATCCACCCTTATCTAGAAATTTAGCCCATGCTGGACCTTCCGTTGACCTAACAATCTTTTCCCTCCATTTAGCAGGAGTTTCCTCAATCCTAGGGGCTATCAACTTCATAGCTACTATTATTAACATAAAACCTACAAGAATAAAAATAGAACAAATTCCTCTTTTCGTATGATCTATTTTTATTACCACAATCCTACTTCTCCTTTCCCTTCCGGTACTAGCAGGAGCAATTACAATACTTTTAACAGATCGAAACTTTAATACATCATTCTTTGACCCAGCCGGAGGAGGAGACCCAAT…	4	0	0	0	0	0	0	0	0	0	80	67	0	356	10	8	0	0	0	0	135	0	92	20	0	0	20
OTU_637	Porifera	Demospongiae					72.22	Private	2 3	TATGAACAATATGAGCTTCTGGCTGTTGGTTGCTGGTGTGTTACTGCTGGCCAGTACCTTATTCATGGAAGGTGGTGCTCCAGCCTCTGGTTGGACTTTGTATCCGCCATTGGTGCTGCAAACTGGTAAAGCATTCCCATTTGCGATTTTCTCAGTGCATTTGCTGGGTATCTCGTCAATTATGGGCGCTATCAACGTCATCGCGACCATTTTCAACATGCGCGCTCCCGGCATGACTTTAATGAAAATGCCGTTGTTCGTTTGGACTTGGTTGATCACTGCATTCCTGCTGATCGCCATCATGCCTGTATTTGCTGGTGCTGTAACCATGTTGCTGACCGATAAATTCTTCGATACCAGCTTTTTCGATGCAGCTGGCGGCGGTGACCCTGTGTTGTA…	0	0	0	0	181	121	66	86	0	0	0	0	0	0	0	0	0	0	0	0	0	0	0	0	0	0	0
OTU_638	Arthropoda	Insecta	Diptera	Blephariceridae			90.18	Published	4	AATAAATAATATAAGATTTTGAATATTACCCCCATCTCTTACTCTTCTTCTAGCAAGTAGTATTGTCGAAAACGGAGCTGGTACGGGTTGAACTGTTTACCCCCCTTTATCTAGTGCTATTGCACACGCAGGAGCTTCAGTAGATTTAGCTATTTTTTCCCTACATCTAGCCGGTATTTCCTCTATTTTAGGGGCCGTAAATTTTATTACCACTGTAATTAATATACGGACAACAGGGATTACATTAGACCGAATACCCCTTTTCGTTTGATCAGTGGTAATCACAGCTGTCCTTCTTCTTCTTTCTCTTCCTGTATTAGCAGGAGCTATTACTATACTTTTAACAGACCGAAATTTAAATACATCATTCTTTGATCCAGCCGGAGGGGGTGATCCTAT…	0	0	0	0	0	0	0	0	0	0	0	0	0	0	0	0	0	0	472	0	0	0	0	0	0	0	0
OTU_639	Arthropoda	Arachnida	Trombidiformes	Torrenticolidae	Monatractides	Monatractides madritensis	98.79	Published		AATGAATAACATAAGATTTTGACTTCTACCCCCATCTTTAATTTTATTATTAACTAGATCCTTCACAGCAATAGGAGCAGGCACAGGATGAACAGTTTACCCTCCCTTATCAAGAAATCTAGCTCATTCAGGGCCATCCGTAGATTTGACAATCTTCTCCCTCCATTTAGCAGGTATTTCATCTATCTTAGGAGCTATCAATTTTATAGCAACCATTATAAACATAAAACCTACAAGAATAAAAATAGAACAAATCCCTCTATTCGTGTGATCAATCTTCATCACCACCATCCTTCTACTACTTTCTCTCCCAGTCCTTGCTGGAGCTATCACTATATTATTAACTGATCGAAATTTTAATACATCATTTTTTGACCCAGCTGGTGGGGGAGATCCAAT…	14	0	14	0	0	0	0	0	0	0	5	0	0	16	0	26	0	0	0	34	52	196	44	0	163	0	0
OTU_640	Arthropoda	Insecta	Diptera	Chironomidae			90.72	Published	1	AATAAATAATATAAGTTTTTGACTACTTCCTCCTTCATTGACTTTATTACTATCAAGTTCAATTGTTGAAAACGGAGCTGGTACAGGGTGAACTGTTTACCCTCCTCTTTCTTCAGGAATTGCTCATGCCGGGGCATCTGTTGATTTAGCTATCTTTTCTCTTCATTTAGCAGGAATTTCTTCTATTTTAGGAGCTGTAAATTTTATTACAACAGTAATTAATATGCGATCAGAAGGAATTACTTTAGACCGAATACCTTTATTTGTTTGATCAGTAATTATTACAGCAATTCTTCTTCTTCTTTCTTTGCCTGTTTTAGCTGGTGCGATTACTATGTTGTTAACAGACCGAAATTTAAATACATCATTTTTTGATCCTGCAGGAGGGGGTGACCCTAT…	6	23	0	0	0	0	0	0	293	546	0	0	50	0	21	46	0	0	0	0	17	0	7	11	246	25	134
OTU_641	Arthropoda	Insecta	Hemiptera	Hydrometridae	Hydrometra	Hydrometra stagnorum	100	Private		AATAAATAATATAAGATTTTGATTATTACCCCCATCTATTACATTATTATTAAGAAGAAGAATAATTGAAAGGGGGGCAGGAACAGGGTGAACTGTTTATCCTCCTTTATCGAGAAATTTAGCGCATACAGGGCCATCGGTAGATTTAACTATTTTTTCTTTACACCTAGCAGGAATTAGATCAATTCTAGGAGCTATTAATTTTATTTCAACAATTTTAAATATGCGAGTTAAAGGGATAAATATAGAAAAAACCCCATTATTTGTTTGATCAGTAATTATTACAGCAGTTTTATTATTATTATCATTACCAGTATTAGCTGGAGCAATTACAATATTATTAACAGATCGAAATATTAATACAACTTTTTTTGATCCAATAGGTGGTGGAGACCCAGT…	15	23	0	0	0	0	0	0	0	0	141	43	0	0	10	197	49	53	0	0	0	9	0	0	0	0	0
OTU_642	Arthropoda	Insecta	Coleoptera	Elmidae	Riolus	Riolus subviolaceus	99.76	Published		AATAAATAATATGAGATTTTGACTACTACCTCCATCCCTTTCACTTTTACTAATAAGTAGAGTTGTAGAAAGAGGTGTAGGAACCGGTTGAACTGTTTATCCCCCACTTTCGGCAAATATTGCCCATAGAGGATCATCAGTTGATTTAGCTATTTTTAGACTTCATTTAGCAGGAATTTCATCAATTTTAGGAGCTGTAAATTTTATTACAACCGTTATTAATATACGATCGCCCGGAATAACCTTTGACCGTATACCTTTATTTGTTTGATCTGTTGCAATTACTGCCCTTCTTCTTCTATTATCACTCCCAGTTCTAGCAGGAGCAATCACCATACTACTAACTGATCGAAATTTAAATACTTCATTTTTTGATCCAGCTGGGGGAGGAGACCCTAT…	0	0	0	0	0	0	0	0	0	476	0	0	0	11	0	0	0	0	0	0	0	0	0	0	0	0	0
OTU_643	Arthropoda	Insecta	Trichoptera	Hydropsychidae			93.08	Published		TATAAATAATTTAAGATTTTGATTTCTTCCCCCCTCTTTAATTTTTCTTTTATTAAGGAGTTTATCAAACTCAGGAGCTGGGACGGGCTGAACAGTTTACCCCCCTCTCTCTTCAAACCTATCCCATGCGGGTAGGTCTGTAGATTTAACTATTTTTTCCCTCCATATAGCCGGAATTTCATCGATTCTTGGGGCTATTAATTTTATCTCAACTATTATAAATATAAAATTTAAAAACTTAAATTATGAAATAATTCCCCTATTTGTCTGATCTATCTTAATTACAGCAATTCTTTTACTTTTATCACTCCCTGTTTTAGCCGGAGCTATTACTATATTATTAACTGATCGAAATTTAAATACTTCTTTTTTTGACCCAGCGGGAGGGGGGGATCCTAT…	0	97	0	0	0	163	62	0	127	0	0	0	0	0	0	0	0	0	0	0	0	0	0	0	0	0	0
OTU_644	Annelida	Clitellata	Enchytraeida				85.99	Early-Release	3	TCTTAATAATATAAGATTTTGACTTTTACCTCCATCTTTACTACTATTACTTTCATCCGCAGCAGTAGAAAAAGGTGCAGGTACAGGATGAACAGTATATCCTCCTCTTGCAAGAAATATTGCACATGCTGGACCTTCAGTAGATTTAGCAATTTTTTCTTTACACTTAGCCGGAGCTTCTTCTATTTTAGGAGCAGTTAACTTTATTTCCACAGTAATTAACATACGTTGACAAGGACTACAATTAGAACGAATTCCATTATTTGTTTGGGCTGTAACTATTACTGTAGTATTATTACTTTTATCTTTACCAGTTTTAGCAGGAGCAATTACTATACTACTAACTGATCGAAATCTTAATACATCATTTTTTGATCCAGCAGGAGGTGGAGATCCAAT…	0	0	65	519	0	0	0	0	0	0	0	0	0	0	0	0	0	0	0	49	0	0	0	0	0	0	0
OTU_646	Arthropoda	Insecta					68.48	Published	2	GCTGAACAATATCTCATTCTGGAGGATACCACCATCGAGGAGATTGTTGGTAAGTTCAAGGAGGGTAGAGGCAGGAGCGGGGACAGGGTGGACACTATATCCACCATTGTCATCAGTAGAGGCACATAGTGGACCAGCAGTAGATAGAGCCATCTTTGCTCTACACTTGGCAGGGGCATCATCGATCTTGGGAGCGATCAACTTCATCACGACGATTAGGAACATGCGAGGGTTGGGTAGGACGATGCACCGAAGACCATTGTTTGTATGGTCAGTAAGGATTACAGCAGTACTACTACTAAGATCAAGGCCGGTATTGGCGGGAGCGATTACCATGCTACTAACGGATCGGAATAGGAACACATCATTCTTTGACCCAGCAGGGGGAGGAGATCCAGT…	0	0	32	0	0	0	0	0	0	0	0	0	0	0	0	0	27	15	40	26	75	291	70	0	0	0	0
OTU_647	Porifera	Demospongiae					75.25	Published	2	ATTGAATAATATTTCATTTTGGTTGTTGCCACCAGCATTGAGAATGTTGGTAACATCATCATTGGTAGAAGCAGGAGCAGGTACAGGGTGGACAGTATATCCACCATTGTCATCAGTAGAAGCACATAGTGGACCAGCAGTTGATAGAGCAATCTTTTCATTGCATTTGGCAGGAGCATCATCAATTAGAGGTGCAATTAACTTTATTACAACAATTGGAAATATGCGAGCACCAGGTAGAACAATGCATCGAAGACCATTGTTCGTATGGGCAGTAAGAATTACAGCAGTATTGTTGTTGTTGTCATTGCCAGTATTGGCCGGAGCAATTACAATGTTGTTGACAGATCGAAACTTTAACACAAGTTTCTTTGATCCAGCAGGAGGAGGAGATCCAGT…	0	0	25	0	433	16	21	11	0	0	0	0	0	0	0	8	0	0	5	24	0	0	0	0	0	0	0
OTU_648	Annelida	Clitellata	Lumbriculida	Lumbriculidae	Stylodrilus		95.49	Published	1	ACTTAACAACCTAAGATTTTGGTTACTTCCACCTTCTTTAACTTTATTAGTAGCGTCAGCTGCAGTTGAAAAAGGAGCCGGCACAGGATGAACAGTTTACCCACCTCTTTCAAGAAATCTGGCTCATGCAGGTCCATCAGTAGACCTAGCAATCTTTTCACTTCATCTAGCCGGAGCATCATCCATTCTAGGAGCTATTAACTTTATTACAACTGTAATTAATATACGATGAAATGGACTCCGACTTGAACGAGTTCCGTTATTTGTATGAGCAGTAACAATTACAGTAGTACTCTTACTATTATCCTTACCAGTACTAGCTGGGGCAATCACTATACTTCTTACAGATCGAAACTTAAATACAACATTTTTTGATCCAGCTGGAGGCGGAGACCCAGT…	0	0	0	0	0	0	0	0	0	0	0	0	0	0	16	0	0	0	0	0	0	0	0	0	863	0	0
OTU_649	Annelida	Clitellata	Lumbriculida				89.32	Published		ACTTAATAACTTAAGCTTTTGACTTTTACCTCCTTCTCTTCTCCTTTTAGTTCTTTCAGCTATAGTAGAAAATGGGGCAGGAACAGGATGAACAGTATACCCACCACTATCCTCAAATATAGCTCATTCAGGGGCTTCTGTTGACTTAGCAATTTTTTCATTGCATTTAGCAGGGGCTTCTTCAATTTTAGGTGCTATTAACTTTATCTCCACTGTTATAAACATACGATGAGCTGGCCTTCGAATAGACCGCATTCCATTATTTGTATGAGCAGTCACAATTACTGTGGTTCTCTTACTTTTATCCCTTCCTGTCCTTGCAGGAGCTATTACAATATTATTAACAGATCGAAATCTAAATACTTCTTTTTTTGACCCTGCTGGTGGAGGGGACCCTAT…	0	0	0	0	0	0	0	0	0	0	0	0	0	0	0	0	0	0	444	0	0	0	0	0	0	0	0
OTU_650	Arthropoda	Insecta	Trichoptera	Leptoceridae	Adicella	Adicella reducta	99.76	Published		AATAAATAACATAAGATTTTGATTACTGCCTCCTTCTTTAAATTTTTTACTTCTTAGAAGAATTGTAGAGAGAGGAACTGGAACTGGTTGAACAGTTTATCCCCCCTTGGCTAGAAATATTGGACATTTAGGAAGTTCTGTTGATTTATCAATTTTTTCTCTTCATATAGCTGGAATTTCTTCTATTCTTGGAGCAATTAATTTTATTACTACTTGTATAAGAATAAAACCTAAAAGAATATTATTAGATCAAATACCCCTATTCGTTTGATCTGTTTTAATTACTGCTATTTTACTTCTTCTTTCATTACCAGTACTTGCAGGAGCAATTACTATATTATTAACTGATCGAAACTTAAACACTTCTTTTTTTGACCCTGCTGGAGGAGGAGACCCTAT…	0	223	37	0	0	0	0	0	0	0	0	0	0	0	24	0	0	13	0	33	7	0	0	43	110	0	130
OTU_651	Proteobacteria	Alphaproteobacteria					68.94	Published	2	CCTGAACTCGATGGGCCTGTGGCTGTTCAATGCCGGCGGACTCATCCTGATGGCCACCTTTCTGCTGGGCATGCCCACCGCCGGCTGGACGAGCTACGCGCCGCTGTCGACCCTCGATAAAAAAGAAATCGGCATGGACCTGTGGATTCTCGGCATCCAGCTTCTGGGTATCAGCTCCATCATGTCCGGTCTGAATTTCATCGTCACCATTTTCCGCCTGCGCGCCCCGGGCATGACGCTGTTCCGCATGCCTCTGTTCGTGTGGTCGAGCCTCGTCGTCGGCTGGCTGATGATCCTGGCCATGCCCGCCATCGCCGTCACCCTGCTCGAAGTCTTCCTCGAACGACACTTCGGGTTCACGTTCTTCGGCCCGGCCCACGGCGGTGACCCCATCCTCTA…	37	32	40	49	101	49	0	6	6	3	0	0	5	0	6	23	5	0	68	32	30	38	25	3	0	0	0
OTU_652	Arthropoda	Arachnida	Trombidiformes	Hygrobatidae	Hygrobates	Hygrobates fluviatilis	98.79	Private	2	AATAAATAATATAAGATTCTGGCTTCTTCCTCCTTCATTAATACTATTAATATCAAGATCCTTAGCCTCTCTAGGAGCCGGAACGGGATGAACGGTATATCCTCCACTATCCAGAAACATTGCTCACAGAGGAGTTTCTGTAGACTTAACTATTTTCTCTCTTCATTTAGCAGGAATCTCTTCCATCATAGGGGCAATCAACTTTATAGTTACAATTTTAAATATAAAACCTAAATATATAGATTTCAGAAGAATACCATTATTTGTCTGATCAATCTTTATCACTGTTATCCTTTTACTTTTATCCCTTCCCGTCTTAGCAGGAGCGATTACCATACTTTTAACTGACCGAAATTTTAATACATCATTTTTTGACCCCGCTGGAGGGGGGGACCCTAT…	174	40	152	0	54	13	10	0	0	0	35	0	0	57	143	154	105	69	0	219	377	299	334	0	0	0	0
OTU_653	Bryozoa	Phylactolaemata	Plumatellida				88.75	Published		TTTAAACAATATAAGGTTTTGGCTTTTACCCCCCTCACTCTTATTGCTACTATCTTCAGCACTTGTGGAGAGAGGGGCCGGTACAGGATGGACTGTCTATCCCCCCTTGTCCTCTAATGTCTCCCATGCAGGGAGATCTGTAGATTTAGCCATTTTCTCCTTACATTTAGCTGGTGTCTCTTCCATTCTAGGGGCTTTGAATTTCATTACTACTATCATGAATATACGATGAGGTGGAATGACTATAGAGCGAGTCCCTCTTTTTGCTTGATCTATCCTTATTACAGCAATCCTTCTTTTACTATCTCTACCTGTTCTGGCAGGTGCCATTACAATGCTCTTAACAGACCGTAACTTTAATACTTCATTCTTTGATCCGGCAGGAGGGGGTGACCCTAT…	0	0	0	0	0	0	0	0	0	0	0	0	0	0	0	0	0	0	0	0	0	0	0	0	0	419	0
OTU_654	Annelida	Clitellata	Crassiclitellata	Lumbricidae	Bimastos	Bimastos rubidus	100	Early-Release	2 3	TCTAAATAACATAAGATTTTGGCTACTACCCCCTGCACTTATTCTCTTAGTATCTTCTGCTGCAGTAGAAAAGGGGGCTGGGACCGGGTGAACTGTTTACCCCCCTTTATCCAGAAACATTGCGCATGCTGGACCCTCTGTAGATCTAGCAATTTTCTCTCTTCATTTAGCTGGAGCATCATCAATTCTCGGTGCCATTAACTTTATTACAACAGTTATTAATATACGATGAAGGGGCCTACGTCTAGAACGTATTCCCTTATTTGTATGAGCAGTATTAATTACTGTAGTGTTACTTCTTCTCTCTTTACCAGTTCTTGCTGGTGCAATTACTATACTTCTTACAGACCGAAACCTAAACACCTCATTCTTTGATCCTGCAGGGGGCGGAGACCCAAT…	0	0	212	0	0	0	0	0	0	0	0	0	0	0	0	0	0	0	0	170	0	0	0	0	0	0	0
OTU_655	Arthropoda	Insecta	Diptera	Chironomidae			90.23	Published		AATAAATAATATAAGTTTTTGACTTTTACCCCCTTCATTAACCCTTCTTTTATCAAGATCAATTGTAGAAAATGGGGCTGGTACAGGATGAACTGTTTACCCCCCTCTTTCTTCAGGAATTGCTCATGCGGGCGCATCTGTTGATTTAGCAATTTTTTCTCTTCATTTAGCTGGTATTTCATCAATTTTAGGAGCAGTAAATTTTATTACTACTGTTATTAATATACGATCTGAAGGAATTACTTTAGACCGAATACCTTTATTTGTTTGATCAGTAATTATTACAGCAGTTTTACTTCTTTTATCTCTTCCAGTTTTAGCCGGAGCTATTACTATACTTTTAACAGATCGAAATCTTAACACATCATTTTTTGATCCCGCAGGAGGAGGTGATCCTAT…	0	0	0	0	0	0	0	0	0	20	0	0	4	0	0	140	0	0	0	0	0	0	0	0	0	134	272
OTU_656	Arthropoda	Insecta	Diptera	Culicidae	Culex	Culex impudicus	100	Published	2	AATAAATAATATAAGATTTTGAATACTTCCTCCTTCATTAACTTTACTTCTGTCTAGAAGTTTAGTAGAAAATGGAGCTGGGACTGGATGAACTGTTTATCCCCCTCTTTCTTCTGGAACTGCCCATGCAGGAGCTTCCGTTGATTTAGCTATTTTTTCCCTTCATTTAGCCGGGGTATCTTCAATTTTAGGAGCAGTTAATTTCATTACAACTGTTATTAATATACGATCTTCAGGGATTACCCTTGACCGAATACCTTTATTTGTTTGATCAGTTGTAATTACAGCTGTTCTTTTACTATTATCTTTACCTGTATTAGCCGGAGCAATTACTATACTATTAACTGACCGAAATCTTAATACATCATTTTTTGACCCAATTGGAGGGGGAGACCCTAT…	0	5	0	0	0	0	0	0	0	0	469	0	0	0	0	0	0	0	0	0	0	0	0	0	0	0	0
OTU_657	Arthropoda	Insecta	Ephemeroptera	Leptophlebiidae	Habrophlebia	Habrophlebia lauta	100	Published		TATAAATAACATAAGTTTCTGATTATTGCCTCCTGCTCTCACTTTACTTTTAGCTAGTAGTATAGTTGAAAGTGGGGCTGGAACTGGTTGAACAGTTTACCCTCCCCTTTCAGCCGGGATTGCCCATGCTGGTGCTTCAGTAGACTTGGCAATTTTCTCTCTACACTTAGCTGGTGTTTCCTCCATTCTTGGGGCCGTTAATTTTATTACTACAACAATTAATATGCGAGCCAGTGGAATAACTATAGACCGAATTCCTTTATTTGTTTGGTCAGTAGTAATCACCGCAATCCTTTTACTCCTTAGCTTACCTGTCTTAGCTGGAGCAATTACTATACTCCTAACTGACCGTAATTTAAACACCTCCTTCTTCGACCCTGCAGGAGGTGGAGATCCAAT…	0	0	0	0	0	0	0	0	187	169	0	0	43	0	0	0	0	0	54	0	0	0	0	0	0	0	0
OTU_658	Heterokontophyta	Oomycota	Pythiales	Pythiaceae	Phytopythium	Phytopythium litorale	100	Published	2	TTTAAATAATATTAGTTTTTGGTTATTACCTCCATCATTATTATTATTAGTATCTTCTGCTTTAGTAGAATCTGGTGCTGGTACAGGTTGGACAGCATATCCACCTTTATCAAGCGTAGCTGCTCACTCGGGACCTTCAGTAGATTTAGCTATTTTTAGTTTACATTTATCTGGTATTTCATCTTTATTAGGTGCTATTAATTTTATTGCAACTATTTTTAATATGAGAGCTCCTGGATTAAGTATGCATAGAATGCCTTTATTTGTTTGGTCTATATTAATTACAGCTTTTCTTTTAGTAATTACTTTACCAGTATTTTCTGGTGCTATTACAATGTTATTAACTGATAGAAATTTTAATACTTCTTTTTACGATCCAGCTGGTGGAGGTGATCCTGT…	32	12	0	0	35	0	40	0	0	0	0	0	0	0	176	68	0	0	0	0	0	0	0	17	0	0	153
OTU_659	Arthropoda	Insecta	Diptera	Tabanidae	Tabanus	Tabanus cordiger	99.03	Private	2	AATAAATAATATAAGTTTTTGACTATTACCTCCGTCATTGACTCTTTTATTAGCCAGTAGTATAGTAGAAAATGGGGCTGGGACTGGATGAACAGTTTACCCCCCTCTATCAGCTGCAATTGCCCATGGAGGAGGATCAGTTGATTTAGCAATTTTTTCATTACACTTAGCAGGAATTTCTTCTATTTTAGGAGCTGTTAATTTCATTACTACAGTAATTAATATACGATCTACAGGTATTACTTTCGACCGAATACCTTTATTTGTGTGAGCTGTAGTAATTACTGCTATTCTTTTATTATTATCTTTACCTGTATTAGCAGGAGCTATTACAATACTTTTAACTGATCGAAACTTAAATACCTCATTCTTTGACCCAGCCGGAGGAGGGGATCCAAT…	0	0	0	0	0	0	0	80	0	147	0	0	223	0	0	0	0	0	0	0	0	0	0	0	0	0	0
OTU_660	Proteobacteria	Alphaproteobacteria					79.35	Published	2	GATGAACAACCTGTCCTACTGGATGTATGTTGCCGGCGCCACGTTGGGTATCCTGTCGGTCTTTGCCCCGGGTGGCGAGGGCGGCACGGGTACGGGTGTGGGTTGGGTCCTGTATCCGCCGCTGTCGTCCAAAGAGGACGGCTATGCCATGGACCTCGCGATTTTCGCGGTTCACCTGTCGGGTGCCTCGTCCATCCTTGGCGCGATCAACATGATAACCACCTTCTTGAACATGCGCGCGCCGGGCATGACCATGTACAAGGTCCCCTTGTTCGCCTGGTCGATCTTTGTGACCGCATGGCTGATCTTGCTGTCGTTGCCGGTTCTGGCCGGTGCCATCACCATGTTGCTGACCGACCGCAACTTTGGCACCACGTTCTTTGATCCGGCCGGTGGCGG…	39	0	13	0	223	36	5	8	28	0	0	0	0	0	0	0	0	6	52	26	0	43	15	0	0	0	0
OTU_661	Arthropoda	Insecta	Diptera	Chironomidae	Tanytarsus	Tanytarsus brundini	98.79	Early-Release		AATAAATAATATAAGTTTTTGATTATTGCCACCTTCTTTATCTTTACTTCTTTCAAGTTCAATTGTAGAAAACGGAGCCGGAACAGGATGAACTGTTTATCCACCCTTATCTTCAAGAATTGCCCACAGAGGTGCTTCTGTAGATTTAGCTATTTTTTCTCTTCATTTAGCAGGGATTTCTTCTATTTTAGGGTCAGTAAATTTTATTACAACTGCTATTAATATACGGGCTAATGGAATTACATTAGATCGAATACCTCTGTTTGTCTGATCAGTAGTAATTACAACTGTGTTACTACTTTTATCACTGCCTGTATTAGCCGGAGCAATCACAATACTACTTACTGACCGAAATTTAAATACATCATTTTTTGATCCTGCTGGTGGAGGAGATCCAAT…	539	803	40	0	0	0	0	0	0	0	55	0	42	0	206	89	10	0	0	49	191	7	139	44	0	0	4
OTU_662	Arthropoda	Insecta	Diptera	Limoniidae	Hexatoma	Hexatoma nigra	100	Published		AATAAATAATATAAGATTTTGATTATTACCTCCTTCTTTAACTTTATTATTAGCTAGTAGTCTAGTAGAAAATGGAGCAGGAACAGGATGAACTGTTTATCCTCCTTTAGCTTCTGGAATTGCTCATACAGGGGCTTCAGTAGATCTAGCAATTTTTTCTTTACATCTTGCAGGAGTTTCCTCTATTTTAGGTGCAGTAAATTTTATTACAACTGTTATTAATATACGATCAACAGGAATTTCTTTTGATCGTATACCTTTATTTGTTTGAGCAGTTGTCATTACTGCGGTTCTCTTATTACTATCATTACCAGTGTTAGCCGGAGCAATTACTATATTATTAACAGATCGAAATTTAAATACTTCTTTTTTTGACCCTGCAGGAGGGGGAGATCCTAT…	0	0	0	0	0	0	0	0	5	0	0	0	0	0	0	0	0	0	354	0	0	0	0	0	92	0	0
OTU_664	Annelida	Clitellata	Crassiclitellata	Lumbricidae	Aporrectodea		97.83	Published		CCTAAATAACATAAGATTCTGATTACTGCCCCCCTCACTAATTCTATTAGTTTCATCTGCTGCCGTAGAAAAGGGAGCCGGAACAGGTTGAACAGTATACCCTCCTTTAGCTAGAAACCTTGCCCACGCTGGCCCTTCAGTAGATTTAGCCATCTTTTCCCTACACCTCGCCGGGGCCTCCTCTATCCTAGGAGCCATCAACTTTATCACAACTGTAATCAATATACGTTGAAGAGGACTACGACTAGAACGAATCCCCCTATTTGTATGAGCTGTAGTAATTACAGTTGTCTTACTTCTTCTATCCCTCCCAGTTCTTGCAGGAGCAATTACCATGCTTCTAACAGATCGTAATCTTAACACTTCATTCTTCGACCCCGCTGGAGGGGGTGATCCAAT…	0	0	0	0	0	0	0	0	0	0	0	0	0	0	398	0	0	0	0	0	0	0	0	0	0	0	0
OTU_665	Arthropoda	Insecta	Diptera	Chironomidae	Stempellinella	Stempellinella ciliaris	99.76	Private		AATAAATAATATAAGTTTTTGATTACTTCCTCCGTCACTTTCCCTTCTTCTTTCAAGATCTATTGTTGAAAATGGAGCAGGAACCGGATGAACGGTTTACCCTCCTTTATCTGCTAGTATTGCACATAGAGGAGGATCAGTAGATTTAGCTATTTTTTCTCTCCATTTAGCAGGAATTTCATCTATTTTAGGGTCTGTAAATTTTATTACAACAGCTATTAATATACGAACAAATGGTATTACATTAGATCGTATACCTTTATTTGTTTGATCAGTTGTAATTACAACTATTTTACTATTATTATCTTTACCAGTTTTAGCAGGAGCTATTACCATATTATTAACTGACCGAAATTTAAATACTTCTTTTTTCGACCCTGCGGGAGGAGGGGATCCTAT…	18	0	0	0	0	0	0	0	70	42	0	0	431	0	0	0	0	0	90	0	0	0	0	0	0	0	0
OTU_666	Arthropoda	Insecta	Diptera	Chironomidae	Chaetocladius	Chaetocladius melaleucus	99.28	Private	3	AATAAATAATATAAGTTTTTGATTACTTCCCCCTTCTTTAATGTTATTACTTTCTAGCTCAATTGTTGAAAATGGTGCGGGAACAGGATGAACTGTTTACCCTCCTTTATCCTCTGGAATTGCTCATGCAGGAGCCTCAGTTGACCTAGCTATTTTTTCTTTACATTTAGCAGGTATTTCTTCTATTTTAGGGGCAGTAAATTTTATTACTACAGTGATTAATATGCGGTCCGAAGGAATTACTTTTGATCGAATACCTTTATTTGTTTGATCTGTAGTGATTACTGCTATTTTACTACTTTTATCTTTACCTGTATTAGCCGGAGCTATCACTATATTATTAACAGATCGAAATTTAAACACATCTTTTTTTGACCCTGCGGGTGGAGGAGATCCTAT…	0	0	126	0	0	0	0	0	0	0	0	0	0	0	0	0	0	0	0	273	0	42	0	0	0	0	0
OTU_667	Proteobacteria	Alphaproteobacteria					73.11	Private	2 3	GTTGAACAATCAAAGCTTTTGGTTGCTAATACCAGCGGCTATCTTGTTGGTTGCTTCGTTCTTTGTACCTGGTGGTGCTGCTGCGGGCGGTTGGACAATGTACCCACCGCTTTCAGTACAAGGCGGTATGTCGGTTGATATGACAATTTTTGCGATACATATTTTAGGTATTTCATCCATTGTAGGTTCAATTAACATCATTACCACCATTCTTAATATGCGTGCACCTGGCATGACATTAATGAAAATGCCAATGTTTGTTTGGACATGGTTAATTACTGCTTACTTGTTGATTGCGGCGATGCCTGTGTTGGCTGGTGCAGTAACCATGTTAATTACAGATCGTCACTTTGGTACACATTTCTTCAACGCAGCAGGTGGTGGTGACCCAGTATTGTT…	0	337	0	0	0	0	0	0	0	0	23	52	0	0	0	0	0	0	0	0	0	0	0	0	0	0	0
OTU_668	Annelida	Clitellata	Crassiclitellata	Lumbricidae	Octolasion	Octolasion tyrtaeum	100	Published		ACTAAATAACATAAGATTCTGACTTTTACCCCCTTCCCTCATCCTGCTAGTTTCATCAGCTGCCGTAGAAAAAGGTGCAGGTACAGGATGAACTGTCTATCCACCCTTAGCAAGAAATTTAGCTCATGCAGGACCCTCAGTAGATCTTGCCATTTTCTCACTTCATTTAGCAGGTGCATCATCAATTCTTGGAGCAATCAACTTCATTACAACAATTATCAATATGCGATGAAATGGTCTGCGATTAGAACGAATTCCATTATTTGTTTGAGCCGTAGCCATTACAGTTGTCCTTCTTCTTCTATCTCTGCCAGTGCTTGCTGGTGCTATCACTATACTTTTAACTGACCGGAATCTTAATACCTCATTTTTTGATCCTGCTGGCGGAGGTGACCCCAT…	0	0	0	0	0	0	0	0	0	0	0	0	384	0	0	0	0	0	0	0	0	0	0	0	0	0	0
OTU_669	Proteobacteria	Alphaproteobacteria					78.23	Published	2	CATGAACAACATCAGCTTCTGGCTGCTGGTTCCATCTTTCATTCTGCTGCTTGGATCATCGTTTGTTTCAGGTGGTTCGGGGCCGGGGGCTGCAACCGGATGGACAGTGTATGCGCCGCTTTCAACCAGCGGTTCGCCGGGGCCGGCGGTTGATATGGCGATCCTGTCGCTTCATTTGGCGGGTGCCTCATCGATTCTTGGCGCGGTGAATTTCATCACAACGATTTTCAACATGCGCGCGCCGGGGATGACGCTCCACAAGATGCCGCTGTTTGTTTGGTCAATCCTTGTCACCGCATTCCTGCTTTTGCTTGCACTTCCAGTGTTGGCGGCGGCGATCACGATGCTTTTGACCGACCGGAATTTCGGTACGACCTTCTTTGATGCTTCGGGCGGCGG…	227	52	0	0	0	0	0	0	0	0	0	0	0	0	0	0	30	0	30	13	115	223	113	0	0	0	0
OTU_670	Actinobacteria						80.95	Published	2	CATGAACAATGTGTCCTTCTGGCTGCTCGTGCCTTCCTTCGCGCTGCTTCTGGGATCGACCTTTGTAAGCGGCGGCTCTGGCCCCGGCGCGGGCACCGGCTGGACGGTCTATGCACCGCTATCGACCAGTGGCTCAGCGGGGCCATCGGTGGATATGGCGATCTTCGCGCTCCATCTTGCGGGCGCGTCTTCCATTCTGGGCGCGATCAACTTCATCACAACGATCTTCAATATGCGGGCCCCGGGCATGACGCTCCACAAAATGCCGCTCTTTGTCTGGTCGATCCTAGTGACCGCGTTCCTGCTGCTTTTGGCACTCCCCGTGCTCGCGGCGGCGATCACGATGCTGCTTACCGACCGCAATTTCGGCACGACCTTCTTTGATGCAGCGGGCGGCGG…	0	0	0	0	0	0	0	0	0	0	0	0	0	0	0	0	0	0	0	0	0	0	0	0	417	0	0
OTU_671	Annelida	Clitellata	Enchytraeida	Enchytraeidae	Fridericia	Fridericia dura	100	Private		ATTAAATAATATAAGATTCTGACTTCTTCCACCATCCTTAATACTTTTACTTTCTTCGGCTGCGGTAGAAAAAGGTGCGGGAACAGGATGAACTGTTTATCCTCCATTATCTAGAAATATTGCTCATGCTGGCCCATCTGTAGATTTAGCAATTTTTTCCTTACATCTAGCAGGTGCATCATCAATTCTTGGTGCTGTAAATTTTATCTCTACTGTTATTAATATACGATGACAAGGTCTTCAATTAGAACGAATTCCACTATTTGTATGAGCAGTTACAATTACAGTTGTTCTATTATTACTTTCACTCCCTGTATTAGCTGGTGCTATTACAATACTTCTAACAGATCGAAATCTTAATACGTCATTCTTTGATCCAGCAGGCGGAGGAGATCCTAT…	0	0	0	395	0	0	0	0	0	0	0	0	0	0	0	0	0	0	0	0	0	0	0	0	0	0	0
OTU_672	Proteobacteria	Alphaproteobacteria					79.51	Published	2	GATGAACAATATCTCGTTCTGGCTGACATTTGCCGGTTTTGTATCGCTGATGCTGTCTGCCTTCATGCCAGGCGGCACGGGGACTGGCGCCGCTACCGGATGGACGGTTTATGCACCGCTATCCACCTCGGGCTCGCCCGGACCGGCAGTCGATTTCGCCATCTTCTCACTCCATTTGGCGGGCGCAGGCTCGATTATGGGTGCGATCAACTTCATCACTACCATTTTCAACATGCGCGCACCGGGCATGACGCTGCACAAGATGCCGCTGTTTGTCTGGTCGGAACTGGTCACGGCATTCCTGCTGCTGCTCTCGCTGCCCGTGCTGGCTGCGGCGATCACCATGCTGATTACTGACCGCAACTTCGGGACGACCTTCTTCAATGCGGCCGGCGGCGG…	352	71	0	0	0	18	0	8	33	37	0	3	32	0	11	6	0	0	43	0	39	20	18	0	0	0	0
OTU_673	Arthropoda	Insecta					71.33	Published	2	ATTGAATAACATTTCGTTCTGGTTGTTGCCACCAGCCTTGTTGATGTTGGTGTCTTCGTCTTTGGTGGAAGCCGGAGCCGGAACCGGATGGACGGTGTATCCGCCTTTGTCATCGGTAGAAGCCCATAGTGGACCATCGGTGGACTTGGCGATTTTCTCATTGCACTTGGCGGGAGCCTCATCGATCTTGGGTGCGATTAACTTCATCACCACGATCATGAACATGCGAGCCCCAGGGAGAACCATGCATCGATTGCCCTTGTTCTGTTGGGCCGTGAGGATCACTGCAGTCTTGTTGTTGTTGTCTTTGCCAGTCTTGGCCGGGGCGATTACGATGTTGTTGACGGATCGAAACTTCAACACCTCATTCTTTGATCCAGCAGGGGGAGGAGATCCAGT…	0	0	0	0	0	0	0	0	0	0	0	0	0	0	109	33	0	0	0	0	0	35	0	14	220	30	43
OTU_674	Annelida	Clitellata	Enchytraeida	Enchytraeidae			94.44	Private		ACTCAATAACATAAGATTTTGACTTCTTCCCCCATCACTTCTTCTTCTACTATCCTCTGCAGCTGTGGAAAAAGGAGCCGGAACTGGCTGAACTGTATACCCCCCTTTATCAAGAAATATCGCTCATGCGGGACCATCTGTAGATCTAGCCATTTTCTCACTCCATTTAGCCGGAGCCTCTTCCATCTTAGGAGCAGTAAACTTTATCACTACTGTTATTAATATACGTTGACAAGGCCTTCACCTAGAACGAATTCCACTATTTGTATGAGCTGTAACAATTACAGTAGTCCTTCTTCTCTTATCTTTACCAGTATTAGCCGGAGCAATCACCATACTACTAACCGACCGAAACCTAAATACATCCTTTTTTGACCCAGCCGGAGGAGGTGATCCAAT…	0	0	0	11	123	229	139	100	0	0	0	0	14	0	0	0	0	0	0	0	0	0	0	0	0	0	0
OTU_675	No Match	No Match	No Match	No Match	No Match	No Match				GCTCAACGCCTTCGGCTTTTGGGTCACGCTCTTGGGCGGGTGCATGACGTACTTGAGCTTGATCACCGGCGGCGCTCCCACTCTCGGCTGGTTCGCCTACGCGCCACTCACCGCGAGCACCTTCTCCCCCACCGCCGCCACCGATTTCTGGGCCCTCGGACTGATCGTTTCCGGCATCGGCACGATCGGCGCCGCGGTGAACTTCCTCGCCACGATCTTCGGCATGCGGGCCCCCGGCATGACGCTCCGACAGCTCCCGTTCTTCGTCTGGACGATGATCTGGACCTCCTTCCAGATGCTGCTGGCGATCCCGCCGCTCACCGCCGCGCTGATCATGATCCTCTTCGACCGCCAACTCGGCGCCCACTTTTTCGACGTCCCCAACGGCGGCTCGTCCTA…	0	0	0	0	21	97	106	151	0	0	0	0	0	0	0	0	0	0	0	0	0	0	0	0	0	0	0
OTU_676	Ochrophyta	Phaeophyceae					75.79	Published	2	TATGAATAACATTAGCTTTTGGTTCATGCCACCGGCTTTAGTTTTACTTGCTTCCTCAGCTCTGGTTGAAGTTGGTGCCGGTACAGGTTGGACTGTGTACCCGCCGTTAGCGGCTATTGAGGCGCACCCAGGTGCGTCGGTAGATTTAGCTATTTTTAGCTTGCATATTGCGGGTGTTTCGTCTATTCTTGGCTCAATTAACATGATTACAACAGTTGTTAACATGAGAGCCCCTGGTATTTACATGTCTAACTTACCCCTTTTTGTTTGGGCTATTTACATTACTGCATGGCTTCTTCTTTTGTCACTTCCTGTTTTTGCAGGAGGTATTACTATGCTGTTAACTGATCGTAATTTTAATACAACTTTTTTCGATCCTGCTGGTGGTGGTGACCCTGT…	35	0	60	13	0	9	0	0	105	7	0	0	18	0	28	29	11	0	145	37	5	17	11	0	0	0	30
OTU_677	Arthropoda	Insecta	Diptera	Chironomidae	Tokunagaia		98.83	Published		AATAAATAATATAAGTTTCTGACTTTTACCTCCCTCATTAACTCTTTTATTATCAAGTTCAATTGTGGAAAATGGGGCCGGTACAGGTTGAACTGTTTACCCTCCTCTTTCTTCTGGAATTGCTCATGCTGGAGCTTCAGTTGATTTAGCAATTTTTTCTTTACATTTAGCAGGTATCTCATCTATTTTAGGAGCAGTTAATTTTATTACTACTGTTATTAATATACGATCAGAAGGAATCACTTTAGACCGAATACCTTTATTTGTTTGATCTGTAATTATTACTGCTGTATTATTACTTTTATCCCTACCAGTTTTAGCTGGAGCTATTACTATACTTTTAACAGATCGAAATCTTAATACTTCATTTTTTGACCCTGCTGGAGGAGGAGACCCGAT…	0	0	7	0	0	0	0	0	0	0	0	0	0	0	0	0	585	3	0	24	71	0	52	0	0	0	11
OTU_678	Arthropoda	Insecta	Diptera	Chironomidae	Parachironomus	Parachironomus vitiosus	100	Published	2	AATAAATAATATAAGTTTTTGACTTCTTCCTCCATCTCTTACTCTTTTACTTTCAAGTTCAATTGTTGAAAATGGGGCAGGAACTGGATGAACAGTTTACCCTCCTCTATCATCAGCAATTGCACATAGAGGGGCCTCAGTTGATCTAGCAATTTTCTCGTTACATTTAGCAGGGGTATCCTCAATTTTAGGTTCTGTAAATTTTATTACAACTGTAATCAATATACGATCTAATGGAATTACTTTAGATCGAATGCCATTATTTGTTTGATCAGTTGTAATTACTACAGTTCTTCTTTTACTTTCTCTTCCTGTATTAGCTGGTGCTATTACTATACTTTTAACTGATCGAAATTTAAATACGTCATTCTTTGATCCTGCTGGAGGTGGAGACCCAAT…	0	380	0	0	0	0	0	0	0	0	0	0	0	0	0	0	0	0	0	0	0	0	0	0	0	0	33
OTU_679	Tardigrada	Eutardigrada					83.7	Published		CCTCAATAACTTAAGATTTTGACTTCTTCCGCCCTCATTTTTTCTTATTACCTCTAGCTCTATTAGAGAACAAGGAGCCGGAACTGGATGAACTGTTTACCCCCCTCTAGCCCATAATTTTGCACATAGGGGGCCAGCAGTAGACCTGACTATTTTCTCTCTTCATCTTGCAGGAGTATCCTCAATTCTAGGAGCAACAAATTTTATCTCAACAATCATTAATATACGCACATCTTCCATAACGCTAGAAACCATACCTTTATTTGTATGATCAGTTCTAATTACGGCTATTCTTTTACTTTTAGCGCTGCCAGTACTTGCTGGAGCTATTACCATACTATTATTAGATCGAAACTTTAATACCTCATTCTTTGACCCCAGTGGAGGTGGCGACCCTAT…	0	0	189	28	28	9	0	0	0	0	0	0	0	0	0	0	0	0	0	167	0	0	0	6	23	0	0
OTU_680	Arthropoda	Insecta	Diptera	Chironomidae	Dicrotendipes	Dicrotendipes nervosus	99.76	Published		AATAAATAATATAAGTTTTTGATTATTACCCCCTTCACTTACTCTTCTTCTTTCTAGTTCTATTGTAGAAAATGGTGCAGGAACAGGATGAACAGTTTATCCCCCCCTTTCTGCTGCTATTGCACATAGAGGGGCTTCAGTTGATTTAGCAATTTTTTCTTTACATCTAGCAGGTGTATCATCAATCTTAGGTTCTGTAAATTTTATTACAACAGTAATTAATATACGAGCTAATGGAATTACTTTAGATCGAATACCTCTTTTTGTATGATCAGTTGTAATTACTACTATTTTATTACTTCTTTCTCTACCTGTTTTAGCTGGAGCTATTACAATATTACTAACAGATCGAAATTTAAATACCTCTTTCTTTGATCCAGCAGGTGGAGGAGACCCTAT…	0	0	0	0	0	0	0	0	0	0	486	13	0	0	0	0	0	0	0	0	0	0	0	0	0	0	0
OTU_681	Arthropoda	Insecta	Trichoptera	Rhyacophilidae	Rhyacophila	Rhyacophila melpomene	98.07	Published		AATAAATAATATAAGATTCTGATTACTACCCCCCTCCCTAACCTTACTCACCATAAGAATAATCGTAGAAAATGGGGCGGGAACTGGGTGAACAGTTTACCCCCCTCTATCGTCTAATATCGGGCATAATGGAAGATCAGTAGATCTAACAATTTTTTCTCTTCATTTAGCAGGCGTATCCTCTATTTTAGGGGCAATTAATTTTATTACAACTGTTATCAACATACGATCTAAGGGAATATCTTTAGATCAAATACCCCTATTTGTTTGATCAGTAGTCATTACTGCTCTACTTCTTCTTTTATCGCTACCTGTTTTAGCGGGGGCTATTACCATGCTACTAACAGACCGAAATTTAAATACATCTTTTTTTGACCCCTCAGGGGGTGGAGACCCTAT…	0	0	0	0	0	0	0	0	103	244	0	0	213	0	0	0	0	0	0	0	0	0	0	0	0	0	0
OTU_682	Proteobacteria	Alphaproteobacteria					78.79	Published	2	GATGAACAATGTCTCGTTCTGGTTGCTGCCTGCGTCTTTCATCTTGCTCTTGTCGTCGACCTTTGCCTCAGGCGGTGCAGGGCCGGGTGCTGGCACGGGCTGGACGGTCTATGCGCCGCTTTCCACAACGGGTTCACCCGGGCCAGCGGTCGATTATGCGATTTTCTCGCTTCACGTTGCCGGGGCCTCGTCGATTCTCGGCGCGATCAACTTTATCACGACCATTTTCAATATGCGTGCGCCGGGGATGACCCTGCACAAAATGCCGTTGTTCGTCTGGTCGATCCTTGTCACCGCCTTCCTGTTGTTGCTGGCCTTGCCGGTTTTGGCAGCGGCGATCACCATGTTGCTGACCGACCGCAATTTCGGCACGACCTTTTACAATGCAGCCGGTGGTGG…	0	0	0	0	0	0	0	0	0	0	0	0	0	0	0	0	0	0	0	0	0	0	0	0	1294	0	0
OTU_683	Arthropoda	Insecta	Diptera	Chironomidae			95.17	Private	3	AATAAATAACATAAGATTTTGGTTACTTCCGCCTTCGTTAACATTATTGCTTTCTAGCTCTATTGTTGAAAATGGGGCTGGAACAGGTTGAACTGTTTACCCTCCTCTTTCATCAGGTATTGCTCATGCAGGGGGATCTGTAGATTTAGCAATTTTTTCCCTCCATTTAGCAGGAATTTCTTCTATTTTAGGAGCAGTAAATTTTATTACAACTGTGATTAATATACGGTCTAATGGAATTACTCTAGATCGAATACCCCTATTCGTATGATCTGTAGTAATTACAGCAATTTTACTTTTATTATCCTTACCAGTTTTAGCTGGAGCTATTACAATACTACTTACAGACCGAAATTTAAATACTTCTTTCTTTGACCCGGCTGGAGGAGGAGACCCTAT…	0	0	0	0	0	0	0	0	0	0	0	0	0	0	0	0	0	0	27	0	190	50	167	0	0	0	0
OTU_684	Ascomycota	Sordariomycetes	Hypocreales				87.68	Private	2	ATTAAATAATATAAGTTTCTGATTATTAATACCAAGTTTATTATTATTAATACTTTCTGCATGTATAGAAGGTGGAGTAGGTACAGGTTGAACTTTATACCCTCCATTAGCAGGGCTTCAAAGTCATAGTGGACCTAGTGTAGATTTGGCTATATTTGCTTTGCATCTATCGGGTGTAAGTAGTTTATTAGGTGCTATAAATTTCATTACAACAGTTGCTAATATGAGAGCTCCAGGTATAAGATTACACAATTTATCTTTATTTGGTTGAGCTGTAGTTATAACAGCTGTATTATTGTTATTATCTTTGCCTGTCTTAGCTGGAGGTATAACTATGGTATTAACAGATAGAAACTTTAATACATCTTTCTTTGAAACAGCTGGAGGTGGAGATCCTAT…	0	16	0	0	0	0	0	0	0	45	15	8	0	0	71	195	0	0	0	0	0	0	0	0	0	0	0
OTU_685	Arthropoda	Insecta	Diptera	Chironomidae	Rheotanytarsus		100	Published		AATAAACAACATAAGATTTTGATTACTTCCCCCCTCTCTATCTCTTCTTCTTTCTAGTTCGATTGTAGAAAATGGTGCAGGAACTGGATGAACTGTTTATCCTCCCCTATCTTCAAGAATTGCCCATAGAGGAGCTTCAGTTGATCTTGCTATTTTTTCTCTTCACTTAGCAGGAATCTCTTCAATTCTTGGTTCTGTAAATTTTATTACAACTGCAATTAATATACGTTCAAGAGGAATCACACTTGACCGAATACCTTTATTTGTTTGATCAGTAATTATTACAACTATTCTTCTTTTATTATCTCTGCCAGTTTTAGCTGGTGCTATTACAATACTTTTAACAGATCGAAATTTAAATACCTCTTTTTTTGATCCTGCAGGAGGAGGAGACCCAAT…	0	0	0	0	0	0	0	0	0	0	0	0	0	0	0	0	196	0	221	0	8	30	0	0	0	0	0
OTU_686	Annelida	Clitellata	Crassiclitellata	Lumbricidae	Bimastos		97.96	Early-Release		TCTAAATAACATGAGATTTTGACTACTACCGCCTGCACTTATTCTCTTGGTATCTTCTGCTGCAGTAGAAAAAGGGGCTGGGACTGGCTGAACTGTTTATCCCCCCTTATCTAGAAACATTGCGCATGCTGGGCCCTCTGTAGATCTAGCAATTTTCTCCCTTCATTTAGCTGGGGCATCCTCAATTCTCGGTGCCATTAACTTTATTACAACAGTTATTAACATACGGTGAAGGGGCTTACGTCTAGAACGTATTCCCTTATTTGTATGAGCAGTATTAATTACTGTGGTGTTACTTCTTCTTTCTTTACCAGTTCTTGCTGGTGCAATTACTATACTTCTTACGGACCGAAACCTAAACACCTCATTCTTTGATCCTGCAGGTGGTGGAGACCCAAT…	0	0	0	0	0	0	0	0	0	0	0	0	0	0	0	0	0	0	372	0	0	0	0	0	0	0	0
OTU_687	Basidiomycota	Agaricomycetes					81.6	Published		TTTAAATAATATTTCATTTTGGTTATTACCTCCTTCATTAATTTTATTATTAGTGAGTTCATTATCTGAAGGTGGAGCTGGTACTGGATGGACAGTTTATCCTCCATTAGCAAGTATTCAATCACATTCTGGACCCTCTGTTGATTTAGCTATTTTCTCATTACATTTAGCTGGTATATCATCTTTATTAGGTGCTATAAATTTCATAAGTACTTTAATGAATATGAGAACTAATGGTATGAATTACCATAGAGTTCCACTATTTGTATGGTCAATATATGTAACAGCTATCTTATTACTTTTAACTTTACCTGTTCTTGCCGGTGCGATTACTATGTTACTTACAGATCGTAACTTTAATACTAATTTTTACGATCCTGCTGGTGGTGGTGATCCAAT…	0	47	29	149	115	38	19	50	0	0	0	0	0	0	0	7	0	0	0	23	18	0	18	0	0	0	0
OTU_688	Arthropoda	Insecta	Diptera	Chironomidae	Zavrelimyia	Zavrelimyia divisa	98.31	Published	2	AATAAATAATATAAGTTTTTGAATACTTCCTCCTTCTTTAACCCTTCTGTTATCAAGATCAATTGTTGAAAATGGAGCAGGAACAGGTTGAACTGTGTACCCTCCTTTATCATCAGGAATTGCCCATGCAGGAGCTTCAGTAGATTTAGCTATTTTTTCTTTACATTTAGCTGGAATCTCTTCTATTCTAGGAGCTGTAAATTTTATTACTACAGTTATTAATATACGATCAAGAGGAATTACATTAGATCGAATACCTTTATTTGTCTGATCTGTTGTAATTACTGCAGTGCTATTATTATTATCTCTTCCTGTCTTAGCTGGAGCTATTACTATACTATTAACCGACCGAAATTTAAATACCTCATTTTTTGATCCGGCAGGAGGGGGTGACCCTAT…	243	0	0	0	0	0	0	0	0	0	0	0	0	0	0	0	159	0	50	0	0	0	0	0	0	0	0
OTU_689	Annelida	Clitellata	Crassiclitellata	Lumbricidae	Helodrilus	Helodrilus oculatus	100	Private		ACTAAATAACATAAGATTTTGACTACTTCCCCCCTCATTAATCCTCTTAGTTTCCTCTGCAGCAGTAGAAAAAGGAGCAGGAACCGGCTGAACAGTGTATCCACCTTTAGCCAGAAATCTTGCCCACGCAGGTCCCTCAGTAGATTTAGCCATTTTTTCCCTACACTTAGCAGGGGCATCTTCAATTCTCGGGGCCATCAATTTTATTACAACAGTTATCAACATACGATGAAGAGGTCTACGTCTAGAACGTATTCCTTTATTCGTCTGAGCCGTTGTAATTACGGTAGTACTCCTACTCCTATCTCTTCCAGTGCTGGCAGGGGCAATTACTATGCTCCTCACAGACCGAAACCTTAATACCTCTTTCTTTGACCCTGCTGGAGGGGGGGATCCTAT…	0	392	0	0	0	0	0	0	0	0	0	0	0	0	0	0	0	0	0	0	0	0	0	0	0	0	0
OTU_690	Annelida	Clitellata	Tubificida	Naididae	Slavina	Slavina appendiculata	100	Private	1	ATTAAATAATCTTAGATTCTGATTACTACCTCCATCTCTAATTCTATTAGTTTCTTCAGCTGCAGTAGAAAAAGGGGCAGGTACTGGTTGAACTGTATATCCTCCATTATCAAGAAACCTAGCCCACGCAGGACCTTCAGTAGACATGGCTATTTTCTCTCTACATTTAGCCGGTGCTTCATCAATTTTAGGTGCAGTAAATTTCATTACTACAGTAATAAATATACGATGAAACGGAATACGACTAGAACGAATTCCATTATTTGTATGAGCTGTATTATTAACAGTTATTCTTCTATTATTATCTCTACCTGTACTTGCCGGTGCAATTACAATGCTATTAACAGATCGAAATCTTAATACATCATTCTTCGATCCTGCGGGAGGGGGAGACCCGAT…	0	0	0	0	0	0	0	0	0	0	0	0	0	0	175	79	0	0	0	0	0	5	0	93	0	6	66
OTU_691	Heterokontophyta	Oomycota	Pythiales	Pythiaceae	Pythium		100	Published		AATGAATAATATAAGTTTTTGGTTATTACCTCCATCTTTATTATTATTAGTATCTTCAGCTATTGTAGAATCAGGAGCTGGTACCGGTTGGACTGTTTATCCACCATTGTCAAGTGTACAAGCACACTCAGGTCCTTCCGTTGATTTAGCTATTTTTAGTTTACATTTATCAGGTATTTCTTCATTATTAGGTGCAATTAATTTTTTATCAACTATATATAATATGAGGGCTCCTGGTTTAAGTTTTCATAGATTACCTTTATTCGTATGGGCTATTTTTATTACAGCTTTTTTACTTTTATTAACTTTACCTGTATTAGCTGGAGCAATTACTATGTTATTAACAGATAGAAATTTAAATACTTCATTTTATGATCCTTCAGGTGGAGGAGATCCAGT…	0	0	27	0	114	0	196	50	0	0	0	0	0	0	0	0	0	15	0	42	14	43	20	0	0	6	0
OTU_692	Annelida	Clitellata	Lumbriculida				89.56	Published		ACTTAATAATCTAAGATTTTGACTTTTGCCCCCCTCTCTTCTTCTTTTAGTTCTTTCAGCTGTAGTAGAAAAGGGGGCAGGAACAGGATGGACAGTTTACCCCCCACTGTCTTCAAACATAGCTCATTCAGGAGCCTCTGTTGACTTAGCAATTTTTTCACTGCATTTAGCAGGAGCTTCTTCAATTTTAGGCGCTATTAACTTTATTTCTACTGTCGTAAATATGCGCTGAGCTGGTCTTCGAGTAGAACGCATTCCTCTATTCGTATGAGCCGTAACAATTACTGTGGTTCTTTTACTTCTGTCCCTTCCTGTTCTGGCAGGGGCAATTACAATACTATTAACAGATCGAAATCTAAACACTTCTTTTTTTGATCCTGCGGGAGGGGGGGACCCTAT…	0	0	0	0	0	0	0	0	16	186	0	0	0	8	0	0	0	0	267	0	0	0	0	0	0	0	0
OTU_693	Annelida	Clitellata	Rhynchobdellida	Glossiphoniidae	Helobdella	Helobdella stagnalis	99.28	Published		ACTTAATAACTTAAGATTTTGACTTCTACCTCCATCATTAATCTTGCTAGTGTCTTCAGCCTTAGTAGAGAAAGGAGCAGGTACAGGATGAACAGTATACCCTCCATTGGCTGCAAATCTAGCACATTCAGGATCTTCAGTAGATCTAGCCATCTTCTCCCTACATCTTGCTGGAGCTTCATCAATTCTAGGATCATTAAACTTTATAACTACAATTATTAACATACGATGACAAGGAATACAAATTGAACGCCTACCATTATTTGTTTGAGCTGTACTTATTACAGTAGTACTACTTCTACTCTCACTTCCAGTTCTAGCTGCTGGAATTACTATACTTTTAACTGATCGTAATTTAAATACATCTTTCTTCGATCCTATAGGAGGGGGGGACCCTGT…	0	0	0	0	0	0	0	0	0	0	426	0	0	0	0	0	0	0	0	0	0	0	0	0	0	0	0
OTU_694	Proteobacteria	Alphaproteobacteria					76.69	Published	2	TATGAACAACATCAGCTTCTGGTTGCTGGTCCCATCCTTTATCCTTTTGCTCGGATCTTCCTTTGTTACAGGTGGTTCAGGGCCGGGGGCTGCGACGGGCTGGACAGTTTATGCACCGCTTTCAACGAGTGGATCGCCTGGGCCTGCGGTCGATATGGCGATCCTCTCTCTTCATTTGGCCGGTGCCTCATCAATCCTTGGTGCGGTGAACTTCATCACGACTATCTTTAACATGCGCGCGCCAGGAATGACGCTGCACAAGATGCCGCTTTTTGTCTGGTCAGTTCTCGTCACTGCATTCCTGCTCTTGCTCTCACTTCCTGTGCTGGCCGCAGCGATCACGATGCTGCTGACCGATCGCAATTTTGGTACAGCATTCTTTGACGCTGCAGGTGGCGG…	0	0	0	0	0	0	0	0	0	316	28	6	88	0	0	0	0	0	0	0	0	0	0	0	0	0	0
OTU_695	Heterokontophyta	Oomycota	Pythiales	Pythiaceae	Phytophthora	Phytophthora bilorbang	98.55	Published		TATGAATAATATAAGTTTTTGGTTATTACCTCCAGCTTTATTATTATTAGTATCATCAGCTATTGTTGAATCTGGTGCTGGTACCGGTTGGACTGTTTATCCACCATTATCTAGTGTACAAGCACACTCAGGACCTTCAGTAGATTTAGCTATTTTTAGTTTACATTTAACAGGAATTTCATCAATATTAGGTGCTATTAATTTTATTTCAACTATTTATAATATGAGAGCTCCAGGTTTAAGTTTTCATAGATTGCCTTTATTCGTTTGGTCTGTATTAATTACTGCTTTTCTTTTATTATTAACATTACCTGTATTAGCTGGTGCCATTACTATGTTATTAACTGATAGAAACTTAAATACATCTTTTTATGATCCTTCAGGAGGAGGTGATCCCGT…	0	86	35	0	0	0	0	0	0	0	0	0	0	0	55	176	0	0	0	41	0	0	0	0	23	0	0
OTU_696	Arthropoda	Arachnida					72.22	Published	2	ATTGAATAATATTTCATTCTGGTTGTTGCCACCGGCATTGTTGATGTTGGTGTCATCTTCATTGGTAGAAGCGGGAGCAGGGACAGGATGGACCGTGTATCCACCCTTGTCATCGGTAGAAGCGCACAGTGGACCCTCGGTAGATTTGGCGATCTTCTCTTTGCACTTGGCAGGAGCCTCATCGATTTTGGGGGCAATTAACTTTATTACAACGATTATGAACATGCGAGCACCAGGAAGAACCATGCACCGATTGCCCTTGTTCTGCTGGGCAGTAAGAATTACCGCAGTGTTGTTGTTGTTGTCATTGCCAGTATTGGCAGGGGCGATTACGATGTTGTTGACAGATCGAAACTTTAACACCTCATTCTTTGATCCAGCAGGGGGAGGAGATCCAGT…	21	0	17	0	31	166	0	47	0	0	0	0	0	0	0	0	0	0	62	9	20	38	0	0	0	0	0
OTU_697	Arthropoda	Insecta					81.06	Published		AATAAATAATATAAGATTTTGACTGCTGCCGCCTTCCTTGACGCTACTTTTAATGAGAAGAATGGTCGAAAGGGGGGCAGGTACAGGGTGAACCGTGTATCCCCCGCTGTCTTCTACCGTCGCCCACGGCGGTTCATCGGTAGATCTCGCCATCTTTAGGCTTCACCTGGCGGGCGTTTCCTCTATTTTAGGGGCAGTTAATTTTATTTCTACAGTTATTAATATACGATCCGCTGGAATGACCTTCGATCGAATGCCCCTATTTGTGTGGGCCGTTGCAATTACGGCTATTCTTCTACTGCTCTCTCTCCCAGTTTTAGCCGGAGCTATTACTATATTACTAACTGACCGAAACTTAAATACATCATTTTTCGACCCGGCCGGCGGGGGAGACCCCAT…	0	7	26	0	54	0	213	0	0	0	0	0	0	0	0	0	0	0	0	21	0	0	0	89	0	0	0
OTU_698	Chordata	Actinopterygii					62.82	Published	2	CTTAAATTCCATGGGTTTATGGCTGATGATCGGCGGCGGAATTGTGCTGACCACCACCTATTTCCTGGGCATGCCTACGGCCGGTTGGACTGGTTACGCACCCTTGAGCACCAGCGATCCCCGCGAGATTGGGCTGGATATTTGGGTGGTTGGCATTCAGCTCTTAGGGATTTCCTCGATCCTGACCGGCTTGAATTTTGTGGTGACAATCATGCGAATGCGGGCTCCGGGGCTCAAGCTGTTCAAGATGTCCCTGTTTGCCTGGTCCAGTTTGGTAACTGGTTGGTTGCTGATCCTGGCTATGCCGGCCCTGACGGTGGCGCTCGGTGCGGTCTTATTCGAGCGCCATTTCGACTTTACCTTCTTTACGGCAGCCCGCGGCGGCGACCCGATTCTTTA…	138	139	0	0	6	14	0	24	17	35	0	0	130	0	0	0	0	0	74	0	13	0	7	0	0	0	0
OTU_699	Cnidaria	Anthozoa					68.56	Published	2	TATGAACAATGTGAGTTTTTGGCTGTTAGTTCCCTCGCTGATTCTGCTGTTGCTCTCTGCGGTGATTGATGAGGGCGCGGGAACGGGTTGGACGATGTATCCGCCACTCTCAAGCATTGTTTCACACCCTGGTGCATCGGTGGATTTGGCGATTTTCTCACTGCACTTGGCAGGGATTTCTTCCATTTTGGGCAGCATTAACATCATTGTGACCATCTTCAACATGCGCGCCCCCGGTATGACCATGTTCAAAATGCCGCTCTTTTGCTGGTCTATTTTGCTGACCGCCATTTTGTTATTGCTGTCCCTGCCCGTATTAGGCGGTGCAATTACCATGACCCTAACCGACCGCAATTTCGGTACGCATTTCTTTGACCCTGCGGGCGGCGGCGATCCGAT…	0	0	0	0	0	0	0	0	0	126	0	0	0	0	0	0	0	0	0	0	105	0	111	0	0	0	0
OTU_700	Tardigrada						82.13	Published	2	GATAAATAATCTTAGATTTTGATTACTCCCACCCTCATTCATATTAATTACTAGAGGCACAATAAGAGAACAAGGAGCAGGAACTGGTTGAACAGTTTATCCTCCCCTATCCCAATATTTCGCTCATAGAGGCCCCAGAGTAGACCTAACAATTTTTTCCCTCCATATCGCCGGAGTATCTTCTATTTTAGGAGCCATCAATTTCATCTCTACCATTATTAATATACGTTCTCCAGCAATAACTATAGAAAACATACCACTATTTGTATGATCTGTGCTAATTACAGCTATCCTCCTTTTACTAGCACTACCAGTACTAGCTGGAGGCATTACAATACTACTGCTAGATCGTAATTTTAATACTTCATTTTTCGATCCAGCGGGAGGGGGAGACCCAAT…	7	0	0	0	81	183	39	100	0	0	0	0	0	0	0	0	0	0	20	0	0	0	0	0	0	0	0
OTU_701	Proteobacteria	Alphaproteobacteria					82.41	Published	2	GATGAACAACATTTCGTTCTGGTTGACAGTCGCCGGGTTTATCTCGCTCCTCTGTTCGGCGTTCGTGCCGGGTGGCACGGGCATCGGTGCCGGAACCGGCTGGACGGTCTATGCGCCGCTCTCCACCAGCGGTTCGCAAGGCCCGGCAGTCGATTTCGCCATCTTCTCGCTGCACCTTGCCGGTGCAGGCTCGATCATGGGCGCGATTAATTTTATCACGACAATTTTCAACATGCGCGCACCGGGCATGACGCTGCACAAGATGCCGCTGTTTGTCTGGTCGATGCTGGTGACAGCGTTCCTGCTGCTGCTGGCGCTGCCGGTGCTGGCCGCTGCGATCACCATGCTGATCACTGATCGCAATTTCGGCACGACCTTCTTTGATCCGGCTGGCGGCGG…	0	0	0	0	0	0	0	0	0	0	0	0	0	0	135	77	0	0	0	0	0	0	0	0	0	0	127
OTU_702	Arthropoda	Insecta	Diptera	Chironomidae	Paracricotopus		97.1	Early-Release	1	AATAAATAATATAAGATTTTGATTATTACCACCTTCTCTTACTCTTCTTTTATCTAGATCAATTGTTGAAAACGGAGCAGGAACAGGTTGAACTGTTTATCCTCCCCTATCTTCTGGAATTGCCCATACTGGGGGTTCTGTAGATTTAGCTATTTTTTCTTTACATTTAGCCGGAATTTCTTCTATTTTAGGAGCTGTAAATTTTATTACTACTGTAATTAATATACGATCTAATGGAATTACCCTAGATCGAATACCTTTATTTGTTTGATCAGTTGTAATTACTGCCGTTCTTTTATTATTATCTTTACCAGTTTTAGCGGGAGCTATTACAATATTATTAACTGATCGAAATTTAAATACTTCATTTTTTGACCCTGCCGGTGGGGGAGACCCTAT…	53	338	0	0	0	0	0	0	61	64	0	0	31	0	0	0	13	0	11	11	0	11	31	0	0	0	7
OTU_703	Proteobacteria	Alphaproteobacteria					66.8	Published	2	TATGAATAACATAAGCTTCTGGCTACTGTTTGCAGCCCTTGTTATGCTGGTAGCATCAGCATTCGTAGATGGCGGAGCGGGCACAGGCTGGACAGTTTATCCACCGCTTTCCAATTCCACATACCAGCCAGGCATGGCTGTGGATATGGCTATATTCAGCCTGCATCTTGCCGGAGCATCCTCGATTCTTGGCAGCATCAATATGATCGTTACAATTTTCAACATGCGTGCGCCCGGCATGACTATGCATAAAATGCCACTTTATGTATGGTCAGTTCTGATTACAGCCTTCCTTATTGTACTGGCTATGCCTGTACTTGCAGGAGCAATTACAATGCTGCTTACCGACAGGAATTTCGGCACGTCTTTCTTTAACCCTGCAGGCGGCGGTGACCCTGT…	11	233	0	0	3	0	0	0	0	0	0	0	0	0	0	0	0	0	50	0	8	0	12	23	0	0	0
OTU_704	Heterokontophyta	Oomycota	Pythiales	Pythiaceae	Pythium		97.34	Published	2	TTTAAATAATATTAGTTTTTGGTTATTGCCACCATCATTATTATTATTAGTATCTTCTGCTTTAGTAGAATCAGGTGCAGGTACTGGTTGGACTGCATATCCACCTTTATCAAGTGTAGCAGCACACTCTGGACCTTCAGTAGATTTAGCTATTTTTAGTTTACATTTATCTGGTATTTCATCTTTATTAGGTGCTATTAATTTTATTGCAACTATTTTTAATATGAGAGCTCCTGGATTAAGTATGCATAGAATGCCTTTATTTGTTTGGTCTATATTAATTACAGCTTTTCTTTTAGTAATTACTTTACCAGTATTTTCGGGTGCTATTACAATGTTATTAACTGATAGAAATTTCAATACTTCTTTCTATGATCCAGCAGGTGGAGGTGATCCAGT…	125	0	0	0	52	6	61	5	0	0	0	0	0	0	47	122	0	0	0	0	0	0	0	0	0	0	54
OTU_705	Rhodophyta	Florideophyceae					70.51	Private	2 3	TTTGAACAATCTAAGTTTTTGGCTTCTTATTCCCTCAATTCTTTTGCTTCTCGCTTCTTCTAACTGTGAAGTTCCCGCAGGTACAGGTTGGACAGTTTACCCCCCTCTTAGTTCGCTTGCAGGCCATCAAGGCCCAGCTGTTGATCTAGCTATTCTAAGTTTGCATATTGCTGGTGCTTCTTCACTAATGGGTGCAATTAATTTTATTGTAACAATTAGAAATATGCGTCTTCCAGGTATGCGTTATGACAGGCTTCCTCTTTTCGTTTGGGCTGTTCTAGTTACTGCTGTTTTGCTTTTGCTTTCTCTTCCAGTTTTGGCAGCAGCACTAACTATGCTAATTACAGACCGTAATTTTAACACAACTTTTTTTGATCCTATTGGGGGTGGTGACCCTGT…	0	0	0	0	0	0	0	0	4	0	0	0	289	204	0	0	0	0	0	0	8	5	0	0	0	0	0
OTU_706	Arthropoda	Insecta	Diptera	Chironomidae			91.26	Published		AATAAATAACATAAGTTTTTGATTATTACCTCCTTCATTAACTTTATTACTTTCTAGTTCAATCGTTGAAAATGGAGCTGGAACTGGATGAACTGTTTATCCTCCTTTATCCTCAGGAATTGCTCATGCTGGAGGTTCTGTAGATTTAGCGATCTTTTCTTTACATTTAGCTGGAATCTCTTCTATTTTAGGAGCTGTAAATTTTATTACTACTGTAATTAATATACGTTCAGATGGAATTACCTTAGATCGAATACCTTTATTTGTATGATCAGTAATTATTACAGCTATTTTATTGCTTTTATCTTTACCTGTATTAGCCGGAGCTATTACTATACTCCTTACTGATCGTAATTTAAATACATCATTTTTTGACCCTGCTGGAGGAGGAGACCCGAT…	25	50	113	43	97	45	11	0	0	0	0	0	0	0	0	0	0	0	91	75	0	0	0	0	0	0	0
OTU_707	Arthropoda	Insecta	Diptera	Empididae			90.34	Private		AATAAATAATATAAGATTTTGAATATTACCACCATCATTAACCTTATTATTAGCAAGAAGAATAGTAGAAAACGGAGCAGGAACTGGATGAACTGTTTATCCACCACTATCTTCAGGAATTGCCCACGGAGGAGCTTCTGTTGATTTAGCAATTTTTTCACTTCACTTAGCTGGTATTTCTTCTATTTTAGGAGCAGTTAACTTTATTACTACTATTATTAATATACGATCAACAGGTATTTCATTTGACCGAATACCCTTATTTGTTTGATCTGTCTTAATTACAGCTATTTTATTATTATTATCTCTACCTGTTTTAGCTGGGGCTATCACAATACTATTAACTGACCGAAATTTAAATACTTCTTTTTTTGATCCTGCTGGAGGTGGAGATCCAAT…	0	0	0	0	0	0	324	0	64	34	0	0	14	20	0	0	0	0	0	0	0	0	0	0	0	0	0
OTU_708	Arthropoda	Insecta	Diptera	Chironomidae			90.97	Published	2	AATAAATAATATAAGATTTTGAATACTTCCCCCTTCTTTAACTTTATTATTGGCTAGTTCAATTGTTGAAAACGGAGCTGGAACGGGTTGAACTGTTTATCCTCCTTTATCTTCTGGAATTGCTCACGCTGGAGCTTCTGTTGATTTAGCAATTTTTTCTCTTCATTTAGCTGGAATTTCATCTATTTTAGGGGCTGTAAATTTTATTACTACAGTAATTAATATACGATCTTCTGGAATTACTTTAGATCGAATACCTTTATTTGTATGATCAGTAGTAATTACTGCTATTTTACTTCTATTGTCTTTACCTGTTTTAGCTGGAGCTATTACAATACTTTTAACTGATCGAAATTTAAATACTTCTTTCTTTGACCCTGCGGGAGGAGGGGATCCTAT…	178	0	0	0	0	0	0	0	0	0	0	0	0	303	0	0	11	0	19	0	28	0	37	0	0	0	0
OTU_709	Rhodophyta	Bangiophyceae					71.43	Published	2	TCTTAATAATATTTCATTCTGGTTGATGGTTCCTGCTTTCCTATTGCTTTCTGGCTCTCTTTTTGTTGGTGGAGCTGGTACAGGTTGGACAGTTTATCCACCACTTTCAGGTAAAATCGGACATCCTGGCATGGCTGTGGATATGGCTATTTTTGCTCTTCACCTTGCAGGGGCTAGTTCTATTCTTGGTGGTGCTAACTTTATTGCGACTATTTTCAATATGCGCGCACCTGGTATGACGCTTCATAAAATGCCGCTTTTTGCATGGGCCATGTTGATTACAGCCTTTTTGCTTGTTCTCTCCATGCCTGTTCTTGGTGGCGCAATTACCATGTTGCTGACCGACCGTAATTTTGGAACCCATTTCTTTGATGCAGAAGGTGGTGGCGATCCGATATT…	0	0	0	0	66	192	42	97	0	0	0	0	0	0	0	0	0	0	0	0	0	0	0	0	0	0	0
OTU_710	Arthropoda	Insecta					73.08	Private	2 3	GCTTAATAATCTGAGTTTTTGGCTGCTACCGCCTTCTTTATTATTGTTAATTATTTCATGTTTTTATGAAGTTGGGGTCGGGACGGGTTGGACTGTTTACCCACCCCTGTCAAATGCGCAGTATCATCCAGGCCCAGCTGTAGACTACGCCATTTTTAGCTTACACATGGCTGGTATTTCTTCCATAGCCGGGGCTATAAATTTTATCACTACTGTCTATAATATGCGTACTATTGGTTTAGCTATGCACCGAACTCCTCTTTTTATTTGGTCTTTATACATAACAGCTTTTTTATTAATATTGTCATTGCCTGTTTTTGCAGCTGCTATTACTATGTTGTTAACTGATCGTAATTTTGGTACTTCTTTTTTTGACCCTTCGGGCGGAGGTGACCCTGT…	0	0	0	15	24	37	15	5	0	0	0	0	0	0	0	0	0	0	9	0	0	0	6	0	13	394	0
OTU_711	Heterokontophyta	Oomycota	Pythiales	Pythiaceae	Pythium		97.83	Published		AATGAATAATATTAGTTTTTGGTTATTACCACCATCTTTATTATTATTAGTATCTTCAGCTATTGTAGAATCAGGTGCAGGTACAGGTTGGACTGTTTATCCACCCTTATCAAGTGTTCAAGCACACTCAGGACCTTCTGTAGATTTAGCTATTTTTAGTTTACATTTATCAGGTATTTCATCATTATTAGGTGCTATTAATTTCTTATCAACTATTTATAATATGAGAGCTCCTGGTTTAAGTTTCCATAGATTACCTTTATTCGTTTGGTCAGTATTTATTACAGCTTTCTTATTATTATTAACATTACCAGTATTAGCTGGAGCAATTACTATGTTATTAACTGATAGAAATTTAAATACATCTTTTTATGATCCTTCAGGTGGAGGTGATCCTGT…	0	0	0	0	42	6	221	31	0	0	0	0	0	0	14	80	0	0	0	0	0	0	0	0	0	106	4
OTU_712	Arthropoda	Insecta	Diptera	Chironomidae	Trissopelopia	Trissopelopia longimanus	99.76	Published	2	AATAAATAACATAAGATTTTGAATATTACCCCCTTCTTTAACTCTATTACTATCTAGCTCAATTGTAGAAAATGGGGCTGGTACAGGTTGAACAGTATACCCCCCTTTATCATCAGGAATTGCTCATGCTGGAGGATCTGTAGATTTAGCTATTTTTTCCCTACATTTAGCAGGAATTTCATCTATTTTAGGGGCTGTAAATTTTATTACAACTGTTATTAATATGCGATCTACAGGAATTACTTTAGATCGAATACCATTATTTGTTTGATCTGTTGTTATTACAGCCGTTCTTCTTTTACTTTCATTACCTGTTTTAGCAGGAGCAATTACAATATTATTAACAGATCGTAATTTAAATACATCATTTTTTGACCCTGCAGGGGGTGGTGACCCCAT…	0	0	0	390	0	0	0	0	0	0	0	0	0	0	0	0	0	0	0	0	0	0	0	0	0	0	0
OTU_713	Arthropoda	Insecta	Hemiptera	Gerridae	Gerris	Gerris lacustris	100	Private		AATAAATAATATAAGATTCTGACTTTTACCACCATCACTAACATTATTACTTGTGGGAAGATTAGTCGATGCTGGAGCAGGAACAGGATGAACTGTTTATCCACCTTTATCAAGAAATATCGCCCATAATGGAGCATCCGTGGATTTAACTATTTTTTCATTACATTTAGCAGGTGTATCTTCAATTCTAGGGGCTGTAAATTTTATTTCAACTATTATTAATATACGAACAACAGGTATAACGAGAGAAAAAATTCCATTATTTGTTTGATCGGTTGGGATTACAGCTTTATTATTACTGTTATCATTACCAGTATTAGCAGGAGCTATTACTATACTTCTAACAGATCGAAACTTAAATACATCATTCTTTGACCCAGCTGGAGGAGGAGACCCAGT…	0	0	0	0	0	0	0	0	0	0	346	0	0	0	0	0	0	32	0	0	0	53	0	0	0	0	0
OTU_714	Arthropoda	Insecta	Diptera	Chironomidae	Tanytarsus	Tanytarsus signatus	99.76	Published		GATAAATAATATAAGTTTTTGACTTCTTCCCCCATCTCTTTCACTTCTTCTTTCTAGATCAATCGTAGAAAATGGTGCGGGAACTGGCTGAACCGTTTAccccccccTATCTGCTAGAATTGCTCATAGAGGGGGATCCGTTGACTTAGCAATTTTTTCTCTTCATTTAGCAGGAATCTCCTCAATTTTAGGTTCAGTAAATTTTATTACTACTGCAATTAATATACGATCAAATGGAATTACATTAGATCGAATACCTCTATTTGTATGATCTGTAATTATTACAACTATTCTTCTTCTTCTCTCACTCCCAGTTCTAGCAGGAGCTATTACTATACTCTTAACTGATCGAAATTTAAATACATCATTCTTTGACCCTGCGGGAGGGGGTGACCCGAT…	0	0	0	0	0	0	0	0	0	0	0	0	0	0	0	0	0	0	0	0	0	0	0	42	22	408	0
OTU_715	Arthropoda	Insecta	Ephemeroptera	Baetidae	Labiobaetis	Labiobaetis atrebatinus	99.76	Published		AATAAATAATATAAGTTTTTGACTATTACCCCCTTCGCTTACCCTATTAATTTCTAGAAGACTTGTAGATGTAGGGGCTGGTACAGGGTGAACTGTTTATCCCCCATTAGCAGCAAATATTGCTCATGGTGGTTCTTCAGTTGATTTTGCTATTTTTTCTTTACATTTAGCCGGGGTATCTTCAATTTTGGGTGCTGTAAATTTCATCACCACTGTAATTAATATACGCAGCCCGGGTATAACTTTAGACCGTATGCCTTTATTTGTGTGGTCAGTAGTAATTACTGCGGTCTTATTATTACTTTCTTTACCTGTATTAGCGGGAGCTATCACCATATTATTAACTGATCGTAATTTAAATACCTCTTTCTTTGACCCGGCTGGTGGTGGAGATCCAAT…	0	0	0	0	0	0	20	0	0	0	0	0	0	0	0	0	0	0	0	0	0	0	0	394	0	0	0
OTU_716	Annelida	Clitellata	Enchytraeida	Enchytraeidae	Fridericia		97.58	Private	3	CCTTAATAATATAAGATTCTGATTATTACCCCCTTCACTTATACTTCTTCTCTCTTCTGCCGCGGTAGAAAAAGGTGCCGGTACAGGATGAACAGTATATCCCCCTCTAGCTAGAAATATAGCACATGCAGGTCCATCTGTAGATCTTGCCATTTTCTCTCTGCACTTAGCAGGTGCATCATCCATTCTTGGTGCAGTAAACTTCATTTCAACTGTAATTAATATACGATGACAAGGATTACAATTAGAACGAATCCCATTATTTGTATGAGCTGTTACAATTACAGTAGTACTACTTCTATTATCTCTACCTGTATTAGCTGGAGCAATTACTATATTACTAACAGATCGAAATCTAAACACATCATTCTTTGATCCAGCAGGCGGTGGGGACCCTAT…	0	0	34	290	0	0	0	0	0	0	0	0	0	0	0	0	0	0	0	21	0	0	0	0	0	0	0
OTU_718	Proteobacteria	Alphaproteobacteria					79.12	Published	2	CATGAACAATGTTTCGTTCTGGCTGCTGGTGCCTTCCTTCTTGCTTCTTCTCGGGTCGACATTTGTCTCGGGCGGTTCGGGCCCGGGGGCTGGCACAGGCTGGACGGTCTATGCGCCGCTTTCCACGAGTGGCTCCGCAGGGCCTGCCGTTGATATGGCGATCTTCTCCCTCCACCTTGCCGGCGCGAGCTCAATTCTGGGTGCGATCAATTTCATCACGACGATCTTCAATATGCGCGCGCCGGGTATGACCCTGCACAAAATGCCGCTGTTCGTCTGGTCGATCCTTGTGACTGCATTCCTCCTCCTCTTGGCACTCCCCGTGCTGGCGGCGGCAATCACGATGCTCCTGACCGACCGCAATTTTGGTACGACCTTCTTTGATGCGGCAGGCGGCGG…	0	0	0	0	0	0	0	0	0	0	0	0	0	0	0	0	0	0	0	0	0	0	0	0	362	0	0
OTU_719	Arthropoda	Insecta	Trichoptera	Thremmatidae	Thremma	Thremma gallicum	100	Published		TATAAATAATATAAGATTTTGATTATTACCTCCATCATTAAATTTATTAATTCTTAGATCATTTATTGAGAGAGGAACAGGAACAGGATGAACAGTTTACCCCCCTCTTTCCAGAAATTTAGCTCATTCAGGAAGATCAGTAGATATCTCAATTTTTTCTTTACATTTAGCAGGAATTTCTTCAATTTTAGGAGCTATTAATTTTATTTCAACAGTATTAAATATACGAAATAAATTAATTTACCTAGATCGTATACCTTTATTTGTATGATCAGTAGCTATTACAGCTCTTCTTTTACTACTCTCTTTACCTGTTTTAGCTGGAGCTATTACAATATTACTAACAGATCGAAACTTAAATACATCATTTTTTGATCCCTCAGGAGGAGGAGATCCTAT…	0	386	0	0	5	0	0	0	0	0	0	0	0	0	0	0	0	0	0	0	0	0	0	0	0	0	0
OTU_720	Arthropoda	Arachnida	Trombidiformes	Hygrobatidae	Hygrobates	Hygrobates longiporus	100	Private	3	TATAAATAACATGAGATTCTGATTACTCCCCCCTTCCATTTTACTTTTACTGTCAAGAGCCTTAACTTCAATAGGAGCTGGGACAGGCTGAACCGTTTACCCCCCTCTGTCTGGAAACATTGCGCATAGAGGTTCATCAGTAGATTTAACCATCTTTTCTCTTCATCTAGCTGGGATCTCCTCTATTTTAGGGGCTATTAATTTTATGGTAACGATTATGAACATAAAACCAAATCATATGGAATTTAGACAAATTCCTTTATTTGTTTGATCAATCTATATCACAGTAGTTCTATTATTATTGTCTTTACCAGTCCTAGCTGGTGCTATTACTATACTTTTAACAGATCGTAATTTTAATACCTCCTTTTTCGATCCTGCTGGGGGAGGGGATCCTAT…	0	0	0	0	0	0	0	0	0	0	437	0	0	0	0	0	0	0	0	0	0	0	0	0	0	0	0
OTU_722	Basidiomycota	Agaricomycetes	Agaricales				86.65	Published	2	ATTAAATAATATTTCATTCTGGTTATTACCGCCATCATTAATCTTATTATTGTTAAGTGCTTTAGTAGAAAATGGGGCGGGAACAGGATGGACGGTTTATCCTCCGTTATCAAGTATTGTTTCTCATTCAGGTGCTTCAGTAGATTTAGCTATTTTTAGTTTACATTTAGCTGGAGTATCTTCATTATTAGGTGCTATAAATTTTATTACGACAGCATTAAATATGAGAGCAAATGGTATGAGTTTACATAAAGTATCTTTATTTGTATGGTCAATTTTTATTACAGCAGTATTATTATTAATATCATTACCTGTATTAGCTGGTGCTATTACAATGTTATTAACTGATAGAAACTTTAATACTAGCTTCTATGATCCAGCTGGAGGTGGTGATCCAAT…	0	0	0	0	0	0	0	0	0	0	0	0	0	0	4	91	0	0	0	0	0	0	0	8	237	0	0
OTU_723	Annelida	Clitellata	Crassiclitellata	Lumbricidae			94.2	Published		ATTAAACAATATAAGATTTTGACTACTACCCCCCTCTCTAATTTTATTAGTCTCATCTGCAGCAGTAGAGAAGGGAGCTGGAACAGGATGAACTGTTTATCCGCCCCTATCTAGAAATATTGCACATGCAGGACCTTCAGTAGACTTAGCTATCTTCTCCCTACACTTAGCGGGTGCCTCATCAATTCTTGGTGCTATCAATTTTATCACTACTGTCATCAATATACGATGAAGAGGATTACGCCTAGAACGAATTCCATTATTTGTATGAGCAGTTCTAATTACAGTAGTACTTCTTCTCTTATCTCTGCCAGTTCTGGCCGGAGCTATTACCATACTTCTAACAGACCGAAATCTCAATACATCATTCTTTGATCCCGCCGGAGGAGGTGACCCTAT…	0	0	0	0	0	0	0	0	360	0	0	0	0	0	0	0	0	0	0	0	0	0	0	0	0	0	0
OTU_724	Arthropoda	Insecta	Diptera	Chironomidae			96.4	Published		AATAAATAATATAAGATTTTGATTACTTCCCCCTTCTTTATCTTTGCTTCTCTCTAGATCAATTGTAGAAAGCGGAGCCGGCACAGGATGAACTGTTTATCCCCCTTTATCATCTAGAATTGCTCATAGAGGAGCTTCAGTTGACTTAGCTATTTTTTCATTACATTTAGCTGGAATTTCCTCTATTTTAGGATCTGTAAATTTCATTACAACTGCTATTAATATACGATCAAATGGTATTACGCTAGATCGAATACCTTTATTTGTGTGATCTGTCGTAATTACGACGATTCTTCTTCTTCTTTCCCTGCCTGTTTTAGCGGGAGCTATTACAATACTCTTAACAGACCGAAATTTAAATACTTCTTTTTTTGATCCTGCGGGTGGAGGAGATCCAAT…	224	6	0	0	0	0	0	0	0	0	0	0	20	0	0	0	124	0	0	0	0	0	0	0	0	0	0
OTU_725	Proteobacteria	Alphaproteobacteria					80.35	Published		GATGAACAACCTGTCCTACTGGATGTATGTCGCAGGCGCCACGCTGGGTGTCTTGTCGGTCATCGCCCCGGGTGGAGAAGGTGGTACCGGAACCGGTGTGGGTTGGGTCCTGTATCCGCCGCTGTCGTCCAAAGAGGACGGCTATGCCATGGACCTCGCGATCTTCGCGGTCCACTTGTCGGGTGCCTCGTCCATCCTTGGCGCGATCAACATGATCACCACTTTCTTGAACATGCGCGCACCGGGCATGACCATGCACAAGGTCCCCTTGTTCGCCTGGTCGATTTTTGTGACCGCATGGCTGATCCTGCTGTCGCTGCCGGTTCTGGCCGGTGCGATCACCATGCTGCTGACCGACCGCAACTTTGGCACCACCTTCTTTGATCCGGCTGGTGGCGG…	32	0	0	0	314	13	26	0	31	0	0	0	0	0	0	0	0	0	12	0	0	4	0	0	0	0	0
OTU_726	Arthropoda	Insecta	Diptera	Chironomidae	Tanytarsus	Tanytarsus triangularis	98.55	Early-Release	3	AATAAATAATATAAGATTTTGATTATTACCTCCTTCTTTAACACTTCTTCTTTCTAGATCAATTGTAGAAAATGGAGCAGGAACAGGATGAACAGTTTATCCCCCGCTATCTTCTAGAATTGCTCATAGAGGAGCTTCGGTAGATTTAGCAATTTTTTCTTTACATTTGGCAGGGATTTCCTCTATTTTAGGATCAGTAAATTTTATTACAACAGCAATTAATATACGATCTAACGGAATTACACTTGATCGAATACCTTTATTTGTATGATCAGTAATTATTACAACAATTCTTCTTTTACTTTCTCTCCCAGTATTAGCTGGAGCAATTACTATATTATTAACAGATCGAAATTTAAATACTTCTTTTTTTGATCCGGCAGGAGGAGGGGATCCAAT…	0	0	0	0	0	0	0	0	0	0	0	0	0	0	0	0	0	0	0	0	0	0	0	384	0	0	0
OTU_727	Arthropoda	Arachnida					67.94	Published	2	TCTTAATAACTTCTCCTTTTGGCTACTTCCTCCATCTGTTCTTTTAGCCTTAAGGTCCGCTATAGCAGATTCTGGTGCTGGAACGGGGTGAACTGTTTATCCTCCATTAAGATCATCCTTAGGGCACAGGGGTAGAAGAGTTGACTTTGTTATCTTTTCTCTTCACATAGCAGGTGCTTCAAGTATCCTTAGAAGTCTTAACTTTATGTCTACAATGTGAAACAATCGGGGTGTGGAGGTGAGCTTTGATAAGATTACGCTATTCACTTGATCAATTATTATTACAGGGTTGTTACTAGTTTTATCCTTACCTGTGCTGGCCGGTGGTATTACAATACTATTACTTGACCGTAACCTAAATACTTCTTTCTTTGACGCAAGAGGTGGTGGTGATCCTGT…	93	9	21	0	89	20	76	44	35	23	0	0	31	0	0	0	23	4	26	14	5	0	12	0	0	0	0
OTU_728	Proteobacteria	Alphaproteobacteria					84.03	Published	2	GATGAACAACATTTCGTTCTGGCTGACGTTCTGCGGCTTCTGCTCGCTGATGATCTCGGCATTCATGCCAGGTGGTACGGGGATTGGCGCTGGCACAGGCTGGACGGTCTATGCGCCGCTTTCAACCACGGGATCACCAGGCCCTGCGGTCGATTTCGCGATCTTTGCGCTTCACTTGGCGGGTGCAGGTTCGATCATGGGGGCGATCAACTTCATCACTACCATTTTCAACATGCGCGCACCGGGGATGACCCTGCACAAGATGCCGCTGTTTGTCTGGTCAGAGCTGGTCACGTCTTTCCTGCTGCTGCTCTCGCTGCCGGTTCTGGCCGCCGCGATCACCATGCTGATTACAGACCGTAACTTCCACACCACTTTCTTTGATCCATCAGGTGGCGG…	0	0	11	0	16	29	0	8	0	0	0	0	0	0	0	0	0	0	108	13	9	54	4	0	257	0	4
OTU_729	Proteobacteria	Alphaproteobacteria	Sphingomonadales				85.47	Published		GATGAACAACATTTCCTTCTGGCTGCTGGTACCCTCTTTCATGCTGCTGCTGGGCTCGACATTCGTGTCTGGCGGAAGCGGACCCGGGGCTGGCACTGGCTGGACGGTTTATGCCCCGCTCTCAACCAGCGGATCGGCCGGCCCCGCCGTCGATATGGCGATTCTGTCGCTTCATCTTGCGGGCGCTTCCTCCATCCTGGGTGCTATCAACTTCATCACGACCATCTTCAACATGCGTGCGCCGGGAATGACCCTGCACAAAATGCCGCTGTTCGTGTGGTCTGTGCTTGTTACCGCTTTCTTGCTGTTGCTCGCGTTGCCGGTTCTGGCCGCAGCCATCACGATGCTGTTGACGGATCGCAACTTCGGCACGGCGTTCTTTGATGCCGCAGGTGGTGG…	0	0	0	0	0	0	0	0	0	0	0	0	0	0	0	0	0	0	0	0	0	0	0	0	0	365	0
OTU_731	Arthropoda	Arachnida					68.75	Published	2	TTTGAATAACTTAAGTTTTTGGTTACTACCACCGTCACTTTTGTTATTGATGTTATCTGGATTAGCTGATGGTGGTGCAGGTACTGGGTGGACAGTGTATCCGCCACTTTCTTCAGTACATTCGCATTCCGGCGTGTCTGTAGACTTAGTAATATTAAGCTTCCATTTAGTAGGAGCATCATCTATTGCAGCGGCTATTAACTTTATCTGCACAATTTTTTTCTTTAAAAGTGAATCGATGTTTATGAAGGATCTGCCATTATTTGTTTGGGCAGTTCTTATAACTTCTTTTTTACTTGTTTTTGCTTTACCAGTATTAGCAGCAGCTATTACTCTTCttttttttgatagaaattttaatactactttttttGATCCTGTTGGTGGTGGTGATGTTGT…	6	16	17	0	86	0	26	0	21	12	15	0	41	0	11	6	26	12	0	45	78	71	51	0	0	11	0
OTU_732	Proteobacteria	Betaproteobacteria					76.19	Published	2	CATGAACAACTGGAGCTTCTGGCTGTTGCCACCCGCAGCTATATTGCTGCTACTCGCGCAGGTGGTTCCGGGCGGTGGTGCGGGCGTGGGTTGGACCCTGTACCCGCCGTTGACGATCCAGGCCGGCATGAGCATGGACTTGACCATTTTCGCGGTGCACATCCTGGGGATGTCCTCGATCATGGGTTCTATCAACATCATTACGACCATTTTGAACATGCGCGCCCCCGGCATGACCCTGATGAAGATGCCGCTCTTTGTGTGGACCTGGCTGATCACGGCCTACTTGTTGGTGGCGGTGATGCCTGTGCTGGCCGGTGCGGTCACCATGCTGCTGACGGACCGACATTTCGATACGCACTTCTTCAATCCTGCAGGTGGCGGCGACCCCGTATTGTT…	0	0	0	0	0	0	0	0	0	0	0	0	0	0	0	0	0	0	0	0	0	0	0	0	0	288	0
OTU_733	Tardigrada	Eutardigrada	Parachaela	Hypsibiidae			91.79	Published		AATAAACAACCTGAGATTTTGGCTGCTACCCCCTTCCTTTTTTCTTATTACAGCTAGCTCCTTAAGAGAACAGGGAGCCGGTACTGGATGAACCGTCTATCCCCCCCTATCTCAAAATTTTGCACATAGGGGGCCTGCAGTAGACTTAACAATCTTTTCTCTTCATCTGGCAGGAGTTTCATCAATTCTGGGGGCCACAAATTTTATTTCTACAATTATTAATATACGAACCTCCTCTATAAGACTAGAGAGAATACCGCTATTTGTTTGGTCTGTATTAATTACAGCCGTTCTATTACTATTAGCCCTCCCTGTATTAGCAGGAGCCATCACTATACTGTTGTTAGATCGAAATTTTAACACCTCGTTTTTCGACCCAAGAGGGGGTGGTGACCCTAT…	0	0	0	0	32	0	275	5	0	0	0	0	0	4	0	0	115	0	0	0	18	0	8	0	0	3	0
OTU_734	Arthropoda	Insecta	Diptera	Chironomidae			96.51	Private	1	AATAAATAATATAAGATTTTGACTTCTGCCCCCTTCATTATCTCTTTTATTATCTAGTTCTATTGTTGAAAATGGAGCTGGCACTGGATGAACAGTTTACCCTCCCCTATCTTCTGGTATTGCCCATGCAGGAGGATCAGTAGATTTAGCTATTTTTTCTCTTCATTTAGCAGGAATTTCTTCCATTTTAGGCGCAGTAAATTTTATTACAACAGTTATTAACATACGTTCAGAGGGGATTTCGTTAGATCGAATACCTTTATTTGTATGATCAGTAATTATTACAGCAATTCTTTTACTTTTATCTCTTCCTGTATTAGCTGGAGCAATTACTATACTTTTAACTGATCGAAATCTTAATACTTCTTTTTTCGATCCAGCAGGAGGAGGAGATCCTAT…	12	0	0	0	0	0	16	133	5	59	0	0	0	0	0	89	46	0	0	0	34	0	0	0	0	0	130
OTU_735	Tardigrada	Eutardigrada	Parachaela	Macrobiotidae	Dactylobiotus		98.13	Published	4	AATAAACAATTTAAGATTCTGACTTCTGCCCCCCTCTTTTTTACTAATTACAAGAGGCACTATGAGTGAGCAGGGAGCAGGGACTGGATGAACAGTATACCCCCCTCTTTCCCAATACTTCGCCCATAGTGGACCAAGAGTTGATTTAACAATTTTTTCCTTGCATATTGCTGGAATCTCATCCATTCTTGGAGCAATCAACTTCATCTCTACTATCATTAATATGCGCTCTCCAGCCATAACTATAGAAAACATACCATTATTTGTTTGATCAGTATTTATTACAGCCATTTTACTTTTACTAGCCCTTCCAGTTCTTGCGGGGGGAATCACCATATTATTACTTGATCGTAACTTTAACACTTCCTTCTTTGATCCTGCGGGGGGTGGAGACCCAAT…	0	0	0	0	332	0	21	0	0	0	0	0	0	0	0	0	0	0	0	0	0	0	0	0	0	0	0
OTU_736	Proteobacteria	Alphaproteobacteria					75.13	Private	2 3	ACTCAATAATATGAGTTTCTGGTTGTTAATTCCTGCGGCCATTTTACTGGTAGCTTCAATCTTCGTACCTGGCGGTGCAGTTGCTGGTGGTTGGACGATGTACCCGCCACTGTCTATACAAGCTGGTATGTCGATGGATATGAGCATTTTTGCTCTACACATTTTGGGTGTGTCTTCTATTGTTGGTTCAATTAACATTATTACTACAATCTTTAATATGCGTGCTCCAGGCATGACGTTAATGAAAATGCCAATGTTTGTATGGACATGGTTAATTACTGCTTATTTGTTAATTGCTGCGATGCCAGTGTTGGCAGGTGCTTTAACCATGTTGATTACAGACCGTCATTTTGGCACTACCTTCTTTAATGCAGCAGGTGGCGGTGACCCAGTATTGTT…	65	0	0	0	105	93	52	38	0	6	0	0	12	0	0	0	0	0	0	0	0	0	0	0	0	0	0
OTU_737	Heterokontophyta	Oomycota	Peronosporales		Nothophytophthora		97.83	Published		TATGAATAATATTAGTTTTTGGTTATTACCTCCATCTTTATTATTATTAGTATCATCAGCTATTGTTGAATCAGGTGCTGGTACTGGTTGGACTGTTTATCCACCTTTATCAAGTGTACAAGCACATTCAGGACCTTCTGTAGATTTAGCTATATTTAGTTTACATTTAGCAGGTATTTCATCATTATTAGGTGCTATAAATTTTATATCTACTATATATAATATGAGAGCTCCTGGTTTAAGTTTTCATAGATTACCTTTATTTGTTTGGTCTGTTTTAATTACAGCTTTTCTTTTATTATTAACTTTACCTGTTTTAGCTGGAGCAATTACAATGTTATTAACAGATAGAAATTTAAATACTTCTTTTTATGATCCATCTGGTGGAGGAGATCCTGT…	0	0	20	0	0	0	34	0	0	0	0	0	0	0	190	11	0	0	0	30	0	0	0	0	62	0	47
OTU_738	Arthropoda	Arachnida	Trombidiformes	Sperchontidae			93.48	Published		AATAAATAACATAAGTTTTTGGTTGCTTCCACCAGCACTAATTCTTTTATTATCAAGATCATTTGCTTCTATAGGAGCCGGAACGGGATGAACCGTTTACCCACCTCTTTCTAGAAACTTAGCTCATGCAGGCCCCTCCGTAGACTTAACTATCTTTTCTTTGCATCTAGCAGGAATCTCATCAATTTTAGGTGCTATTAATTTCATAGCTACAATTATCAATATAAAACCAAAAACTATAAAAATAGAACAAATACCGCTGTTCGTATGATCTATTTTCATTACAACAATTTTATTGCTCTTGTCTTTACCTGTTTTAGCTGGAGCTATCACTATACTCCTAACCGACCGAAATTTTAATACATCATTTTTTGACCCTGCTGGTGGAGGAGACCCTAT…	0	0	0	0	0	0	0	0	39	0	0	0	11	374	0	0	0	0	0	0	0	0	0	0	0	0	0
OTU_739	Ascomycota	Leotiomycetes	Helotiales	Helotiaceae			90.1	Published		ACTTAATAACATAAGTTTCTGGTTATTACCACCTAGTTTATTATTATTTTTATTTGCTAGTGGTATAGAAAATGGGGTAGGTACAGGTTGAACACTTTATCCTCCTTTAAGTGGAGTACAAAGTCATAGTGGACCTAGCGTAGATTTAGCTATATTTGGATTACACTTATCCGGTATAAGCAGTCTATTAGGTGCTATAAACTTCATTACAACTATACTAAATATGAGAAGTCCCGGTATAAGATTACACAAACTAGCTTTATTTGGATGAGCTGTAGTAGTTACAGCTGTATTATTATTACTATCATTACCTGTACTTGCGGGTGGAATAACAATGGTCCTTACTGATCGTAATTTTAATACTTCATTCTTTGAAGCAGCGGGAGGTGGTGATCCTAT…	3	143	0	0	0	0	0	0	5	0	0	0	9	0	19	0	0	0	98	0	0	0	5	0	26	0	33
OTU_741	Annelida	Clitellata	Enchytraeida	Enchytraeidae	Cernosvitoviella		95.17	Private	3	ACTCAATAACATAAGATTTTGACTACTACCACCATCATTAATATTACTAATCTCATCCGCTGCCGTAGAAAAAGGAGCAGGTACAGGATGAACTGTATACCCGCCACTATCTTCAAATCTAGCACATGCCGGACCATCAGTAGATCTAGCAATTTTCTCACTACATTTAGCCGGTGCCTCATCAATCTTAGGAGCAGTAAACTTTATTACTACAGTAATTAATATACGATGACAAGGACTACGACTAGAACGAATTCCTCTATTCGTATGAGCCGTAGTAATTACAGTAGTATTACTTCTATTATCACTTCCAGTTCTTGCGGGAGCTATTACTATACTCCTAACAGATCGAAACCTAAACACATCATTCTTTGACCCTGCAGGTGGTGGAGATCCAAT…	39	0	14	4	0	0	0	0	225	108	0	0	23	0	7	0	0	0	0	0	0	0	0	0	0	0	0
OTU_742	No Match	No Match	No Match	No Match	No Match	No Match				ACTCAATAACATGAGTTTTTGGTTGCTAATTCCTGCTGCGATTCTTCTAGTTGCCTCAATATTTGTGCCTGGTGGTGCTGTTGCAGGCGGTTGGACCATGTACCCACCACTTTCAGTGCAAGGTGGTATGTCGGTGGATATGAGCGTTTTTGCGTTGCATATCCTCGGCGTATCTTCAATTGTGGGGTCGATTAATATCATCACAACAATCTTTAATATGCGTGCGCCTGGCATGACCTTAATGAAAATGCCAATGTTTGTTTGGACATGGCTAATTACTGCATACTTGTTGATTGCGGCGATGCCTGTGTTAGCGGGTGCGTTGACAATGTTGATTACAGATCGTCACTTTGGTACGCATTTCTTTAATGCTGCTGGCGGCGGCGATCCAGTGTTGTT…	23	0	15	24	92	150	17	27	40	58	0	0	94	0	0	64	32	0	95	0	34	56	23	0	0	0	16
OTU_743	Proteobacteria	Alphaproteobacteria					78.33	Published	2	CATGAACAACATCAGCTTCTGGTTGCTTGTGCCTTCGTTCATGCTGCTGCTTGGGTCATCGTTTGTTTCGGGCGGTTCGGGGCCGGGGGCTGCGACTGGATGGACGGTGTATGCGCCGCTTTCAACCAGTGGTTCGCCGGGGCCGGCGGTTGATATGGCGATCCTATCGCTTCATTTGGCGGGTGCTTCGTCGATCCTTGGCGCGGTGAATTTCATCACAACGATCTTCAACATGCGCGCGCCGGGGATGACACTTCACAAGATGCCGCTGTTCGTTTGGTCAATCCTTGTCACCGCATTCCTGCTTTTGCTCGCGCTTCCCGTGCTGGCGGCGGCGATCACGATGCTCTTGACTGACCGCAATTTCGGCACGACCTTCTTTGATGCTTCGGGCGGCGG…	41	0	0	11	53	17	0	24	0	0	0	0	0	0	0	0	18	5	141	0	40	95	47	0	0	0	0
OTU_744	Arthropoda	Insecta	Trichoptera	Odontoceridae	Odontocerum	Odontocerum albicorne	99.52	Published		AATAAATAATATAAGTTTTTGATTATTACCCCCATCATTAAATTTTTTATTACTAAGTAGAATAATTGAAAATGGAGCAGGGACAGGATGAACAGTTTACCCTCCTTTATCTAGAAATATTGCCCATGCTGGGGCTTCCGTAGACCTAACCATCTTTTCTTTACATTTAGCAGGAATTTCATCTATTTTAGGAGCTGTTAATTTTATTTCTACTATTATAAATATACGATCATCATTAATAACTCTTGACCGAATTCCTTTATTTGTTTGATCAGTTATAATTACTGCTATTCTTCTTTTACTTTCTTTACCTGTTTTAGCAGGGGCTATCACAATACTTTTAACTGATCGAAATTTAAATACTTCATTTTTTGACCCTTCAGGGGGTGGGGACCCCAT…	0	0	0	0	0	0	0	0	112	150	0	0	168	0	0	0	0	0	31	6	0	0	0	0	0	0	131
OTU_745	Arthropoda	Insecta	Diptera	Chironomidae	Conchapelopia	Conchapelopia hittmairorum	99.76	Published	2	AATAAATAATATGAGATTTTGAATACTCCCCCCTTCTCTTACTTTATTATTATCTAGTTCAATTGTAGAAAATGGAGCTGGAACAGGATGAACTGTTTACCCTCCTCTTTCTTCTGGAATTGCTCACGCTGGAGCTTCAGTAGATCTAGCCATTTTTTCGTTACATCTGGCTGGAATTTCTTCTATTTTAGGAGCAGTAAATTTTATTACAACAGTAATTAATATACGATCAAGTGGAATTACTTTAGATCGTATACCTTTATTTGTTTGATCAGTAGTAATTACTGCAGTGTTATTACTATTATCTTTACCAGTTTTAGCCGGAGCTATTACTATATTGCTAACTGATCGTAATTTAAATACATCATTTTTTGACCCTGCAGGAGGAGGAGACCCAAT…	215	46	0	0	0	24	0	24	0	0	0	0	0	0	6	0	0	0	0	0	56	12	40	0	0	0	0
OTU_746	Ochrophyta	Phaeophyceae					82.66	Published	2	GATGAATAACATTAGTTTTTGGTTATTACCACCATCGTTGTTGTTGTTATTAGCATCAACTTACGTGGAAGCAGGAGCAGGAACTGGTTGGACAGTATATCCTCCGTTAAGTGGGGTTCAAGCACACTCAGGTCCTTCAGTGGACTTAGCTATTTTTAGTCTTCACTTATCTGGAGCAGCTTCAATTTTAGGTGCAATAAATTTTATTACAACTATTTTTAACATGAGAGCTCCAGGGATGACTATGCATAGACTTCCTTTGTTTGTGTGGGCTGTTTTAATTACTGCTTTTTTACTGTTATTGTCGTTACCAGTATTTGCAGGAGCTATTACAATGTTATTAACTGATCGGAACTTTAATACTACCTTCTATGATCCTGCAGGAGGAGGTGATCCAGT…	0	0	0	0	0	0	0	0	0	0	112	86	0	0	86	12	0	0	5	0	0	21	8	0	0	0	0
OTU_747	Platyhelminthes	Rhabditophora					79.01	Published		TACTAATAATTTAAGATTTTGGTTGCTAGTACCTTCTAtttttttgcttcttagttcttttttttCTGAAAGAGGTGTAGGGGCTGGGTGGACTGTGTACCCCCCTTTAACTGGGAGTTTGTTTCATAATGGTTTTTCTATGGATATGGCAATATTATCTTTACATGTAGCAGGAATAAGTTCTATTCTGGGGGCTATAAATTTTGTTTGCACTATTGTAAATTTAAAGAGCCAGGTCAGTATGTACAGCTTATCTCTTTTTGTTTGGTCTATTTTAGTTACTGCAATTCTTTTATTCACCTCTTTACCTGTCTTAGCTGGGGGTTTAACTATGCTTTTAACAGATCGGAAATTCAAAACTTCCTTTTTTGATCCTAGGGGAGGGGGAGATCCTATTCT…	0	0	0	0	0	0	0	0	340	72	0	0	3	0	0	0	0	44	0	0	0	0	0	0	0	0	0
OTU_748	Arthropoda	Insecta	Trichoptera	Philopotamidae	Philopotamus	Philopotamus perversus	99.28	Published	2	AATAAATAATATAAGATTTTGATTTCTCCCACCTTCtttattttttttaatttttGGGATATTAATAGATAACGGAGCAGGTACTGGGTGAACAGTTTACCCCCCCTTATCTGCAAATATTTCCCATATAGGAAAGGCTGTAGATTTAACTATTTTTTCTCTTCATATAGCAGGAATTTCATCTATTTTAGGGGCTATTAATTTTATTACTACTATTATTAACATACGGTGTACTTATATAACTATAGATCGTATACCTCTATTTGTTTGATCAGTTTTTATTACAGCTATTTTACTCCTTTTATCATTACCCGTATTAGCAGGAGCTATTACTATATTATTAACAGATCGAAATATTAATACTTCATTCTTTGACCCAGCTGGGGGAGGTGATCCAAT…	0	0	0	0	0	0	0	0	0	0	0	0	0	0	0	0	0	0	0	0	0	0	0	0	363	0	0
OTU_749	Proteobacteria	Alphaproteobacteria					84.07	Private	2	CATGAATAATTTAAGTTTCTGGCTATTAGTAGCATCTTTTATTTTACTAGCTATTTCTGTATTCGTTGGCGAAGGCCCAGGTGTTGGCTGGACTTTATATCCCCCTTTATCACAGGTTATGTCCCACCCAAGTGCGGGAGTTGATATTGCTATATTTGCACTCCATGTAGCAGGTATGTCATCAATTGTTGGAGCGATTAACTTTATAGTTACTATATTCAACATGCGTGCAAAAGGAATGTCATTAATGAAAATGCCTTTGTTTGTCTGGTCTGTCCTGCTGACAGCATTTATGTTGATTGTTGCGTTACCTGTACTCGCTGGTGCTATAACCATGCTCCTTACTGACCGCAATATTGGTACTGCCTTTTTTGATCCTGCTGGCGGTGGAGATCCTGT…	91	31	0	0	0	0	0	0	10	0	18	103	0	0	40	35	0	0	0	0	0	0	0	52	0	0	20
OTU_752	Proteobacteria	Alphaproteobacteria					81.94	Private	2 3	GTTAAACAATATAAGCTTTTGGCTACTAGTACCTGGTTTTATCTTATTATTACTTTCGGCTTTTGTTGATGGTGGACCTGGAACCGGTTGGACTCTTTACCCGCCTTTAAGTAACGTGGCAGGACATCCTGGGGCGGCGGTTGATATGGCTATTTTAAGTTTACATTTGACTGGATTATCATCCATCCTTGGTTCAATCAATATGATAGTTACCATATTTAATATGCGAACTAAAGGAATAGGGCTATTTGAAATGCCACTTTTTGTTTGGTCAATTTTAGTAACTGCCTTTCTGTTAATATTGGCTATTCCTGTGCTAGGGGGAGCTATAACCATGTTGCTCACTGATAGGAATTTTGGTACAACTTTCTTTAAGCCTGATGGAGGTGGGGATCCTGT…	0	0	161	8	0	0	0	0	0	0	0	0	0	0	0	0	0	0	0	119	0	0	0	0	0	0	0
OTU_753	Proteobacteria	Alphaproteobacteria					77.32	Published	2	CATGAACAACTGGAGTTTCTGGCTACTGCCCCCGGCTGCCCTGCTGCTCATGCTGTCACTGGTGGTTCCCGGCGGAGCTCCAGGCGTAGGCTGGACCTTGTATGCGCCACTGACCATCCAGCAAGGCATGGGTATGGATCTGACGATTTTTGCGATCCACATCCTTGGCATGTCCTCGATCATGGGCTCAATCAACATCGTCACCACCATCCTCAACCTGAGGGCTCCGGGAATGACCTTGATGAAAATGCCGATGTTCGTGTGGACCTGGCTGATCACCGCTTATCTGTTGATAGCGGTGATGCCGGTGCTGGCAGGTGCGGTGACCATGATCCTGACCGACCGACATTTCGGCACCCACTTCTTTAATGCGGCCGGCGGCGGCGATCCGGTCCTATT…	94	28	0	0	8	0	0	0	6	121	0	0	42	0	0	0	0	0	0	0	0	0	0	0	0	0	0
OTU_754	Rhodophyta	Florideophyceae					75	Published		ACTAAACAACCTTAGCTTTTGGCTCTTGGTTCCTTCGTTGCTTTTGCTGGTTTTGTCTTCATTGTTGGAGGTAGGTGCGGGTACTGGTTGGACCGTTTACCCACCTTTGAGCTCTGTTCCTGCTCATAACGGCGCGGCCGTTGACCTTGCAATTTTCAGTTTGCATATTGCAGGTGCTGCTTCCATCGCAGGTGCTATTAACTTTATTGTTACAATCATGAATATGCGCTGCGAAAAGCTTACGTACACACGATTGCCTTTGTTTGTTTGGTCTATTTTTGTTACAGCGTTTCTCTTGGTTTTGTCTCTTCCTGTTCTTGCTGGTGGTATTACAATGCTCTTGACTGATCGAAACTTTAATACTAGTTTTTTTGACCCGGTTGGTGGTGGTGACCCAAT…	0	0	0	0	0	0	0	0	6	140	5	7	156	0	0	0	0	0	0	0	0	0	0	6	0	0	0
OTU_755	Heterokontophyta	Oomycota	Pythiales	Pythiaceae	Pythium		95.17	Published		AATGAATAATATTAGTTTTTGGTTATTACCTCCTTCATTATTATTATTAGTATCTTCTGCTATTGTAGAATCAGGTGCTGGTACTGGTTGGACCGTTTATCCGCCTTTATCAAGTGTACAAGCACATTCAGGACCTTCAGTAGATTTAGCTATTTTTAGTTTACATTTATCAGGTATTTCATCATTATTAGGTGCTATTAATTTTTTATCTACTATATATAATATGAGAGCTCCAGGTTTAAGTTTTCATAGATTACCTTTATTCGTATGGGCTATTTTTATTACTGCTTTTTTATTATTATTAACATTACCAGTATTAGCTGGAGCAATTACAATGCTATTAACAGATAGAAATTTAAATACTTCTTTTTATGATCCATCTGGTGGAGGAGATCCTGT…	0	178	16	0	0	0	0	0	0	0	0	0	0	0	0	0	108	0	0	15	0	0	0	0	0	0	0
OTU_756	Bacillariophyta	Bacillariophyceae					83.33	Published	2	AATGAATAACATAAGTTTTTGGCTTCTTCCTCCTTCTTTATTATTACTTTTGGGGTCTGTTTTATGTGAAGCAGGTGTGGGTACCGGTTGGACTGTTTATCCTCCCTTATCCACTATTACAGGTCACTCTGGGGGAGCTGTAGATTTAGCAATATTCAGTCTACACTTATCTGGAGCAGCGTCTATTTTAGGTGCTATTAATTTTATTTGTACTATTACTAATATGAGATCAAAAAGTTTACCGTTTCATAGATTGCCCTTATTTGTTTGGTCAATATTTATTACTGCTTTTTTACTATTATTATCATTACCAGTATTAGCAGGCGCTATTACTATGCTGTTAACAGATAGAAATTTTAATACAACTTTTTTTGACCCTGCTGGTGGTGGAGATCCTAT…	0	0	0	0	0	0	0	0	0	19	158	172	0	0	0	0	0	0	0	0	0	0	0	0	0	0	0
OTU_757	Proteobacteria	Alphaproteobacteria	Rhodobacterales				85.29	Published		GATGAACAACCTGTCGTTCTGGATGTTTGTGGCGGGGACATCGCTTGCCGTGGCCTCGGTGTTCTCGCCCGGTGGCAACGGTCTGCAGGGCTCGGGTGTGGGCTGGGTGCTTTATCCGCCGTTGTCGACCCGCGAAGAAGGCTACTCGATGGACCTTGCGATTTTCGCGGTCCACCTGTCGGGGGCGTCCTCGATCCTTGGCGCGATCAACATGATCACCACTTTCCTGAACATGCGCACGCCGGGCATGACGCTGCACAAGGTGCCGCTGTTTGCATGGTCGATCTTCGTGACCGCCTGGCTGATCCTGCTGGCGCTGCCGGTGCTGGCGGGGGCCATCACCATGCTGCTGACCGACCGTAACTTCGGCACTACTTTCTTTGATCCCGCAGGTGGCGG…	0	0	0	0	0	0	0	0	0	0	0	0	0	45	0	0	26	0	0	0	148	0	96	0	0	0	0
OTU_759	Ascomycota	Leotiomycetes	Helotiales				89.87	Published	4	ACTTAATAACATAAGTTTCTGATTATTACCACCTAGTCTTTTATTATTCTTATTTGCTAGTGGTATAGAAAATGGAGCAGGTACTGGATGAACACTTTACCCTCCTCTTAGTGGAGTACAAAGTCACAGTGGACCAAGTGTTGATTTAGCCATCTTCGCCTTACACTTATCTGGTATAAGTAGTTTATTAGGTGCCGTTAATTTCATAACTACAATACTTAACATGAGAAGTCCAGGTATAAGATTACACAAATTAGCTTTATTTGGGTGAGCTGTTGTTGTTACAGCTGTATTATTATTATTATCTTTACCTGTATTAGCCGGTGCAATTACTATGGTTTTAACAGATAGAAACTTTAATACATCATTCTTTGAAGCAGCTGGGGGTGGTGACCCTAT…	50	12	61	4	12	0	16	0	91	0	0	0	16	0	0	7	0	28	0	79	6	8	7	0	0	0	0
OTU_760	Annelida	Clitellata	Crassiclitellata	Lumbricidae	Aporrectodea	Aporrectodea caliginosa	100	Early-Release	2 3	ACTAAATAACATAAGATTCTGGCTACTACCACCCTCATTAATTCTTCTAGTATCTTCTGCTGCTGTAGAAAAAGGAGCAGGAACAGGTTGAACAGTATATCCACCATTAGCCAGAAATCTAGCCCATGCCGGCCCATCAGTAGACCTTGCCATTTTCTCACTTCATTTAGCAGGGGCATCTTCAATTCTAGGAGCTATCAACTTTATTACAACCGTAATCAACATACGGTGAAGTGGTTTACGACTAGAACGAATCCCCTTATTTGTATGGGCAGTAGTAATTACTGTTGTGCTTCTTCTTATATCCCTACCAGTGCTTGCAGGAGCTATTACTATGCTTTTAACAGACCGAAATCTTAACACTTCATTCTTTGACCCTGCCGGAGGAGGAGACCCTAT…	0	0	0	0	0	12	0	301	0	0	0	0	0	0	0	0	0	0	0	0	0	0	0	0	0	0	0
OTU_761	Heterokontophyta	Oomycota					80.68	Published	2	GATGAACAATATTAGTTTTTGGTTGTTACCACCATCACTACTTTTATTAATCGCATCTATACTTTGCGAATCTGGTGTTGGGACTGGTTGGACTGTGTATCCGCCATTATCAAGTATTATAGCTCATTCTGGAGGATCTGTAGATTTAGCTATTTTTAGTTTACATGTTTCAGGAATTTCTTCAATACTAGGTGCTATAAATTTTATTTGTACTATTTTTAATATGAGAATTAAAAGTCTTTCATTTCATAAATTACCTTTGTTTGTTTGGTCCGTATTAATTACAGCGTTTTTATTACTTTTATCTTTACCAGTTTTAGCAGGTGCTATTACAATGTTATTAACCGATCGCAATTTTAATACCACATTTTTTGATCCTGCAGGAGGTGGTGATCCTGT…	0	0	0	0	4	5	0	0	0	0	0	0	0	0	0	0	311	0	0	5	8	0	0	0	0	0	0
OTU_762	Proteobacteria	Alphaproteobacteria					70.47	Private	2 3	CATGAATAATATCAGCTTTTGGTTGCTGATACCGTCCATTTTGTTGTTGCTTGGCTCGGCTTTTGTCGGTGAAGGTGCGGGAACGGGTTGGACGATGTATCCGCCACTCTCCAACATTGTTTCTCATCCAGGTGCAGCGGTAGATATGGCGATTTTCTCCCTGCATTTAGCAGGTATCTCTTCTATTCTCGGCGGGATAAACATCATTGTGACCATCTTCAATATGCGCGCCCCAGGGATGAGCCTATTTAAGATGCCGCTATTTGTGTGGTCAATCTTGCTGACGGCGATTCTGCTGGTGCTATCGCTTCCCGTGCTGGGGGGAGCAATCACCATGACGCTGACTGACCGCAACTTTGGTACGCATTTCTTTGATCCTGCGGGCGGCGGCGACCCTAT…	0	0	0	0	0	0	0	0	0	8	0	0	0	0	0	0	0	0	0	0	152	0	156	0	0	0	0
OTU_763	Proteobacteria	Betaproteobacteria					75.89	Published	2	CATGAACAACTGGAGCTTCTGGCTCTTGCCGCCTGCCGCGATTTTGCTGGTGCTGGCGCAGATGTTCCCTGGCGGCGGCGCCGGTGTGGGCTGGACACTCTATCCCCCGCTGTCCATCCAGCAGGGCATGAGCATGGATCTGACCATCTTCGCGGTGCACATCCTCGGGATGTCATCCATCATGGGTTCCATCAACATCATCACCACCATTCTGAACATGCGGGCACCGGGGATGACCCTGATGAAAATGCCCCTGTTCGTCTGGACGTGGCTGATCACTGCCTATCTGCTGGTGGCGGTGATGCCGGTGTTGGCGGGAGCGGTGACCATGCTGTTGACCGATCGCCACTTCGATACGCACTTCTTCAACCCCGCAGGTGGTGGAGATCCGGTACTGTT…	0	0	0	0	0	0	0	0	0	0	0	0	0	0	0	0	0	0	0	0	0	0	0	0	0	277	0
OTU_764	Proteobacteria	Alphaproteobacteria					79.39	Published	2	GATGAACAATATCAGCTTCTGGCTAACTGTCGTCGCTTTCATCATGCTCTTGGGATCAAGCTTTGTGCCGGGTGGTTCGGGACTGGGTGCTGGCACGGGCTGGACGGTCTATGCACCGCTCTCGACTTCAGGCTCGGTCGGGCCAGCTGTCGACATGGCGATTTTCTCGCTCCATCTGGCGGGTGCCGCCTCGATTTTAGGGGCGATTAACTTCATCACCACCATCTTCAACATGCGCGCGCCAGGGATGACCTTGCACAAAATGCCGCTGTTTGTTTGGTCGGTGCTGGTGACGGCATTCCTGCTGCTGCTGGCTTTGCCGGTGTTGGCTGCCGCGATCACTATGCTCTTGGTCGACCGCAATTTCGGCGGTGCCTTCTTTGATGCCGCCGCCGGTGG…	5	3	0	0	0	0	0	0	55	5	0	0	0	0	0	0	24	0	26	0	91	163	128	0	0	0	0
OTU_765	Platyhelminthes	Rhabditophora	Tricladida	Dugesiidae	Dugesia		96.41	Published		TGCTAACAatttgagtttttgattgttgcttttttctgtggttttgttggttttttctgttttttgttatggcggtgttgttgctggttggACTATTTATCCTCCTTTATCTTCTGGTAAGTATTCTTCTGGTGTTGGTTTAGATATGGCTATTTTGTCTTTACATGTTGCTGGTGCTAGTTCCATTTTAGGTTCTATTAATTTTATAGTTACTATTTATGGTATGTCAAACTCTAATTTGGTAAGTTTACCTTTATATTTATGGTCTTTGTTTATAACTTCTTGGTTGCTTTTACTTTCTCTTCCTGTTTTAGCTGCTGCTTTAACTATGTTAATTACTGATCGTAATTTTAAAACTAGTTTTTTTGATCCTAGTGGCGGTGGTGATCCTCTTTTGTT…	0	0	0	0	0	0	0	0	0	0	0	0	0	0	135	63	0	0	0	0	0	0	0	0	0	0	99
OTU_766	Arthropoda	Insecta	Coleoptera	Dytiscidae	Agabus	Agabus bipustulatus	99.76	Private		AATAAATAATATAAGATTTTGACTACTACCGCCATCATTAACCTTACTATTAATAAGAAGAATAGTAGAAAGAGGGGCGGGAACAGGATGAACTGTATATCCCCCTTTATCATCAGGAATTGCCCATGGAGGAGCCTCTGTTGATTTAGCTATTTTTAGATTACATTTAGCTGGTATTTCTTCAATTTTAGGGGCAGTTAATTTTATTACTACAATTATTAATATACGATCAGTAGGTATAACTTTTGATCGGATACCTTTATTTGTATGATCAGTAGGAATTACTGCACTATTATTATTATTATCATTACCAGTATTAGCTGGAGCTATTACTATACTTCTAACTGATCGAAACTTAAATACTTCTTTTTTTGATCCAGCAGGGGGTGGAGATCCAAT…	0	0	0	0	0	301	0	0	0	0	0	0	0	0	0	0	0	0	0	0	0	0	0	0	0	0	0
OTU_767	Arthropoda	Insecta	Plecoptera	Nemouridae	Amphinemura	Amphinemura triangularis	100	Published	2	AATAAATAATATAAGTTTTTGACTACTACCACCATCATTAACTCTCCTATTAGCAAGTAGTTTAGTAGAAAATGGTGCCGGAACTGGATGAACGGTTTACCCTCCCCTATCGGCTGGTATCGCTCACGCCGGATCATCAGTTGATATAGCTATCTTCTCCCTTCATTTAGCTGGGGTTTCATCAATTTTAGGAGCTGTTAATTTTATTACTACAGTCATCAATATGCGATCTTCTGGGATGACCCTAGATCGAATACCTCTATTTGTTTGAGCCGTAGTAATTACCGCTCTACTTCTTTTACTTTCTTTACCAGTTCTAGCGGGAGCTATTACTATATTATTAACTGACCGTAATTTAAATACTTCATTCTTTGACCCAGCTGGAGGAGGAGACCCAAT…	0	0	0	0	0	0	0	0	116	94	0	0	243	0	0	0	0	0	0	0	0	0	0	0	0	0	0
OTU_768	Arthropoda	Insecta	Blattodea				87.41	Private	3 4	GTTAAATAATTTAAGTTTTTGATTATTATGTCCTTCTTTTATTTTGTTAATCTTATCTTCTATTTCTGAGGTTGGTGCAGGTACTGGTTGAACTGTATACCCTCCATTATCTAATGGTGAGTATCATTCTGGTCCTTCAGTAGATTTGGCTATATTTAGTTTACATTTAGCTGGTGTAGCTTCTCTAATGGGGGCAATAAATTTTATTACCACTATATTTAATATGAGGGTTCCTGGGCTACATTTAACAAGAATGCCATTATTTCCGTGATCTATTTTAATTACTGCATTCTTATTATTGTTATCATTACCTGTTTTAGCTGGTGCGATTACAATGCTTTTAACTGATCGTAATTTTAATACTACTTTTTTTGATCCTGCGGGTGGTGGTGATCCTAT…	78	27	0	0	0	0	0	0	0	0	54	103	0	0	29	37	0	0	0	0	42	0	29	0	0	0	0
OTU_769	Bacillariophyta	Bacillariophyceae	Naviculales				87.44	Published		AATGAATAATATTAGTTTTTGGTTATTACCTCCATCGCTTTTATTATTAGTAGAGTCAGTGCTTTGTGAAGCTGGTGTAGGAACAGGATGGACAGTATATCCACCACTTTCTGGTATTACAGCTCACTCAGGGGGGTCTGTCGACTTAGCAATTTTTAGTCTTCATTTATCGGGAGCTTCTTCTATTTTAGGAGCAATTAATTTTATTTGTACTATTACAAATATGAGAACAAAAAACTTAGCATTTCATAAACTACCACTATTTGCTTGGTCTATTTTTATTACAGCATTTTTGTTATTACTATCATTACCTGTTCTTGCTGGAGCCATTACTATGCTATTAACTGATCGAAATTTCAATACAGCATTTTTTGATCCAGCAGGAGGAGGAGACCCTGT…	16	0	0	0	0	0	0	0	19	53	0	0	57	0	0	0	0	0	0	0	0	0	0	0	0	227	0
OTU_770	Arthropoda	Arachnida	Trombidiformes	Hydrodromidae	Hydrodroma		99.76	Private	1	AATAAATAATATAAGATTTTGACTTCTTCCCCCTTCTCTTACTTTACTAGTAATAGGATCCTTTACTTCTATAGGAGCGGGAACAGGGTGAACAGTTTACCCACCGTTATCAAGAAATATCTCCCACAGAGGCCCTTCAGTAGACCTAAGAATCTTCTCTCTACATTTAGCAGGAATTTCTTCAATTCTAGGAGCTATCAATTTTATAGCTACCATTATAAATATAAAACCTAAATCTATAAAACCAGAACAAATACCCTTATTTGTTTGATCAATTTTTATCACAACAATTCTTCTCCTTCTTTCATTACCTGTTCTTGCTGGAGCAATCACTATGCTTTTAACAGACCGAAATTTTAACACCTCATTTTTTGATCCAGCAGGAGGAGGGGACCCAAT…	122	0	0	0	0	0	0	0	0	0	0	0	0	0	0	0	0	0	0	0	0	0	0	0	241	0	0
OTU_772	Arthropoda	Insecta	Diptera	Empididae	Hemerodromia	Hemerodromia adulatoria	99.52	Private		AATAAATAATATAAGTTTTTGGATATTACCCCCTTCTTTAACTTTACTTTTAGTAAGTAGTATAGTAGAAAACGGAGCAGGGACAGGCTGAACAGTTTACCCTCCCCTATCTTCTAATTTAGCCCATGCTGGAGCCTCTGTTGATTTAGCAATTTTTTCTTTACACCTAGCAGGTATTTCTTCTATTCTTGGAGCTGTTAATTTTATTACCACAATTATTAATATACGATCAACTGGTATTTCTTTTGATCGAATACCATTATTTGTTTGATCCGTCTTAATTACTGCAATTTTATTACTTTTATCTTTACCAGTTTTAGCTGGAGCAATTACTATACTTTTAACTGATCGAAATATTAATACTTCTTTTTTTGACCCCGCTGGGGGAGGAGACCCTAT…	56	56	5	0	10	41	0	0	0	0	0	0	0	0	0	57	7	6	0	21	8	0	7	8	229	0	11
OTU_773	Arthropoda	Insecta	Diptera	Chironomidae			94.93	Published		AATAAATAATATAAGTTTTTGACTTCTCCCCCCATCTCTAACTCTCCTTCTTTCTAGTTCAATTGTAGAAAACGGAGCAGGAACTGGTTGAACAGTTTATCCCCCTCTTTCGGCGAGTATTGCCCATAGAGGAGCTTCCGTAGATTTAGCTATTTTTTCATTACACCTAGCCGGTGTATCGTCTATTTTAGGATCTGTAAATTTTATTACTACTGTAATTAATATACGATCAAAAGGAATTACTTTAGATCGAATACCCCTATTTGTTTGATCAATTGTAATTACAACTGTTTTATTACTTTTATCTTTACCAGTTTTAGCCGGAGCTATTACAATACTTTTAACTGATCGAAATCTAAACACATCTTTTTTTGATCCTGCCGGAGGAGGTGATCCAAT…	0	0	9	0	0	11	16	7	64	77	0	0	136	0	0	0	0	0	184	8	0	0	0	0	0	0	0
OTU_774	Bacillariophyta	Bacillariophyceae					84.54	Published	2	AATGAATAATATAAGCTTTTGGTTGCTTCCCCCTTCTTTATTGTTACTTTTAGGGTCTGTTTTATGTGAAGCAGGTGTAGGTACTGGTTGGACTGTTTACCCCCCGTTATCAAGTATCACAGGTCACTCAGGAGGTGCTGTAGATTTAGCTATATTCAGTTTACATTTATCTGGGGCAGCTTCAATATTAGGTGCTATTAATTTTATTTGTACTATTACAAATATGCGATCAAAAAGTTTACCATTTCATAGACTACCCTTGTTTGTTTGGTCAATATTTATTACTGCCTTTTTACTTCTGTTATCATTACCAGTATTAGCAGGTGCTATTACTATGCTATTAACTGACCGAAATTTTAACACAACTTTTTTTGATCCTGCCGGTGGTGGGGATCCTGT…	11	10	0	0	10	28	55	41	18	125	0	0	91	0	0	0	0	0	0	0	7	0	12	0	0	0	0
OTU_775	Arthropoda	Insecta					77.26	Published	2	ATTAAATAATTTAAGATTCTGGTTTCTACCCCCATCTTTAATTTTACTTCTTCTTTCTTCAATAGTAGAGTTAGGAGCAGGAACAGGTTGGACAGTATACCCACCCCTTTCAAGAAATCTTTCACATGCCGGGCCAGCAGTTGACATGGCAATTTTCTCTCTTCACCTGGCCGGAGCTTCATCTATTTTAGGATCAATTAATTTTATATGCACTGTAAAAAATATACGCCCAAAAAGAATGAATTCAGAAAATGTTCCTCTTTTTGTTTGAGCAGTGGTTATTACAACACTTCTTCTTCTTTTATCTCTCCCTGTTCTGGCCGGAGCTATTACTATACTTTTAACAGATCGTAATTTAAATACATCATTTTTTGATCCTGCCGGTGGAGGAGATCCTAT…	0	12	0	0	177	0	106	0	0	0	0	0	0	0	0	0	0	18	0	0	0	0	0	0	0	0	0
OTU_776	Porifera	Demospongiae					70.83	Published	2	ATTAAATAACATAAGTTTTTGATTTATGCCTGTCTCAATTTATTTACTAGTAATTTCAGCCTTAGCTGGAAATGGCGCAGGTACTGGTTGAACTGTGTATCCACCATTGTCAGGTATAGAAGCGCACCCATCACCTTCCGTAGATTTTGCCATTTTTAGCTTGCACCTTGCCGGGGCATCATCATTAGCAGGATCAATTAATTTTATCTCTACAATTTGAAATATGAAAGCGCGAGGTATGCGAATGGACCGTATTCCTTTATTTTCATGGTCAATTTTAATTACAACAATACTACTGCTATTGTCATTACCAGTACTTGCTGGAGGAATAACAATGCTGCTAGCAGATAGAAATTTTAACGCCGCAttttttttACCACGTGGTGGTGGTGATCCAAT…	33	9	0	0	199	120	64	9	12	7	33	3	77	0	0	0	18	0	12	0	0	7	8	0	0	0	0
OTU_777	Proteobacteria	Alphaproteobacteria					82.47	Published	2	GATGAACAACATCTCGTTCTGGATGACGTTCTCGGGCTTCTGTTCGCTGTTGATGTCGGCATTCGTGCCGGGCGGTCTGGGCAATGGTGCAGGCACCGGCTGGACGGTCTATGCGCCGCTTTCAACCAGTGGATCACCCGGATATTCTGTCGATTTTGCCATCTTTGCGCTCCATCTGGCCGGCGCCGGTTCGATCATGGGGGCGATCAACTTCATCACCACGATCTTCAACATGCGCGCACCAGGCATGACCCTGCACAAGATGCCGCTGTTCGTCTGGTCGCAGCTGGTGACCGCATTCCTGCTGCTGCTTTCGCTGCCGGTGCTGGCGGCTGCGATCACCATGCTGCTGACTGACCGCAATTTCGGCACGACGTTCTTCGATGCCGCCGGTGGCGG…	149	32	133	42	77	30	0	8	0	0	0	0	0	0	6	4	0	0	0	149	0	0	0	0	0	0	0
OTU_778	Proteobacteria	Betaproteobacteria					77.69	Published		TCTGAACAATTGGAGTTTCTGGCTGCTGCCGCCGGCCGCGTCTCTGCTGATCATTTCCCTGTATGTTCCGGGAGGTGCCGCCGGCGCCGGGTGGACGCTCTACGCCCCGCTGACCGTGCAGCAGGGAATGGGCATGGACCTGACGATTTTCGCGATTCACATTCTCGGCATGTCTTCGATTTTGGGTTCGATCAACATCATCACCACCATCCTGAACCTGCGCGCGCCAGGCATGACGATGATGAAAATGCCGATATTTGTGTGGACCTGGCTGATTACCGCTTACCTGCTGGTTGCGGTAATGCCGGTATTGGCCGGCGCGGTCACCATGACACTGACCGACCGGCACTTTGGCACGCACTTCTTCAATGCCGCCGGTGGCGGCGATCCGGTGTTGTT…	190	13	0	0	0	0	14	0	12	107	8	0	43	0	47	4	15	0	0	0	19	19	25	0	0	0	0
OTU_779	Proteobacteria	Alphaproteobacteria					76.41	Published		CATGAACAATATCAGTTTTTGGCTGACAGCGGTTGCTTTCATCATGCTGCTTGGATCCACTTTTGTGCCCGGTGGTACAGGTTTGGGTGCTGGCACAGGCTGGACGGTTTATGCGCCACTTTCCACTTCCGGGTCAGTTGGGCCGGCCGTGGATATGGCGATCTTCTCGCTCCATTTGGCGGGGGCAGCCTCGATTTTGGGCGCGGTGAATTTCATCACTACCATTTTGAACATGCGCGCGCCGGGCATGACGCTGCACAAGATGCCGCTCTTTGTCTGGTCTATCCTGGTTACGGCATTCTTGCTTTTGCTAGCACTTCCCGTGTTGGCTGCAGCGATCACCATGTTGCTGGTCGACCGCAACTTTGGCGGTGCCTTCTTTGATGCAGCTGGCGGCGG…	0	0	0	0	0	0	0	0	0	0	0	0	0	0	56	259	0	0	0	0	0	0	0	0	0	0	0
OTU_780	Arthropoda	Insecta	Trichoptera	Philopotamidae	Wormaldia	Wormaldia beaumonti	100	Published	1 2	AATAAATAATATAAGATTTTGATTTTTACCCCCCTCACTTTTCTTTTTAACATTTGGTATGCTAATAGATAGAGGAGCAGGAACTGGATGAACAGTTTATCCTCCCTTATCAAGAAATATTTCTCATTTAGGAAAAGCTGTAGATTTAACTATTTTCTCTCTACATATAGCAGGAATTTCTTCAATTTTAGGAGCCGTAAATTTTATTACAACTGTAATTAATATACGATCTAATTTTATAACCTTAGATCGAATACCATTATTTGTTTGATCAGTCTTAATTACTGCAATTTTACTTCTTCTTTCATTGCCTGTATTAGCAGGAGCTATCACCATACTTCTTACAGACCGAAATTTAAATACCTCATTTTTTGATCCTGCAGGTGGAGGAGATCCAAT…	0	0	0	0	0	0	0	0	0	0	0	0	0	0	0	0	0	0	0	0	0	0	0	0	341	0	0
OTU_781	Arthropoda	Insecta	Diptera	Chironomidae			98.79	Private	1	TATAAATAACATAAGATTTTGATTGCTCCCACCTTCTCTATCTCTTCTTTTATCAAGTTCAATTGTTGAAAATGGAGCTGGTACAGGATGAACAGTGTACCCCCCACTGTCCTCAGGTATTGCCCATGCTGGTGGATCTGTTGATCTCGCAATTTTTTCTCTTCATTTAGCAGGTATTTCCTCTATTTTAGGTGCTGTAAATTTTATTACAACTGTTATTAATATGCGGTCTGAAGGAATTACTTTAGATCGAATACCCTTATTTGTATGATCAGTTATTATTACAGCTGTGCTTTTATTACTATCATTACCTGTTTTAGCCGGAGCTATTACTATACTTCTTACTGATCGAAATTTAAACACTTCATTCTTTGATCCAGCTGGAGGGGGTGATCCTAT…	0	0	0	0	0	0	0	0	0	0	128	0	0	0	0	0	0	83	0	0	72	0	54	0	0	0	0
OTU_782	Arthropoda	Arachnida					81.16	Published	1	TATAAACAACATAAGATTTTGACTCCTTCCTCCCTCTCTAACATTACTCTCTTCTTCAGCATTCGCTGGAACGGGAGCAGGAACAGGATGAACCGTGTACCCCCCCTTAGCCGGAAGTCTCTTTCATTCAGGAATCTCAGTGGATCTAGCCATTTTCAGACTCCATCTGGCAGGAGCATCCTCGATTCTTGGTGCCATTAACTTCATCACCACCATCATAAACATACGATCCTCTTCAATAAACCTAGACTCGATTCCACTATTTGTATGATCCGTTTTAATCACCGCCGTTTTATTACTTCTATCCCTACCAGTTTTAGCAGGTGCCATCACTATGCTATTAACAGACCGTAATTTTAATACTTCGTTCTTCGACCCTACTGGAGGAGGGGATCCCAT…	10	0	0	0	0	0	0	0	0	0	0	0	0	0	12	4	0	0	0	0	0	0	0	78	0	285	0
[truncated: 2,479 more rows]
