# Supplementary material for: Unlocking rivers' hidden diversity and ecological status using DNA metabarcoding in Northwest Spain
Source: Ecol Evol. 2024 Aug 1;14(8):e70110. doi: 10.1002/ece3.70110 (PMC11294579; doi:10.1002/ece3.70110)
Supplement: Supplementary file 1 — Appendix S1. [file ECE3-14-e70110-s001.zip › SF_fwhF2_taxon_table_2_of_3_eDNA_corregido_merged_NCsub.xlsx]

## Sheet: Sheet1
ID	Phylum	Class	Order	Family	Genus	Species	Similarity	Status	Flags	seq	Valseco_3BIS_22	Valseco_3BIS_21	Valseco_2BIS_22	Valseco_2BIS_21	Valseco_1_22	Valseco_1_21	Valle del lago Somiedo arriba	Rioseco - Piscifactoría	Rio Orlé - Desemboca en Tanes	Rio Caleao - Desemboca en Tanes	Pie de Presa	Lago de arriba de todo de somiedo aguas abajo	La Curva	Entre la Curva y Anzó	Entre Anzó y la Central	Deboyu	Central	Casa del agua	Anzó	Agua de presa matalavilla 22	Agua de presa matalavilla 21	Agua de presa - Tanes	Agua de Presa somiedo	3 - Entre lago Calle II y Lago Valle I	2- Entre Lago Valle II y Lago Valle I	1- Entre Lago Valle II y Lago Valle I
OTU_1	Arthropoda	Insecta	Diptera	Chironomidae	Diamesa	Diamesa tonsa	100	Published	2	TCTTTCTTCGGGAATTGCTCATGCTGGAGCTTCTGTAGATTTAGCTATTTTTTCTTTACATTTAGCGGGGATTTCCTCTATTTTAGGAGCAGTAAATTTTATTACAACAGTAATTAATATACGTTCAAGTGGAATTACTTTA	0	0	923	6725	0	0	0	5464	49252	17005	155118	0	211166	23957	90751	27293	37686	4766	125768	0	2353	2017	0	4	0	0
OTU_2	Arthropoda	Insecta	Diptera	Simuliidae	Simulium	Simulium variegatum	100	Published	2	TTTATCCTCTGGAATTGCTCATGCCGGAGCTTCCGTTGATTTAGCTATTTTTTCTTTACATTTAGCCGGAATTTCCTCTATTTTAGGAGCTGTAAATTTTATTACAACTATTATTAATATACGATCAAATGGAATTACTTTT	1259	424	694	167	140	5257	16094	188867	224199	135342	43873	4008	2640	622	21351	153518	10316	17943	16254	14	7501	2067	0	9380	9699	3921
OTU_3	Arthropoda	Insecta	Ephemeroptera	Baetidae	Baetis	Baetis rhodani	100	Published	2	CCTTGCCGCGAATATCGCTCATGGCGGGTCTTCGGTTGATTTTGCAATTTTTTCTCTACACTTGGCAGGTATTTCTTCTATTTTAGGTGCAGTCAATTTTATTACTACGGTTGTTAATATGCGCAGACCTGGTATAACTTTA	0	5896	0	1998	0	86808	0	0	0	0	0	0	0	0	43667	1365	128599	0	2543	0	42693	0	0	0	8822	0
OTU_4	Arthropoda	Insecta	Ephemeroptera	Baetidae	Baetis		96.9	Published		TCTCGCGGCTAACATTGCCCATGGAGGGTCGTCAGTTGATTTCGCAATCTTCTCCCTACACTTAGCTGGGATTTCTTCAATTTTGGGTGCTGTAAACTTTATTACTACTGTAGTAAATATACGTAGCCCAGGTATAACGTTG	0	0	0	0	0	0	7485	0	0	0	0	149192	0	0	0	0	0	0	0	0	0	0	0	5757	5351	290947
OTU_5	Arthropoda	Insecta	Diptera				89.63	Private	3	TCTTTCTTCCGGAATTGCTCATGCTGGAGCATCTGTTGACTTAGCTATCTTTTCTCTACATTTAGCCGGGATTTCTTCAATTCTAGGAGCAGTAAACTTCATTACAACCGTAATCAATATGCGATCGGAAGGAATCACCCTA	0	0	174	0	0	0	0	8800	193	23	5332	0	141610	13804	102580	0	31291	85504	41965	0	0	0	0	0	0	0
OTU_6	Arthropoda	Insecta	Diptera	Chironomidae	Orthocladius	Orthocladius ruffoi	99.26	Private	3	CCTATCTTCTGGAATTGCTCATGCAGGTGCATCTGTTGATTTAGCTATTTTTTCATTACATTTAGCTGGAATTTCTTCTATTTTAGGAGCTGTAAATTTTATTACAACAGTAATTAATATACGGTCAAATGGAATTACTTTA	0	0	486	0	0	0	5	1158	391	0	80596	0	46895	70823	13162	195	12050	3904	46293	3068	0	26	0	0	0	0
OTU_7	Arthropoda	Insecta	Diptera	Chironomidae	Micropsectra		97.04	Published		TTTATCTTCAAGAATTGCCCATAGAGGAGCCTCTGTTGATTTAGCAATTTTTTCTCTTCACTTAGCTGGTATTTCTTCAATTTTAGGATCTGTAAATTTTATTACCACAGCTATTAATATACGATCTAACGGTATCACATTA	8354	13868	0	574	0	0	62429	0	137	10	0	9013	0	0	25	112	42	0	170	0	0	74	0	75989	45929	8481
OTU_8	Arthropoda	Insecta	Diptera	Chironomidae	Corynoneura	Corynoneura fittkaui	100	Published		TTTATCATCTAATATTGCTCATGCTGGAGCATCTGTTGATCTAGCCATTTTTTCTTTACATTTAGCAGGGATCTCCTCAATTTTAGGAGCTGTAAATTTTATTACAACAGTAATTAATATACGATCAGAAGGAATTTCTTTA	5183	6742	2031	2042	2095	119	20	0	0	0	0	0	0	0	0	0	0	0	0	285411	1	0	0	202	0	0
OTU_9	Arthropoda	Insecta	Diptera	Chironomidae	Macropelopia	Macropelopia nebulosa	100	Published		CCTATCTTCAGGAATTGCCCATGCTGGAGCTTCAGTAGATCTGGCAATTTTTTCCTTACATTTAGCAGGAATTTCTTCTATTTTAGGGGCTGTAAATTTTATTACAACAGTTATTAATATACGTTCAAATGGAATTACCCTA	3	0	0	510	0	4978	1028	0	0	0	0	348	0	0	0	11	0	5	0	0	15	0	0	2942	197674	164
OTU_11	Arthropoda	Branchiopoda	Anomopoda	Daphniidae	Daphnia	Daphnia galeata	100	Published		CTCTCTGCAGGGATTGCCCATGCCGGGGCCTCAGTAGATCTCAGAATTTTTTCTCTCCATCTTGCAGGGATCTCATCAATTCTTGGGGCAGTAAATTTTATTACTACTATCATTAATATACGGTCCTTAGGCATGACCTTG	0	0	5527	1447	4691	1366	0	16	0	0	3607	0	194	4	0	2	183	8	13	1870	3067	287685	676	0	0	0
OTU_13	Arthropoda	Insecta	Diptera	Chironomidae	Orthocladius	Orthocladius rubicundus	100	Published		TTTATCTTCAGGAATTGCACATGCTGGAGCTTCTGTTGATTTAGCAATCTTTTCTCTACATTTAGCAGGTATCTCCTCAATTTTAGGGGCTGTAAATTTTATTACTACAGTTATTAATATACGATCAAATGGAATTACATTA	0	0	1121	6273	0	3370	4578	14508	15431	14180	16885	1108	5235	835	46035	3682	28461	44945	31329	0	0	149	0	11578	3222	868
OTU_14	Arthropoda	Insecta	Plecoptera	Capniidae	Capnioneura	Capnioneura libera	100	Published	4	TTTATCAGCCGGGATTGCTCATGCTGGATCTTCAGTTGATCTTGCTATTTTCTCTTTACACCTAGCTGGTGTATCTTCTATTTTAGGGGCAGTAAATTTCATTACAACTGTTATTAACATACGATCTAGCGGAATAACTTTA	72161	34688	51947	1136	10557	1726	0	0	140	63	0	0	0	2	0	58	0	0	0	7691	12924	0	0	0	7	0
OTU_15	Arthropoda	Insecta	Diptera	Chironomidae	Eukiefferiella	Eukiefferiella claripennis	100	Published		TCTGTCTTCCGGAATTGCTCATGCCGGAGCTTCAGTAGATTTAGCTATTTTTTCCCTCCATTTAGCAGGAATTTCTTCTATCTTGGGAGCAGTAAATTTTATCACCACAGTAATTAATATACGATCAGAAGGAATTTCTTTA	0	657	1033	25136	667	73045	0	69	120	184	523	0	11	1	0	4416	0	0	0	0	124853	46	0	1	0	0
OTU_16	Arthropoda	Insecta	Diptera	Simuliidae	Simulium	Simulium cryophilum	100	Published	2	CCTATCTTCTGGCATTGCTCACGCAGGGGCCTCCGTTGACTTAGCTATTTTTTCTCTTCACCTCGCCGGAATTTCCTCTATTTTAGGGGCCGTAAATTTTATTACAACTATTATTAATATACGATCTAATGGGATTACCTTC	0	79855	0	0	0	0	0	0	0	0	0	0	0	0	0	0	0	0	0	0	0	0	0	0	0	0
OTU_17	Arthropoda	Insecta	Diptera	Chironomidae	Orthocladius	Orthocladius oblidens	100	Published		TCTATCTTCTGGTATTGCTCATGCCGGTGCTTCAGTTGATTTAGCTATTTTTTCATTACATTTAGCTGGAATTTCATCAATTTTAGGGGCAGTTAACTTTATTACAACGGTAATTAATATACGATCAAATGGTATTACTTTA	0	0	76361	887	768	1740	0	270	28	38	1842	0	1126	86849	3093	75	2514	8155	5402	16165	1248	53	0	0	0	2
OTU_18	Arthropoda	Insecta	Plecoptera	Nemouridae	Protonemura		97.67	Published		CCTATCTGCTGGAATTGCTCATGCGGGCTCTTCCGTTGATATAGCAATTTTTTCATTACACTTAGCTGGAGTCTCCTCAATTTTAGGGGCTGTAAATTTTATTACAACTGTAATCAATATACGGTCAGCTGGAGTAACCCTA	0	0	0	0	0	0	41135	0	484	375	0	17176	0	0	0	967	6	0	0	0	0	0	356	41423	31443	16769
OTU_19	Arthropoda	Insecta	Diptera	Chironomidae	Eukiefferiella		95.56	Private	3	TCTTTCTTCTGGGTTGGCCCACGCAGGTGCATCAGTAGATTTAGCGATTTTTTCTCTTCATTTAGCTGGTATTTCTTCTATTTTAGGTGCTGTTAATTTTATCACAACAGTAATTAATATACGCTCAGAAGGAATTTCATTA	0	156	207	178718	0	621	613	172	3253	714	845	2277	333	218	836	787	1724	304	1429	31	235	10	0	1685	1591	2141
OTU_20	Arthropoda	Insecta	Diptera	Chironomidae	Cricotopus	Cricotopus rufiventris	100	Published		TTTATCTTCAGGAATTGCACATGCTGGAGCTTCTGTTGACTTAGCTATTTTCTCTTTACATTTAGCAGGAATTTCCTCAATTTTAGGAGCAGTAAATTTTATCACAACAGTAATTAATATACGATCAGAAGGAATTACTCTA	0	0	0	0	0	0	0	27886	398	0	4308	0	15747	2634	10418	0	18185	85385	10467	0	0	48	0	72	362	50
OTU_21	Arthropoda	Insecta	Diptera	Chironomidae	Tanytarsus	Tanytarsus bathophilus	100	Published		TCTTTCAGCTAGAATTGCTCATAGAGGTGCTTCTGTAGATTTAGCAATTTTTTCTCTTCATTTAGCTGGTATTTCTTCAATTTTAGGTTCTGTTAATTTTATTACTACAGCTATTAATATACGAGCAAATGGAATTACATTA	2	0	0	703	61	147	7	130	2	3	63	1019	0	2	0	12	3	0	0	170	1252	151	184074	81	45	596
OTU_22	Arthropoda	Insecta	Diptera	Chironomidae	Orthocladius		100	Published		TCTATCTTCTAGAATTGCTCATGCAGGCGCCTCAGTTGATTTAGCTATTTTTTCTTTACATTTAGCAGGAATTTCTTCTATTTTAGGAGCTGTAAATTTTATTACTACTGTAATTAATATACGATCAAATGGAATTACTTTA	1073	0	2300	0	904	1861	42738	1247	10351	8534	3357	23830	2639	288	1420	4675	1101	509	3094	0	733	137	0	46294	24072	16894
OTU_23	Arthropoda	Copepoda					84.55	Published		GTTAAGAAGTAATATTGCACACAGCGGAGCCTCAGTCGATTTCGCCATCTTTTCTTTACATTTGGCAGGCATTTCTTCTTTACTGGGGGCGGTTAACTTTATTAGGACATTAGGCAATTTGCGATCTTTTGGAATACTTTTG	225	14	0	4188	31225	150435	8	0	0	0	0	0	0	0	1	0	0	0	0	0	14	0	0	0	0	0
OTU_24	Arthropoda	Insecta	Diptera	Chironomidae	Tvetenia		98.52	Private	3	TCTATCTTCAGGAATTGCTCACGCTGGGGCTTCAGTTGACTTAGCAATTTTTTCTCTTCATTTAGCAGGAATTTCTTCAATTTTAGGAGCTGTAAATTTTATTACTACCGTAATTAATATACGGTCAGAAGGAATTACTTTA	0	0	0	0	0	0	61920	3128	4480	15077	423	1897	0	0	100	19584	251	12	131	0	0	571	0	68304	6544	1051
OTU_25	Arthropoda	Copepoda	Cyclopoida	Cyclopidae	Cyclops		97.73	Private		CCTTAGGAGAAACGTTTCGCATGCCGGGGCTTCTGTGGATTACGCCATTTTCTCTCTTCACTTGGCAGGGGTATCCTCTATTTTAGGGGCTGTCAACTTTATTAGAACTTTAGGGAATATGCGTACATTCGGGATGTTCCTA	1	0	0	0	0	0	1	0	0	0	0	6	0	0	0	3	0	0	0	0	0	0	186346	0	0	13
OTU_26	Arthropoda	Insecta	Diptera	Chironomidae	Corynoneura		96.3	Private	3	TCTTTCTTCAAATATTGCTCATGCCGGAGCTTCTGTAGATTTAGCTATTTTCTCACTTCACTTAGCTGGTATTTCTTCAATTTTAGGGGCAGTAAATTTTATTACAACCGTAATTAACATGCGATCAGAAGGTATTTCACTA	530	196	0	165020	0	0	75	0	113	75	0	0	0	0	0	67	0	0	129	0	0	0	0	202	71	5
OTU_27	Arthropoda	Insecta	Diptera	Chironomidae			94.07	Published	2	TTTATCTTCTGGTATCGCTCATGCCGGAGCATCTGTTGATTTAGCAATTTTTTCTCTTCATTTAGCTGGGATTTCTTCAATTTTAGGGGCAGTAAATTTTATTACTACTGTTATTAATATACGATCAGAAGGAATTACTTTA	0	0	1240	7440	1118	0	808	0	81	5	0	3031	0	2	15	85	0	0	3	144345	2113	0	0	159	1297	3341
OTU_28	Arthropoda	Insecta	Diptera	Limoniidae	Antocha		100	Private	3	ACTATCTTCTGGGATTGCCCATACTGGAGCATCAGTAGATTTAGCCATTTTTTCACTACATTTAGCGGGAATTTCCTCAATTTTAGGAGCAGTAAATTTTATTACTACTGTAATTAATATACGATCAGCAGGAATTACCTTT	0	0	0	0	0	0	4466	2443	3924	8849	1108	942	5070	1016	30357	14655	8764	16605	8827	0	0	967	0	663	1241	28
OTU_29	Arthropoda	Insecta	Diptera	Chironomidae	Tvetenia	Tvetenia verralli	100	Private	2 3	TCTTTCTTCAGGAATTGCTCATGCTGGAGCATCTGTAGATCTTGCGATTTTTTCTCTTCATTTAGCTGGTATTTCTTCTATTTTAGGGGCAGTAAATTTTATTACAACGGTTATCAATATACGATCTGAAGGAATCACATTA	2	0	321	14	0	564	3161	235	1090	26135	357	567	433	68	269	5486	1025	706	104009	0	8962	57	0	2555	461	251
OTU_30	Arthropoda	Insecta	Diptera				87.41	Published		TTTATCTTCTAATATTGCTCATAGAGGGGCCTCCGTTGATTTAGCAATTTTTTCATTACATCTGGCTGGAATTTCTTCAATTTTAGGGGCGGTGAATTTTATTACCACTGCTGTTAATATACGAAGAGATGGGATTACTTTA	0	0	0	0	0	0	0	14161	0	0	0	411	631	847	35288	0	17360	39719	6854	0	0	0	0	0	0	226
OTU_31	Arthropoda	Insecta	Diptera	Chironomidae	Micropsectra	Micropsectra notescens	100	Published	2	TTTATCTTCAAGAATTGCACATAGAGGAGCCTCTGTTGATTTAGCCATTTTTTCTCTTCACTTAGCTGGTATTTCTTCCATTTTAGGGTCTGTAAATTTTATTACCACAGCTATTAATATACGATCTAACGGAATCACATTA	26960	44839	285	4274	0	1809	6572	0	424	93	3	1269	0	0	35	265	35	0	247	9	41579	0	0	7609	4963	624
OTU_32	Arthropoda	Insecta	Diptera	Chironomidae	Cricotopus		97.78	Published		CCTATCTTCAGGTATTGCTCATGCTGGGGCTTCAGTAGATTTAGCTATTTTTTCTTTACATTTAGCAGGTATTTCTTCAATTTTAGGTGCTGTAAATTTTATTACTACAGTAATTAATATACGATCAGAAGGAATTACTTTA	0	0	2	5	0	0	1279	65403	2231	670	1936	0	6291	256	11669	805	3325	9938	4053	2	0	0	0	3116	341	4
OTU_33	Arthropoda	Copepoda	Harpacticoida				87.6	Private	1 2	ATTAAGAAGTAATATTGCGCATAGGGGGGCTTCAGTAGATTTTGCCATTTTTTCTTTACACTTGGCGGGCATTTCTTCTTTACTGGGGGCAGTTAACTTTATTAGAACGTTGGGTAATTTGCGATCTTTTGGAATACTTCTG	0	0	0	0	132980	0	0	0	0	0	0	0	0	0	0	0	0	0	4	0	0	0	0	0	0	0
OTU_35	Arthropoda	Insecta	Coleoptera	Elmidae	Limnius	Limnius perrisi	99.26	Published		CTTATCTGCCAATATTGCTCATAGAGGATCATCCGTAGATTTAGCAATTTTCAGCCTTCATTTAGCTGGAATTTCTTCTATTCTTGGAGCAGTAAATTTTATTACAACTGTAATTAACATACGATCTCCGGGAATATCTTTC	0	0	0	0	0	1282	2520	0	0	98	0	204	0	34	4	18	0	0	0	0	2	0	0	4255	1769	721
OTU_36	Arthropoda	Insecta	Diptera	Chironomidae	Orthocladius		97.78	Published		CTTATCTTCAGGAATTGCTCATGCTGGCGCATCTGTCGATTTAGCAATTTTTTCATTACATTTAGCTGGAATTTCTTCTATTTTAGGAGCTGTAAACTTCATTACTACTGTAATTAATATACGGTCAAATGGAATTACATTA	0	0	0	0	0	0	0	5042	235	19	663	1750	807	581	5601	73	70419	7149	6035	1	0	0	0	0	89	1030
OTU_37	Arthropoda	Copepoda	Cyclopoida	Cyclopidae	Cyclops	Cyclops vicinus	100	Published	2	TTTAAGAAGTAACGTTTCTCATGCTGGGGCCTCAGTTGATTACGCTATTTTTTCTTTGCACTTAGCGGGAGTTTCTTCAATTTTAGGAGCTGTTAATTTTATTAGTACTTTAGGGAATATGCGGACTTTCGGTATATTTTTG	0	104	48957	27899	14766	10722	0	0	0	0	4	0	0	0	0	0	4	0	0	12008	13491	0	0	3	0	0
OTU_38	Arthropoda	Insecta	Diptera	Chironomidae	Orthocladius		100	Private		TTTGTCTTCTGGGATTGCACATGCAGGAGCTTCAGTTGACTTAGCTATTTTTTCTTTACATTTAGCTGGTATTTCTTCTATTTTAGGAGCAGTAAATTTTATTACAACTGTAATTAATATACGATCTAATGGTATCACTTTA	0	0	3034	0	0	0	0	3677	1666	602	1310	0	1114	50264	7804	290	6985	3261	25202	0	0	16	0	0	0	0
OTU_40	Arthropoda	Copepoda	Harpacticoida				85.93	Private		TTTAAGAAGAAACATTGCCCATAGCGGAGCTTCTGTTGATTTTGCCATTTTTTCTTTACATCTGGCAGGTATTTCTTCCCTTTTAGGGGCAGTAAATTTTATTAGAACTTTAGGTAATTTACGGGTTTTTGGAATATTATTG	483	1796	0	6628	90850	0	3	2	0	0	0	0	0	0	0	6187	0	0	0	4	0	249	0	0	0	0
OTU_41	Arthropoda	Insecta	Plecoptera	Nemouridae	Protonemura		100	Private	3	CCTATCTGCTGGGATTGCTCATGCTGGGTCTTCTGTTGATATGGCAATTTTTTCATTACATTTAGCTGGAGTTTCCTCAATTTTAGGGGCTGTAAATTTCATTACAACTGTAATTAATATGCGATCAGCAGGAATAACTTTA	1826	17730	0	0	385	59	8277	9	352	223	0	20747	0	0	8	19	8	13	155	0	777	0	0	10816	10385	16781
OTU_42	Arthropoda	Malacostraca	Decapoda	Astacidae	Pacifastacus	Pacifastacus leniusculus	100	Published		TCTAGCAGCGGCTATTGCTCATGCAGGGGCTTCTGTTGATTTAGGAATTTTTTCACTTCATTTAGCGGGTGTTTCTTCTATTTTAGGGGCTGTAAATTTTATAACTACAGCTATTAATATACGAAGAGTAGGAATAACTATA	0	0	0	0	0	0	0	0	0	0	2873	0	0	0	0	0	0	0	0	0	0	91225	0	0	0	0
OTU_44	Arthropoda	Insecta	Plecoptera	Leuctridae	Leuctra		100	Private	3	CCTGGCAGCAGGAATTGCCCATGCCGGAGCATCAGTTGACCTGGCCATTTTTTCATTACATTTAGCAGGGGTATCTTCAATTTTAGGGGCTGTAAATTTTATTACTACAGTAATTAACATACGATCAAATGGGATAACTCTA	651	29852	19361	17411	7468	1444	4472	0	96	57	0	538	29	0	6	42	26	0	0	624	10844	0	0	2368	1648	215
OTU_45	Ochrophyta	Phaeophyceae					83.72	Published		ATTGAGTTCAGTTCAGGCTCACTCGGGACCATCTGTTGATCTTGCTATTTTTAGTTTACACTTAGCAGGTGCTTCGTCTATTTTAGGTGCTATCAATTTTATTACCACAATTTTTAATATGCGCGCTCCTGGGATATCTATG	2	3	0	0	0	0	0	726	0	0	1467	6	54	0	0	6	424	21	8	0	0	97969	2	0	0	0
OTU_46	Arthropoda	Insecta	Diptera	Chironomidae			91.11	Private		TCTCTCTTCTGGAATTGCTCATGCTGGAGCTTCAGTTGATCTAGCTATTTTTTCTTTACATCTAGCCGGAATCTCTTCGATCTTGGGGGCAGTAAATTTCATTACTACAGTAATTAATATACGTTCCGAAGGTATTACTTTA	1	0	1557	0	0	3445	23164	299	2692	3564	795	2059	2322	128	135	886	2	48	531	0	1147	0	0	34991	17569	1473
OTU_47	Arthropoda	Insecta	Trichoptera	Odontoceridae	Odontocerum	Odontocerum albicorne	100	Published		TTTATCTAGAAATATTGCCCATGCTGGAGCTTCCGTAGACCTAACTATCTTTTCTTTACATTTAGCAGGAATTTCATCTATTTTAGGAGCTGTTAATTTTATTTCTACTATTATAAATATACGATCATCATTAATAACTCTT	0	0	0	3	2	0	2783	0	389	180	0	2371	0	0	128	762	0	0	30	5	0	0	0	3684	3535	1709
OTU_48	Arthropoda	Insecta	Plecoptera	Nemouridae	Protonemura	Protonemura asturica	98.52	Private	3 4	CCTATCTGCTGGAATTGCTCATGCTGGTTCTTCAGTTGACATAGCAATTTTCTCATTACATCTAGCAGGGGTCTCATCAATTTTGGGAGCTGTAAATTTTATTACTACTGTTATTAATATACGATCGGCAGGAATGACTCTA	0	9123	9581	7303	29419	4096	3429	0	293	270	0	1809	0	0	78	890	2	13	201	2037	7584	0	0	4931	984	1624
OTU_49	Arthropoda	Insecta	Diptera	Chironomidae	Eukiefferiella		97.04	Published	1	TCTCTCATCTGGAATTGCCCATGCGGGAGCTTCTGTTGACTTAGCAATTTTTTCTCTTCATTTAGCAGGAATCTCCTCAATTTTAGGAGCAGTAAATTTTATTACAACAGTAATTAATATACGATCAGAAGGAATTACTTTA	0	0	14660	3629	20518	7647	0	16	462	240	3503	0	2315	70	368	1025	591	73	1871	738	2	0	0	8	0	0
OTU_50	Arthropoda	Insecta	Diptera	Chironomidae	Orthocladius	Orthocladius schnelli	100	Published		TTTATCTTCAGGTATTGCACATGCTGGAGGTTCCGTAGATTTAGCTATTTTTTCTTTACACTTAGCTGGAATTTCTTCTATTTTAGGAGCTGTAAATTTTATTACTACTGTAATTAATATACGTTCTGATGGAATTACTTTA	0	0	0	200	0	0	12330	22	859	791	0	47058	0	0	24	3492	4	3	127	0	0	3121	0	12067	6824	2067
OTU_51	Arthropoda	Insecta	Trichoptera	Philopotamidae	Philopotamus	Philopotamus montanus	100	Private		CTTATCTGCAAACATTTCCCATATAGGAAAGGCCGTAGATTTAACTATTTTCTCCCTTCATATAGCAGGAATTTCATCAATTTTAGGAGCTGTCAATTTTATTACTACTATTATTAATATACGATGTACATATATAACTATA	5422	0	0	139	0	238	11288	0	536	359	790	8599	223	100	52	100	144	4	323	0	74	0	0	6817	9200	6972
OTU_52	Arthropoda	Insecta	Diptera	Chironomidae	Orthocladius	Orthocladius ashei	99.26	Private		GTTATCTTCAGGAATTGCTCACGCAGGGGCTTCAGTAGACCTAGCTATTTTTTCTTTACATTTAGCAGGGATTTCCTCTATTCTAGGAGCAGTTAATTTTATTACTACAGTAATTAATATACGATCAAATGGTATTACTTTA	0	0	0	0	0	648	0	23685	11472	4959	6763	0	829	62	10301	2362	4925	1753	5376	0	443	108	0	0	0	0
OTU_53	Arthropoda	Insecta	Diptera	Chironomidae	Micropsectra	Micropsectra pallidula	100	Published		TTTATCTTCAAGAATTGCTCATAGAGGAGCTTCTGTAGATTTAGCTATTTTTTCTCTTCATCTGGCTGGAATTTCTTCTATTCTTGGTTCTGTAAATTTTATTACTACAGCTATTAATATACGTTCAAATGGAATTACATTG	15842	16720	0	317	2	165	3231	4	2014	1055	4068	208	388	66	139	1400	162	34	946	225	3505	99	0	2718	1356	165
OTU_55	Arthropoda	Insecta	Diptera	Chironomidae	Thienemanniella	Thienemanniella vittata	100	Private	2 3	TTTATCTTCAAATATTGCTCATGCAGGAGCTTCAGTAGATTTAGCTATTTTTTCTCTCCATTTAGCGGGTATTTCATCTATTTTAGGAGCAGTAAATTTTATTACAACTGTTATTAACATACGATCTGAAGGAATCACCCTA	4688	2148	51015	1308	6103	51	306	0	179	31	190	0	268	40	40	429	88	43	421	17067	0	0	0	0	100	2
OTU_56	Arthropoda	Insecta	Diptera	Chironomidae			96.3	Private	3	ACTTTCTTCAAGAATCGCTCACAGAGGGGCATCAGTTGATTTAGCTATCTTTTCCCTTCATTTAGCAGGAGTCTCATCCATTCTAGGTTCAGTAAATTTCATTACAACAGTTATTAATATACGTTCTAGAGGAATTACCTTA	3	0	0	0	0	0	9281	65	10995	17866	30	6413	0	0	5	7216	108	0	0	0	0	202	0	12467	9112	5559
OTU_57	Arthropoda	Insecta	Trichoptera	Limnephilidae	Allogamus	Allogamus laureatus	100	Published	4	TCTATCCAGAAATTTAGCCCATGCAGGAAGATCGGTAGACATCTCTATCTTTTCCCTCCATCTAGCTGGAATTTCTTCTATTTTAGGAGCTATTAATTTTATTTCTACCACATTAAATATACGCAACAATCTACTAACTCTT	5509	20983	2130	0	0	0	1290	0	760	120	0	3	0	0	20	106	154	0	528	0	0	0	160	624	327	52
OTU_59	No Match	No Match	No Match	No Match	No Match	No Match				GTTAAGAAGTAATATTGCGCATAGCGGAGCTTCAGTTGACTTCGCTATCTTTTCTTTACATCTGGCAGGCATTTCTTCTTTATTGGGGGCGGTTAATTTCATCAGAACATTAGGCAATTTACGATCTTTTGGAATACTTCTG	0	0	323	0	170	21	7	0	26192	61	204	0	80	79	40	10724	104	12	272	0	0	485	0	0	0	0
OTU_60	Arthropoda	Insecta	Diptera	Chironomidae	Thienemanniella		96.3	Published	4	TTTATCATCAAATATTGCTCACGCAGGAGCATCTGTTGATTTAGCAATTTTTTCTCTTCATCTTGCGGGTATTTCATCTATTCTAGGAGCAGTTAATTTTATTACAACAGTAATTAATATACGATCAGAAGGTATTTCTTTA	644	993	0	0	0	0	15790	0	1032	3670	0	2646	0	0	40	942	70	0	43	0	18	0	0	7965	4124	4157
OTU_61	Arthropoda	Insecta	Diptera	Chironomidae	Eukiefferiella		95.56	Private	3 4	TCTTTCTTCAGGAATTGCTCATGCCGGGGCATCTGTTGATTTAGCTATCTTTTCTCTTCATTTAGCAGGAATTTCTTCTATTTTAGGAGCTGTAAATTTTATTACAACAGTAATTAATATGCGATCAGAAGGAATTACTTTA	0	0	0	0	0	0	7439	0	616	381	0	19813	124	13	119	1259	195	51	88	2	3	0	0	13483	7844	12142
OTU_62	Arthropoda	Insecta	Ephemeroptera	Heptageniidae	Epeorus	Epeorus assimilis	100	Private		ACTTTCCGCAGGAATCGCCCACGCCGGGGCTTCTGTCGATTTAGCTATTTTCTCCCTTCATCTCGCCGGGGTATCGTCAATTTTAGGGGCAGTAAATTTCATTACTACTACAATCAACATACGGTCAACAGGAATAACAATA	104	9972	0	314	0	20	814	2	1886	888	10	613	0	0	7266	2310	164	11	137	0	646	117	4929	1004	1084	807
OTU_63	Arthropoda	Insecta	Diptera	Chironomidae	Microtendipes	Microtendipes confinis	99.26	Private		ATTATCTTCTAATATTGCTCACAGAGGAGCATCTGTCGATCTTGCAATTTTTTCTTTACATTTAGCAGGAATTTCTTCAATTTTAGGGTCAGTAAATTTTATTACAACAGTAATTAATATACGATCAAATGGAATTACTTTA	0	0	17818	0	0	0	0	328	0	0	0	0	290	39761	224	217	649	403	677	0	0	0	0	0	0	0
OTU_64	Annelida	Clitellata	Tubificida	Naididae	Stylaria	Stylaria lacustris	100	Published		TCTATCTAGAAATTTAGCACACGCTGGTCCATCAGTAGATATGGCTATTTTTTCACTTCATTTAGCCGGTGCTTCTTCTATTTTAGGAGCAGTAAATTTTATTACAACAGTAATAAATATACGATGAAATGGGATACGTCTA	0	0	12276	2844	32381	2054	0	0	0	0	0	0	0	0	0	488	0	0	0	4541	4938	0	0	0	0	0
OTU_65	Arthropoda	Insecta	Diptera	Blephariceridae			90.37	Published	4	TTTATCTAGTGCTATTGCACACGCAGGAGCTTCAGTAGATTTAGCTATTTTTTCCCTACATCTAGCCGGTATTTCCTCTATTTTAGGGGCCGTAAATTTTATTACCACTGTAATTAATATACGGACAACAGGGATTACATTA	0	0	0	0	0	0	0	21	4587	29804	44	0	193	5	45	26153	0	0	69	0	0	395	0	0	0	0
OTU_66	Arthropoda	Insecta	Diptera	Chironomidae			100	Private		CCTTTCTTCAGGAATTGCCCACGCAGGGGGTTCTGTAGATTTAGCTATTTTTTCTTTACATCTAGCTGGAATTTCTTCTATTTTAGGAGCAGTAAATTTTATTACAACGGTAATTAATATACGGTCAAACGGAATTACTTTA	16762	0	36458	0	890	40	0	0	16	0	0	0	0	0	0	0	0	0	0	2142	0	0	0	0	0	0
OTU_67	Arthropoda	Insecta	Diptera	Chironomidae	Micropsectra		95.35	Published		GTTATCTTCAAGAATTGCTCATAGAGGAGCTTCTGTTGATTTAGCAATTTTTTCTTTACACCTTGCAGGAATTTCTTCTATTCTAGGATCTGTAAATTTTATTACAACAGCTATTAATATACGATCTAACGGAGTTACTTTA	2	0	0	0	0	0	1322	0	530	177	104	0	48	16520	72	357	125	3	803	0	0	0	0	1698	490	3
OTU_68	Arthropoda	Insecta	Diptera	Chironomidae	Smittia		96.3	Published		GCTATCTTCTGGTATTGCTCATGCAGGGGCTTCGGTTGATTTAGCGATTTTTTCTTTACATTTAGCTGGGATTTCTTCTATTTTAGGAGCTGTAAATTTTATTACTACTGTAATTAATATACGATCAGAAGGTATTTCTTTA	0	0	0	0	0	0	4113	847	5551	8030	1267	9777	683	48	1229	1403	1195	324	5108	0	0	0	0	4465	5612	9336
OTU_69	Arthropoda	Insecta	Diptera	Chironomidae	Rheocricotopus	Rheocricotopus atripes	100	Published		TCTTTCTTCAGGAATTGCTCATACTGGAGGTTCTGTAGATTTAGCAATCTTTTCGTTACATTTAGCGGGTATCTCATCTATTTTAGGAGCAGTAAATTTTATTACAACTGTTATTAATATACGATCAAATGGAATTACATTA	37055	8370	773	0	0	0	498	0	138	12	473	681	0	9	19	53	0	0	26	0	0	0	0	880	67	69
OTU_70	Rhodophyta	Florideophyceae					82.54	Early-Release	3	ATTGTCTTCTGTTCCAGCCCATGCAGGACCTTCTGTGGATTTAGCTATTTTTAGTCTACATCTTGCAGGAGCAGCATCTTTGATGGGAGCAATTAATTTTATTTGTACTATTTTAAATATGCGTAGTCCGGGATTACGTATG	0	0	2929	760	1456	718	0	11	7	9	2940	0	377	7162	720	19	1132	216	5093	571	3593	11835	15711	139	0	0
OTU_71	Arthropoda	Insecta	Diptera	Chironomidae			94.81	Published		TTTATCTTCAAATATTGCTCATAGAGGGGCATCTGTTGATTTAGCTATTTTTTCTCTACATTTAGCAGGTGTATCCTCAATTTTAGGATCAGTAAATTTCATTACAACAGTTATTAATATACGATCAAATGGAATTACTTTA	0	0	533	0	0	0	0	4	0	0	971	71	302	44790	40	0	122	22	653	0	0	0	560	0	0	247
OTU_72	Arthropoda	Insecta	Diptera	Chironomidae	Brillia	Brillia bifida	98.52	Private		TTATCATCTAATATTGCCCACACAGGAGCTTCTGTTGATTTAGCTATTTTTTCTCTTCATTTAGCAGGTATTTCCTCAATTTTAGGGGCTGTAAATTTTATTACAACTGTGATTAATATACGATCTCAAGGAATTACTTTA	30676	10518	483	401	0	0	216	0	56	11	0	0	8	0	0	31	0	0	0	0	2	0	0	29	29	0
OTU_73	Arthropoda	Insecta	Diptera	Chironomidae	Prodiamesa	Prodiamesa olivacea	99.26	Published		ACTCTCTTCAGGAATTGCTCATGCTGGGGCTTCTGTCGATTTAGCTATTTTTTCTCTTCATCTAGCTGGAATTTCTTCTATTTTAGGAGCTGTAAATTTTATTACTACAGTAATTAATATACGATCTAACGGTATTACTTTA	2	0	0	80	91	0	5390	10	214	79	396	953	9	4595	37	1486	46	51	179	0	1072	0	0	3377	2670	910
OTU_74	Arthropoda	Insecta	Diptera	Chironomidae			92.59	Published		TTTATCTTCAAGAATTGCTCATAGAGGGGCATCTGTTGATTTAGCAATTTTTTCTCTTCATTTGGCTGGAATTTCTTCTATTTTAGGTTCAGTAAATTTCATTACAACGGCTATTAATATACGATCAAACGGTATTACTTTA	0	0	29836	0	0	0	0	112	4	0	0	0	420	12404	221	0	530	279	957	0	0	0	0	0	0	0
OTU_75	Arthropoda	Insecta	Diptera	Chironomidae	Brillia	Brillia bifida	100	Private	3	TTATCGTCTAACATTGCTCACACAGGAGCTTCTGTTGATTTAGCTATTTTTTCTCTTCATTTAGCAGGTATTTCTTCAATTTTAGGAGCTGTAAATTTTATTACAACTGTAATTAATATACGATCTCAAGGAATTACTTTA	22016	13124	0	104	0	0	764	0	839	145	471	123	0	7	37	428	44	7	473	0	0	0	0	823	201	125
OTU_76	Arthropoda	Insecta	Coleoptera	Elmidae	Elmis	Elmis aenea	100	Published	2	TTTATCAGCCAATATCGCTCACAGAGGGTCTTCTGTAGATCTAGCTATTTTCAGCCTTCATTTAGCCGGGATCTCATCAATTTTAGGAGCTGTAAATTTTATTACAACTGTAATTAATATACGTTCCCCTGGAATAACATTT	0	0	0	0	0	0	566	0	749	224	171	844	1287	27	156	291	301	33	319	0	0	0	0	1173	767	840
OTU_77	Arthropoda	Insecta	Diptera	Chironomidae	Corynoneura		100	Early-Release	3	TTTATCTTCTAATATTGCCCATGCAGGAGCTTCTGTAGACTTAGCAATTTTTTCGTTACATTTAGCAGGAATTTCTTCTATTCTTGGAGCTGTAAATTTTATTACAACTGTTATTAATATACGCTCTGAAGGAATTTCATTA	954	0	0	0	0	0	9343	51	2083	989	0	1841	51	17	66	1572	20	46	180	0	0	19	0	9819	3328	16178
OTU_78	Arthropoda	Insecta	Diptera	Chironomidae	Psectrotanypus	Psectrotanypus varius	99.24	Early-Release		TCTTTCGTCAAACATTGCTCATGCTGGAGCTTCTGTTGATTTAGCTATTTTTCTTTACATTTAGCCGGAATTTCTTCTATTTTAGGGGCAGTAAATTTTATTACCACAGTTATTAATATACGATCAAATGGTATTACTCTT	0	0	0	0	0	0	0	0	0	0	0	22	0	0	0	0	0	0	0	0	0	0	0	0	0	0
OTU_79	Arthropoda	Insecta	Ephemeroptera	Baetidae	Centroptilum	Centroptilum luteolum	100	Private		TTTAGCTGCTAACATTGCTCATGGGGGCTCTTCAGTAGATTTCGCTATTTTTTCTCTTCACCTAGCAGGGGTGTCCTCAATTCTTGGTGCGGTAAATTTTATTACTACAGTGATTAATATGCGTAGACCTGGAATAACTCCC	0	0	0	0	0	0	0	0	0	0	5	0	0	3151	2	0	3	37067	10	0	0	0	0	0	0	0
OTU_80	Arthropoda	Insecta	Diptera	Chironomidae	Tvetenia		96.3	Private	3	TTTATCATCAGGAATTGCTCACGCTGGAGCTTCAGTTGATTTAGCAATTTTTTCTCTTCATTTAGCAGGAATTTCTTCAATTTTAGGAGCTGTAAATTTTATTACTACCGTAATTAATATACGATCAGAAGGAATTACTTTA	7273	8242	1595	2230	415	330	3243	0	1217	726	0	4769	0	0	80	453	117	4	548	451	0	0	869	3992	3307	3354
OTU_81	Arthropoda	Insecta	Diptera	Chironomidae	Rheotanytarsus		100	Published		CCTATCTTCAAGAATTGCCCATAGAGGAGCTTCAGTTGATCTTGCTATTTTTTCTCTTCACTTAGCAGGAATCTCTTCAATTCTTGGTTCTGTAAATTTTATTACAACTGCAATTAATATACGTTCAAGAGGAATCACACTT	0	0	0	0	0	0	0	20	38807	115	307	0	0	0	38	4055	248	0	0	0	0	185	0	0	0	0
OTU_82	Tardigrada	Eutardigrada					84.09	Published		GCTAGCCCATAATTTCGCACACAGGGGGCCAGCAGTTGACTTAACAATTTTTTCACTTCATTTAGCCGGAGTGTCTTCGATTCTGGGAGCTACAAATTTTATCTCGACAATCCTTAACATACGAACTTCTTCAATAACACTA	0	37169	0	0	0	0	0	0	0	0	0	1875	0	0	0	0	0	0	0	0	0	0	0	0	0	0
OTU_83	Arthropoda	Insecta	Ephemeroptera	Baetidae	Baetis	Baetis alpinus	100	Published		TTTAGCTGCCAATATTGCACACGGCGGTGCTTCTGTTGATTTTGCTATTTTTTCCCTGCATCTTGCTGGGGTGTCCTCAATTTTAGGGGCAGTGAATTTCATTACTACTGTGATTAATATACGCAGTCCGGGTATAACTCTA	0	0	0	0	3	0	0	9	28486	6988	2217	3	34	0	0	3954	0	0	0	0	0	76	0	0	0	0
OTU_84	Arthropoda	Insecta	Diptera	Chironomidae	Tvetenia	Tvetenia verralli	99.26	Published	2	TCTTTCTTCTAGAATCGCCCACGCAGGGGCTTCCGTTGATTTAGCTATTTTTTCTTTACATTTAGCAGGAATCTCATCAATTTTAGGAGCTGTAAATTTTATTACTACAGTAATTAACATACGATCAGAAGGTATCTCATTA	78	770	655	8953	0	220	1285	530	4322	1504	540	73	1926	304	1002	2935	5379	1191	2794	2023	2283	0	0	1589	189	155
OTU_85	Arthropoda	Insecta	Diptera	Chironomidae			99.26	Private	3	GCTATCTTCAAGAATTGCTCACAGAGGGGCTTCAGTTGATCTTGCAATTTTTTCACTACATCTAGCAGGTATCTCTTCAATTCTTGGATCTGTAAATTTTATTACAACAGCCATTAATATGCGATCTAATGGTATCACCCTA	6637	17259	0	0	0	0	0	0	0	0	0	0	0	0	0	0	0	0	0	0	1683	0	0	0	0	0
OTU_86	Arthropoda	Insecta	Diptera	Blephariceridae			92.59	Published	4	TTTATCTAGAGCTATTGCACACGCAGGAGCTTCAGTAGATTTAGCTATTTTTTCCCTACATTTGGCTGGTATTTCTTCTATTTTAGGAGCCGTAAATTTTATTACCACTGTAATTAACATACGAACGACAGGAATTACGTTA	0	0	0	0	0	0	0	0	4175	14635	0	0	0	0	0	7076	0	0	0	0	0	0	0	0	0	0
OTU_87	Arthropoda	Insecta	Diptera	Tipulidae	Tipula	Tipula maxima	98.52	Early-Release		TCTCTCAGCAGGTATTGCTCATACAGGGGCCTCAGTAGATCTAGCAATTTTTTCTCTTCATTTAGCTGGAATTTCTTCAATTTTAGGTGCAGTAAATTTTATTACCACCGTAATTAATATACGATCTAGAGGAATTACCTTA	3266	0	0	0	0	0	239	0	670	283	2262	3549	71	207	113	174	54	34	316	0	0	0	0	1355	155	2197
OTU_88	Arthropoda	Insecta	Diptera	Chironomidae	Micropsectra	Micropsectra atrofasciata	100	Private	2 3	TTTATCTTCAAGAATTGCTCATAGAGGAGCATCAGTTGATTTAGCAATTTTTTCCCTACATTTAGCAGGAATTTCTTCTATTCTTGGGTCAGTAAATTTTATTACAACAGCTATTAATATACGCTCAAATGGAATTACATTA	26	855	4626	5142	1581	4463	78	6	14	23	31	65	134	28	19	161	34	67	119	1486	20881	0	13	170	78	66
OTU_89	Arthropoda	Insecta	Plecoptera	Nemouridae			93.33	Private	3 4	CCTGTCTGCTGGGATTGCGCACGCTGGTTCTTCAGTTGACATAGCAATTTTCTCCTTACATCTAGCAGGAGTCTCATCAATTTTGGGAGCTGTAAATTTTATTACTACTGTTATTAACATACGATCCGCAGGGATGACTCTA	0	0	2	0	0	0	0	19	27928	6396	0	0	0	0	67	4351	528	33	103	0	0	94	0	0	0	0
OTU_90	Annelida	Clitellata	Tubificida	Naididae	Tubifex	Tubifex tubifex	100	Published		TTAGCCAGAAACTTAGCTCACTCTGGGCCTTCCGTAGACCTGGCTATTTTCTCGCTACACTTGGCTGGTGTAGCATCGATCTTAGGAGCCATTAATTTCATTACTACAATAATTAATATACGTTGAAAAGGTATGCGCCTA	0	0	0	0	0	0	0	0	0	0	0	6	0	0	0	0	0	0	0	0	0	0	0	0	0	0
OTU_91	Arthropoda	Insecta	Ephemeroptera	Heptageniidae	Rhithrogena	Rhithrogena semicolorata	98.52	Private	2	ACTTTCTGCTGGAATTGCCCATGCTGGGGCTTCTGTTGACTTAGCAATTTTTTCTTTACATCTAGCTGGTGTTTCCTCTATTTTAGGAGCCGTGAATTTTATTACTACGACTATTAACATACGATCAAGAGGAATAACTATA	0	1479	0	2	0	84	138	0	53	0	0	2	2	0	0	0	0	0	0	0	25257	0	0	519	115	3
OTU_93	Arthropoda	Insecta	Diptera	Chironomidae	Cricotopus	Cricotopus bicinctus	100	Published		TCTTTCTTCTGGAATTGCTCATGCTGGAGCTTCAGTTGATTTAGCAATCTTTTCTTTACATTTAGCAGGTATTTCCTCTATTTTAGGAGCTGTAAATTTTATTACAACTGTAATTAATATGCGGTCAGAAGGAATTACTCTA	0	0	855	0	428	0	0	786	0	0	637	0	2552	368	360	26	919	1986	22045	888	0	0	0	0	0	0
OTU_94	Arthropoda	Insecta	Diptera	Chironomidae	Orthocladius	Orthocladius frigidus	100	Published	4	CCTATCTTCTGGAATTGCTCATGCAGGTGCTTCAGTTGATTTAGCTATTTTTTCTTTACATTTAGCAGGAATTTCTTCTATTTTAGGGGCTGTAAATTTTATTACTACTGTAATTAATATACGATCAAATGGAATTACTTTA	0	0	0	0	0	0	4695	62	2890	3546	239	5232	333	97	173	2760	9	17	472	0	0	0	0	7635	3785	2481
OTU_95	Arthropoda	Insecta	Diptera	Chironomidae			100	Private	1	TCTTTCTTCTGGAATTGCTCATGCCGGAGCTTCAGTTGATTTAGCTATTTTTTCCCTTCATTTAGCAGGTATTTCTTCAATTTTAGGAGCTGTTAATTTTATTACAACAGTAATTAATATACGATCAGAAGGAATTACTCTA	340	0	5438	0	1105	23	0	172	121	15	5482	0	5744	881	515	0	699	384	2006	268	4910	0	0	0	0	0
OTU_96	Arthropoda	Insecta	Diptera	Chironomidae	Brillia	Brillia bifida	99.26	Early-Release		TCTTTCATCTAATATTGCTCATACAGGGGCTTCTGTTGATTTAGCTATTTTTTCTCTTCATTTAGCTGGAATTTCTTCAATTTTAGGGGCCGTAAATTTTATTACAACAGTAATTAATATACGATCTCAAGGAATTACATTA	16188	4176	0	0	0	0	39	0	0	40	0	0	0	0	8	13	3	0	0	0	0	0	0	471	82	0
OTU_97	Arthropoda	Insecta	Diptera	Chironomidae	Orthocladius		97.78	Published		TCTTTCCTCTGGAATTGCTCATGCAGGTGCTTCTGTTGATCTTGCTATTTTCTCTCTTCACTTAGCAGGTATCTCCTCAATTTTAGGAGCTGTAAATTTTATCACTACTGTAATTAATATACGATCAAATGGTATTACTCTA	0	0	5	207	0	0	0	886	11060	2402	4471	0	155	49	3768	845	4202	871	2368	0	0	0	0	0	0	0
OTU_98	Arthropoda	Insecta	Diptera	Chironomidae	Potthastia		97.04	Private	3 4	CCTATCTTCAGGAATTGCTCATGCAGGAGCTTCTGTAGATTTAGCAATTTTTTCTCTTCATTTAGCAGGAATTTCTTCTATTTTAGGAGCAGTAAATTTTATTACTACTGTTATTAATATACGGTCTACTGGTATTACTTTA	0	0	0	0	0	0	2409	120	15218	3224	1762	0	0	14	79	5032	215	9	53	0	0	589	0	3528	0	0
OTU_99	Arthropoda	Insecta	Diptera	Blephariceridae	Liponeura		100	Private	3	TCTCTCAAGTGCCATTGCCCATGCCGGAGCCTCAGTCGATTTAGCTATTTTTTCTCTTCATTTAGCCGGGATTTCTTCCATTTTGGGGGCTGTAAACTTCATTACTACAGTTATTAATATGCGAACAACAGGAATTACTCTA	0	0	0	0	0	0	0	0	0	979	0	0	0	0	0	2038	0	0	0	0	0	84	0	0	0	0
OTU_100	Arthropoda	Insecta	Diptera	Chironomidae	Polypedilum		95.56	Published		TCTATCTTCAAGAATTGCCCATAGAGGGGCTTCCGTAGATTTAGCTATCTTTTCTCTCCATTTAGCAGGAGTTTCATCTATTTTAGGTTCTGTAAACTTTATTACAACAGTAATTAATATACGTTCTAGAGGAATTACTTTA	0	0	0	0	0	0	1073	348	4162	3607	1447	238	176	8	157	12065	1160	115	617	0	621	925	0	583	233	65
OTU_101	Arthropoda	Insecta	Diptera	Chironomidae	Orthocladius	Orthocladius frigidus	98.52	Published	1 2	CCTTTCTTCAGGAATTGCTCATGCTGGCGCCTCTGTTGACTTAGCTATTTTTTCCTTACATTTAGCGGGAATTTCTTCAATTTTAGGAGCCGTAAATTTTATTACTACTGTAATTAATATGCGGTCTAATGGGATTACTTTA	0	0	324	0	45	0	3643	8	55	28	209	10442	868	108	127	346	46	0	173	0	0	0	0	5008	2007	6823
OTU_102	Arthropoda	Insecta	Plecoptera	Nemouridae	Protonemura	Protonemura intricata	100	Published		GCTATCCGCCGGAATCGCTCACGCAGGTTCTTCCGTCGATTTAGCAATTTTCTCACTACACTTAGCGGGTGTTTCCTCAATTTTAGGAGCTGTAAATTTCATTACAACTGTAATTAATATACGATCCGCCGGTATAACATTA	0	0	0	0	0	0	106	0	10175	11490	56	5	0	4	9	6672	39	0	148	0	0	40	0	68	88	0
OTU_103	Arthropoda	Insecta	Diptera	Chironomidae	Orthocladius	Orthocladius fuscimanus	100	Published		TCTATCTTCTGGAATTGCTCATGCTGGAGCATCAGTAGATTTAGCAATTTTTTCTTTACATTTAGCTGGTATTTCATCTATTTTAGGAGCTGTTAATTTTATTACAACAGTAATTAATATACGATCTGAAGGAATTACTTTA	0	0	508	0	5998	363	351	29	2865	752	5673	0	1967	134	692	954	351	43	1622	0	2	0	0	631	457	0
OTU_104	Arthropoda	Insecta	Plecoptera	Leuctridae	Leuctra	Leuctra aurita	99.26	Published		CCTAGCAGCTGGTATTGCCCATGCTGGAGCTTCAGTTGACCTTGCTATTTTTTCATTACACTTAGCAGGGGTGTCTTCAATCCTCGGGGCTGTAAATTTTATTACCACAGTAATTAACATACGATCAAATGGAATAACACTA	0	0	0	0	0	0	2716	0	113	317	0	1990	0	0	0	227	3	0	0	0	0	0	190	2240	1522	1387
OTU_106	Arthropoda	Insecta	Plecoptera	Leuctridae	Leuctra		98.52	Private	3 4	CCTAGCAGCTGGAATTGCTCACGCCGGAGCTTCCGTTGACCTTGCTATTTTTTCATTACATTTAGCTGGAGTTTCATCGATCCTAGGAGCTGTAAACTTCATTACTACAGTAATCAATATACGTTCAAATGGAATGACACTA	0	0	0	0	0	0	882	0	0	0	0	10465	0	0	0	0	0	0	0	0	0	0	0	1459	2397	7383
OTU_107	Arthropoda	Insecta	Diptera	Empididae	Hilara	Hilara maura	100	Private	2 3	CCTTTCATCTGGAATTGCTCATGGTGGTGCTTCTGTTGATTTAGCAATTTTCTCTCTTCATTTAGCAGGTATTTCTTCTATTTTAGGGGCTGTAAATTTTATTACTACAGTAATTAATATACGTACCCCTGGAATTTCATTT	0	0	0	0	0	0	0	112	13328	1196	0	0	0	56	184	5858	1512	370	1587	0	0	84	0	0	0	0
OTU_108	Arthropoda	Insecta	Plecoptera	Perlodidae	Isoperla	Isoperla grammatica	99.26	Published	1 2	ACTCTCAGCTGGAATTGCACATGCCGGTGCTTCAGTTGATATAGCAATTTTTTCTCTCCATTTAGCTGGAGTTTCCTCAATTCTTGGGGCCGTTAATTTCATTACTACTGTCATTAATATACGATCAAGAGGAATAACTTTA	5821	0	0	0	0	0	257	0	2678	2886	0	47	0	0	24	2364	7	0	80	0	0	45	0	734	334	256
OTU_109	Arthropoda	Insecta	Diptera	Chironomidae	Cricotopus	Cricotopus tremulus	100	Private	3	TCTTTCTTCTGGAATTGCTCATGCTGGAGCTTCTGTTGATCTTGCCATCTTTTCTTTACATTTAGCAGGAATTTCTTCTATTTTAGGAGCTGTAAATTTTATTACAACTGTAATTAATATACGATCAGAAGGAATTACTTTA	0	0	0	2	0	0	0	19329	54	0	0	0	0	15	437	0	828	3772	190	0	0	0	0	0	0	0
OTU_110	Arthropoda	Insecta	Ephemeroptera	Heptageniidae	Rhithrogena		97.04	Published		ACTTTCTGCTGGAATTGCCCATGCTGGGGCTTCTGTTGATTTAGCAATTTTTTCTTTACACCTAGCCGGTGTTTCTTCTATTTTAGGGGCCGTGAATTTTATTACTACGACTATTAACATACGGTCAAGAGGAATAACTATA	0	0	0	0	0	3	0	0	414	173	379	0	0	0	0	24187	76	0	0	0	0	306	0	0	0	0
OTU_111	Arthropoda	Insecta	Diptera	Athericidae	Atherix		97.04	Private		TTTATCTTCAAGAATTGCTCACGCTGGAGGATCAGTTGATTTAGCTATTTTTTCTCTCCATTTAGCAGGAATTTCTTCTATTTTAGGAGCAGTAAATTTTATTACTACAGTAATTAATATACGATCAACTGGTATTACATTA	0	0	0	0	0	0	265	0	0	109	0	328	0	0	0	79	0	0	0	0	0	0	0	261	308	547
OTU_112	Arthropoda	Insecta	Diptera	Chironomidae			92.59	Published		TTTATCATCAGGAATTGCTCATGCTGGAGCATCAGTAGATTTAGCTATTTTTTCTTTACATTTAGCGGGAATTTCTTCTATTTTAGGTGCCGTAAATTTTATTACTACTGTTATTAATATACGCTCAGATGGAATCTCATTA	0	0	0	0	0	0	1211	71	467	407	612	2897	0	0	83	348	122	13512	36	0	0	0	0	1687	1107	1461
OTU_113	Arthropoda	Insecta	Diptera	Chironomidae	Cricotopus		97.78	Private		CTTATCCTCTGCTATTGCTCATGCAGGAGCCTCGGTTGACTTAGCAATTTTTTCTCTTCATTTAGCAGGAATTTCTTCTATTTTAGGAGCAGTTAATTTTATCACAACAGTAATTAATATACGATCAGAAGGTATTACCTTA	0	0	5	0	306	56	1208	1224	1111	380	648	314	2557	169	363	547	638	291	1289	0	0	0	0	2279	9266	193
OTU_114	Arthropoda	Insecta	Plecoptera	Nemouridae	Nemoura		96.3	Private		GCTATCTGCCGGAATTGCCCATGCAGGATCTTCGGTAGATATAGCAATTTTTTCATTACATTTAGCAGGAGTTTCTTCTATTTTGGGGGCTGTAAATTTCATTACAACTGTTATTAATATGCGATCAGCAGGAATGTCATTA	0	257	2290	0	0	0	160	0	0	0	0	44	0	0	0	3	0	0	0	0	0	0	0	213	17829	100
OTU_116	Arthropoda	Insecta	Diptera	Chironomidae	Phaenopsectra		100	Published	1 2	ACTTTCTTCTAATATTGCTCATAGAGGTGCTTCAGTAGATTTAGCAATTTTTTCTTTACATTTAGCTGGAGTATCTTCTATTTTAGGTTCAGTAAATTTTATTACAACTGTAATTAATATACGATCAAATGGAATTACTTTA	0	0	0	0	0	0	0	148	7782	7222	248	0	0	0	62	8101	100	11	743	0	0	995	0	0	114	0
OTU_117	Arthropoda	Insecta					83.58	Private		ATTATCTTCTATAGAATTTCATTCTGGAGCTTCTGTTGATTTAGCTATTTTTAGTTTACATTTAGCAGTATATCTTCATTATTAGGTGCAGTTAACTTTATTACTACAATAATTAATATGAGAACACCAAAAATGACTTGG	0	0	313	76	877	5	50	8	20	13	805	615	68	62	49	42	71	6	28	4	0	3	20722	174	119	249
OTU_118	Arthropoda	Insecta	Diptera	Chironomidae	Parametriocnemus		97.04	Private	2 3	CCTTTCTTCTGGAATTGCTCATGCTGGAGGTTCTGTTGATTTAGCTATTTTTTCTTTACATTTAGCAGGAATTTCTTCTATTTTAGGGGCGGTAAATTTTATTACCACTGTAATTAATATACGCTCAAATGGAATTACTTTA	0	0	0	0	0	0	3598	10	1544	1543	0	3482	0	0	0	1368	31	0	0	0	63	39	0	4804	6757	2470
OTU_119	Arthropoda	Insecta	Diptera	Chironomidae			95.56	Private	3	TCTATCCTCAGGAATTGCCCATGCTGGTGCATCTGTTGATTTAGCTATTTTTTCTTTACATTTAGCAGGAATTTCATCAATTTTAGGAGCAGTAAACTTTATCACAACAGTGATTAATATACGGTCAGAAGGAATTACTTTA	0	0	482	0	40	0	1558	368	789	895	355	4993	897	93	436	568	675	342	850	0	0	0	0	2516	1623	2750
OTU_122	Arthropoda	Insecta	Diptera	Drosophilidae			94.07	Published	1 2	TTTATCCTCAGGAATTGCTCACGGAGGAGCTTCAGTAGATTTAGCAATTTTTTCTCTTCATTTAGCGGGTATTTCTTCTATTTTAGGAGCAGTAAATTTTATTACTACTATTATTAATATACGATCAACAGGAATTTCATTT	4154	0	0	0	0	0	295	0	81	12	117	0	141	14	21	0	0	3	41	10055	0	0	0	281	97	0
OTU_123	Arthropoda	Insecta	Diptera	Chironomidae	Tanytarsus	Tanytarsus pallidicornis	100	Published		TTTATCTTCAAGAATTGCTCATAGAGGCGCTTCTGTAGATTTAGCTATTTTTTCTCTCCATTTAGCAGGTATCTCTTCAATCTTAGGGTCCGTTAATTTTATTACAACAGCTATTAATATACGATCAAATGGAATTACTTTA	0	0	0	0	0	39	0	18	0	0	41	0	0	15802	21	0	11	0	139	0	4314	0	0	0	0	0
OTU_124	Arthropoda	Insecta	Coleoptera	Dytiscidae	Agabus	Agabus picotae	100	Published	4	TTTATCATCTGGAATTGCACATGGGGGAGCTTCTGTAGATTTAGCTATTTTTAGATTACATTTAGCTGGAATTTCTTCTATTTTAGGAGCAGTAAATTTTATTACAACAATTATTAATATACGATCTATAGGTATAACTTTT	2031	15937	905	0	0	0	0	0	0	0	17	0	0	0	0	0	0	0	0	0	0	0	0	42	0	0
OTU_125	Arthropoda	Insecta	Diptera	Chironomidae	Microtendipes	Microtendipes pedellus	99.26	Private	1	TTTATCTTCTAATATTGCTCATAGTGGGGCATCTGTTGATTTAGCTATTTTTTCTCTTCATTTAGCAGGTGTATCTTCAATTTTAGGATCAGTAAATTTCATTACAACAGTAATTAATATACGATCTAATGGAATTACTTTA	0	0	0	0	0	0	3	90	239	48	2226	0	816	723	914	1630	5680	998	3940	0	0	0	0	0	0	0
OTU_126	Arthropoda	Insecta	Diptera	Chironomidae	Microtendipes		97.04	Early-Release	3	TTTATCTTCTAACATTGCTCATAGAGGAGCATCTGTTGACCTTGCAATTTTTTCATTACATTTAGCGGGAATTTCTTCAATTTTAGGTTCAGTAAATTTTATTACTACAGTAATTAATATACGATCAAATGGAATTACTTTA	0	0	1704	0	0	192	0	0	1769	280	0	0	0	0	0	15519	2	0	0	0	0	301	0	3	0	0
OTU_127	Arthropoda	Insecta	Plecoptera	Leuctridae	Leuctra	Leuctra fusca	100	Published	2	CCTTGCAGCAGGCATTGCCCATGCTGGGGCCTCAGTTGATCTCGCTATTTTTTCCTTACATTTAGCAGGAGTATCCTCAATTCTAGGGGCTGTAAATTTCATTACAACGGTGATCAATATACGATCCAATGGAATAACTCTA	737	2523	0	117	0	0	879	0	0	58	0	11	0	0	0	125	0	11	0	0	10550	0	0	658	233	82
OTU_129	Annelida	Clitellata	Tubificida	Naididae	Tubifex	Tubifex tubifex	100	Published		CCTAGCTAGAAATCTGGCTCATTCTGGGCCTTCTGTAGACTTAGCTATTTTCTCTCTACATTTAGCTGGGGTGGCATCGATTCTAGGAGCTATTAACTTTATTACTACAATAATTAACATGCGATGAAAAGGGATACGCCTT	0	53	4515	764	3533	3278	21	0	0	0	53	74	0	0	0	2852	0	0	0	1047	1842	3394	36	0	0	0
OTU_130	Arthropoda	Insecta	Diptera	Pediciidae	Pedicia	Pedicia occulta	100	Published		CTTATCTTCTGGAATTGCCCATGCTGGAGCTTCAGTTGATTTAGCTATTTTTTCCCTTCACTTAGCAGGGATCTCTTCTATTTTAGGAGCTGTAAATTTTATTACAACAGTTATTAATATACGATCATCAGGGATTACTTTT	2898	11467	4992	0	0	0	0	0	0	0	0	0	0	0	0	0	0	0	0	0	964	0	0	0	0	0
OTU_131	Arthropoda	Insecta	Diptera	Chironomidae	Tvetenia	Tvetenia calvescens	99.26	Published		TCTTTCTTCTGGAATTGCCCATGCAGGTGCATCAGTAGATTTAGCAATTTTTTCTTTACATTTAGCGGGTATTTCTTCAATTTTAGGAGCAGTAAATTTTATTACAACAGTTATTAATATACGATCAGAAGGAATTACATTA	818	0	143	304	0	277	682	0	650	337	0	412	73	17	65	473	36	97	140	0	9163	0	0	1423	420	659
OTU_132	Arthropoda	Insecta					82.11	Published		TTTATCTAGTATTGAAAGTCATTCAGGAGGTTCAGTTGATCTTGTTATTTTTAGTTTACATTTAGCTGGTATTTCATCATTATTAGGAGCTATAAATTTTATTACAACAATTTGTAATATGAGAACTAATAATATGACATGG	7344	724	0	1719	0	3274	801	0	263	32	2261	1051	219	43	59	684	15	35	93	0	0	48	0	270	323	1048
OTU_133	Arthropoda	Insecta	Diptera	Chironomidae	Corynoneura		100	Published		CCTTTCTTCAAATATTGCTCATGCGGGAGCTTCAGTTGATTTAGCAATTTTCTCTCTTCATTTAGCAGGAATTTCTTCAATTTTAGGAGCAGTAAATTTTATTACTACTGTAATTAACATACGTTCAGAAGGAATCTCATTA	0	0	0	0	0	0	1959	0	2060	970	0	2067	0	3	10	1059	0	0	0	0	0	0	2	1656	834	955
OTU_135	Arthropoda	Insecta	Diptera	Thaumaleidae	Thaumalea	Thaumalea verralli	100	Published	2	TTTATCTTCAGGAATTGCTCATGCAGGAGCTTCTGTTGATTTAGCAATTTTTTCTCTTCATTTAGCAGGAATTTCTTCTATTTTAGGAGCAGTTAATTTTATTACGACAGTTATTAATATACGATCTAGAGGGATTACATTA	0	0	0	0	2692	0	0	0	0	0	0	0	0	0	0	0	0	0	0	0	0	0	0	0	0	332
OTU_136	Arthropoda	Insecta	Ephemeroptera	Baetidae	Procloeon	Procloeon pennulatum	99.26	Published		ATTATCTGCTAACATCGCCCATGGGGGATCTTCAGTGGATTTTGCTATTTTTTCGCTTCACCTAGCTGGGGTATCTTCTATTTTGGGTGCAGTAAATTTTATTACTACGGTAATTAATATGCGCAGCCCTGGTATAACACTA	0	0	8950	0	0	0	0	0	0	0	238	0	43	8237	26	0	50	6	104	0	0	14	0	0	0	0
OTU_137	Arthropoda	Insecta	Ephemeroptera	Baetidae	Baetis		96.3	Published		TTTAGCGGCTAATATCGCCCACGGCGGTGCTTCTGTTGATTTTGCTATTTTTTCCCTTCATCTTGCTGGGGTGTCCTCAATTTTAGGGGCAGTGAATTTCATTACTATACTGTGATTAATATACGCAGTCCGGGTATAACTCTA	0	0	0	0	0	0	0	0	9000	2419	5844	0	77	0	3	1381	2	0	0	0	0	11	0	0	0	0
OTU_138	Arthropoda	Insecta	Diptera	Simuliidae	Simulium	Simulium intermedium	100	Published	2	CTTATCCTCTGGAATTGCTCATGCAGGAGCTTCTGTTGATTTAGCTATTTTTTCTCTTCACCTAGCTGGAATTTCTTCTATTTTAGGAGCTGTTAATTTTATTACTACTATTATTAATATACGATCAAATGGAATTACTTTT	0	0	1174	0	133	94	178	1033	224	61	3216	937	468	74	93	78	122	14	243	0	0	0	0	213	306	915
OTU_139	Arthropoda	Insecta	Diptera	Chironomidae			94.81	Private		TCTATCTTCAGGTATTGCTCACGCTGGAGGATCTGTGGACTTAGCCATTTTTTCTTTACATTTAGCTGGTATTTCTTCAATTTTAGGAGCAGTAAATTTTATTACTACAGTAATTAATATGCGATCAAATGGTATCACTTTA	12098	3344	0	0	226	0	70	0	181	0	0	125	0	0	0	61	0	0	0	0	5	0	0	47	139	83
OTU_140	Arthropoda	Insecta	Diptera	Chironomidae	Corynoneura		97.78	Published		TCTTTCTTCAAATATTGCCCATGCAGGAGCTTCAGTTGATTTAGCAATTTTCTCTCTTCATTTAGCAGGAATTTCTTCAATTTTAGGGGCAGTAAATTTTATTACTACTGTAATTAATATACGTTCAGAAGGAATCTCATTA	696	0	0	0	0	0	2596	0	1346	791	0	4119	2	0	4	1151	0	0	5	0	0	0	0	2827	2097	2637
OTU_141	Arthropoda	Insecta	Diptera	Chironomidae			90.37	Published	1	TCTTTCCTCAGGTTTAGCACATGCTGGAGCTTCTGTAGATCTAGCAATTTTTTCTCTTCATCTAGCTGGTATTTCTTCTATTTTAGGAGCTGTAAATTTTATCACAACTGTAATTAATATGCGTTCAGAAGGTATTTCCCTA	12257	728	41	0	0	232	117	0	348	72	143	227	0	0	49	113	0	0	309	670	12	0	0	250	340	208
OTU_142	Arthropoda	Insecta	Diptera	Chironomidae	Orthocladius		95.56	Private		TCTATCTTCAGGAATTGCTCATGCTGGTGCATCTGTAGATTTAGCTATTTTTTCTTTACATTTGGCAGGTATCTCTTCAATTTTAGGAGCTGTTAATTTTATTACTACTGTAATTAATATACGATCAAATGGTATTACTTTA	0	0	0	73	0	0	0	1071	3719	1755	2372	0	133	25	496	1376	308	252	6439	0	5	111	0	0	0	0
OTU_143	Arthropoda	Insecta	Diptera	Chironomidae			91.11	Published		TCTATCTTCTAGTATTGCCCACAGTGGGGCTTCGGTCGATTTAGCCATTTTTTCTTTACATTTAGCAGGAATTTCCTCTATTCTAGGATCTGTTAATTTTATTACAACTGTAATCAATATACGATCAAAAGGAATCACTTTA	0	0	5471	0	0	0	0	115	0	0	1487	0	604	2391	60	179	503	118	265	0	0	72	222	0	106	0
OTU_144	Arthropoda	Insecta	Diptera	Chironomidae			91.85	Private	2 3	TCTCTCCTCTGGAATTGCACATGCTGGAGCCTCTGTTGATTTAGCTATCTTTTCTTTACATTTAGCCGGAATTTCTTCTATCTTAGGAGCAGTAAATTTTATTACAACAGTAATTAACATACGTTCAGCAGGAATTACTTTA	0	0	0	0	0	0	2908	0	519	56	0	1930	0	0	0	0	0	0	0	0	0	0	0	3954	2148	1280
OTU_145	Arthropoda	Insecta	Diptera	Chironomidae			97.04	Private	1	TCTTTCTTCTGGAATTGCTCACGCCGGAGCTTCAGTTGATTTAGCTATTTTTTCCTTACATTTAGCAGGAATTTCTTCTATTTTAGGAGCTGTAAATTTCATTACAACAGTAATTAATATACGATCTGAAGGTATTACTTTA	0	0	0	2	0	0	47	6784	744	966	979	100	665	449	1908	186	1600	1393	860	0	0	0	0	100	172	162
OTU_146	Arthropoda	Insecta	Diptera	Chironomidae			95.56	Private	1	CCTATCTTCTGGTATTGCCCATGCAGGAGGATCAGTAGATTTAGCTATTTTTTCTCTTCATTTAGCAGGAATTTCTTCCATTTTAGGCGCAGTAAATTTTATTACAACAGTTATTAACATACGTTCAGAAGGGATTTCGTTA	0	0	154	3313	0	1541	44	245	461	2355	2177	1942	116	4	78	2871	126	16	512	0	0	12	0	28	509	1515
OTU_147	Arthropoda	Insecta	Plecoptera	Leuctridae	Leuctra	Leuctra castillana	100	Published	2	CCTAGCAGCAGGGATTGCTCATGCTGGAGCTTCAGTCGATTTGGCTATCTTTTCATTACACTTAGCAGGAGTGTCCTCAATCCTCGGGGCAGTAAATTTTATTACAACAGTAATTAATATACGATCAAACGGAATAACACTT	1156	0	0	0	0	0	4483	0	406	235	1538	66	530	115	84	250	167	5	446	0	0	0	0	843	810	21
OTU_148	Arthropoda	Insecta	Diptera				88.15	Published		TTTATCTTCTAATATTGCTCATAGAGGGGCCTCCGTTGATTTAGCAATTTTTTCATTACACCTAGCTGGAATTTCTTCAATTTTAGGGGCGGTGAATTTTATTACTACGGCTGTTAATATACGAAGAGACGGAATTACTTTA	0	0	0	0	0	0	99	2446	312	135	0	320	72	75	3371	36	1508	3700	1538	0	0	0	0	212	130	451
OTU_149	Arthropoda	Insecta	Diptera	Chironomidae	Boreoheptagyia		100	Private		TCTTTCATCAGGAATTGCTCATGCAGGTGCTTCAGTTGACCTGGCAATTTTTTCTTTACACTTAGCTGGAATTTCTTCTATTTTAGGGGCAGTAAATTTTATTACTACTGTAATTAATATGCGATCTAATGGAATTACTTTA	0	0	0	0	660	0	0	0	993	951	0	62	128	18	29	275	73	48	66	0	0	0	0	0	92	0
OTU_150	Heterokontophyta	Oomycota					80.49	Private	3	TTTATCAGGTATTGAAGCACACCCAACACCTTCAGTTGATTTTGCTATTTTTAGTTTGCATTTAGCCGGAGCTTCTTCATTAGCGGGTTCAGTAAATTTTATTTCAACCATTTGAAATATGCGTGCACGTGGAATGCGAATG	0	0	201	0	4014	0	0	0	90	12	310	19	86	195	79	149	124	36	370	0	0	385	0	0	0	163
OTU_151	Arthropoda	Insecta	Ephemeroptera	Heptageniidae	Rhithrogena		99.26	Published		ACTTTCTGCTGGGATTGCCCACGCTGGAGCTTCTGTTGACCTAGCAATTTTTTCTTTACATCTAGCCGGTGTTTCTTCTATTTTAGGGGCTGTGAATTTTATTACTACAACTATTAACATACGGTCGAGTGGAATAACTATA	0	0	0	0	0	0	535	2	6567	2398	13	11	0	0	31	2735	60	0	215	0	533	26	0	1372	84	36
OTU_152	Heterokontophyta	Oomycota					77.04	Published		TTTATCAGCTATTGAAGCACACCCATCACCTTCTGTTGATTTCGCTATTTTTAGTTTACATTTAGCTGGTGCTTCTTCATTAGCCGGTTCCGTAAACTTCATATCAACAATTTGAAATATGCGTGCTCGTGGTATGCGAATG	0	0	8172	3	3623	81	0	0	0	0	0	0	0	0	0	0	0	0	0	2418	876	569	0	0	0	0
OTU_153	Arthropoda	Insecta	Diptera	Dixidae	Dixa		95.56	Private	3	TTTATCATCAACTATTGCTCATGCCGGGGCTTCAGTTGATTTAGCTATTTTTTCTTTACATTTAGCTGGGATTTCATCTATTTTAGGGGCTGTAAATTTTATTACGACAGTAATTAATATGCGATCTCATGGAATTACGTTT	0	211	0	1889	0	0	1141	0	214	22	0	1288	0	0	4	29	0	0	48	0	6179	0	0	1228	979	1082
OTU_154	Arthropoda	Insecta	Diptera	Chironomidae	Rheocricotopus	Rheocricotopus robacki	100	Published		GCTTTCATCAGGAATTGCTCATACTGGAGGTTCTGTAGATTTAGCTATTTTTTCTCTTCATTTAGCAGGTATTTCTTCTATTTTAGGTGCAGTAAATTTTATTACTACTGTTATTAATATACGATCAAATGGAATTACTCTA	13265	256	0	0	0	0	0	0	0	0	207	6	0	0	7	4	0	0	0	0	0	0	0	0	60	82
OTU_155	Arthropoda	Insecta	Diptera	Chironomidae			91.85	Published		ACTGTCTTCAGGTATTGCTCATGCTGGTGGATCTGTTGATCTCGCAATTTTTTCTCTTCATTTAGCAGGTATCTCTTCTATTTTAGGCGCTGTAAATTTTATTACAACTGTTATTAATATACGATCTGAAGGAATTACCTTA	0	0	0	0	0	0	0	13394	0	0	0	0	0	0	0	0	0	7	0	0	0	0	0	0	0	0
OTU_156	Arthropoda	Insecta	Ephemeroptera	Baetidae	Baetis	Baetis alpinus	100	Published		CCTATCTGCTAATATCGCACATGGGGGTTCTTCGGTAGATTTTGCAATTTTTTCACTTCATTTGGCTGGTGTGTCCTCTATCTTGGGAGCGGTTAATTTTATTACAACTGTAATTAATATGCGTAGTCCTGGTATAAGTCTA	0	0	0	0	0	0	58	14	1495	1428	480	547	1551	119	795	4169	433	92	486	0	0	8	0	0	86	338
OTU_157	Arthropoda	Insecta	Diptera	Chironomidae	Orthocladius		97.04	Private	3	TTTATCTTCTGGAATTGCTCATGCTGGGGGTTCCGTAGATTTAGCTATTTTTTCTTTACATTTAGCAGGTATTTCATCTATTTTGGGAGCTGTAAATTTTATTACTACTGTAATTAACATACGATCTGATGGTATTACCTTA	5675	1617	0	0	0	0	954	0	58	90	0	530	0	0	0	82	121	0	147	0	0	0	0	1327	882	463
OTU_158	Arthropoda	Insecta	Diptera	Chironomidae	Paracricotopus		97.04	Published		CCTATCTTCCGGAATTGCCCATACTGGAGGTTCTGTAGATTTAGCTATTTTTTCTTTACATTTAGCCGGAATTTCTTCTATTTTAGGAGCTGTAAATTTTATTACTACTGTAATTAATATACGATCTAATGGAATTACTCTA	0	0	0	0	0	0	1604	39	1005	407	452	3751	319	42	185	180	435	36	415	0	0	0	0	899	1247	2305
OTU_159	Arthropoda	Insecta	Diptera	Chironomidae			94.81	Private	3	CCTTTCTTCAGGAATTGCTCATGCTGGTGCTTCTGTAGATCTAGCTATTTTTTCATTACATTTAGCTGGTATTTCTTCAATTTTAGGAGCAGTAAATTTTATTACAACCGTAATTAATATACGATCAGAAGGAATTACTTTA	0	0	0	0	0	0	114	39	467	2505	191	1284	0	0	129	288	0	0	856	0	1015	0	0	31	87	1651
OTU_160	Arthropoda	Insecta	Coleoptera	Scirtidae	Hydrocyphon	Hydrocyphon deflexicollis	100	Published		TCTTTCTGCAGCTGTGGCTCATAGAGGAGCTTCAGTTGACTTAGCTATTTTTAGATTACATTTAGCAGGAATTTCTTCTATTTTAGGGGCAGTAAATTTTATTTCCACAGTTATTAATATACGATCAACTGGAATAACTTTT	0	0	0	0	0	0	0	0	0	0	0	0	0	0	0	0	0	0	0	0	6368	0	0	0	0	0
OTU_161	Arthropoda	Insecta					75.19	Published	1 2	TCTATCAGCAGGTTTGGCTCATTCAGGACCAAGTGTTGACATGGCTATTTTTAGTCTTCATATAGCCGGTTTATCATCATTATTTGGCGCTATAAACTTTATAACAACTGTTATAAATATGTGAATTCCTGGTATGTATTGG	0	0	0	1189	0	5209	0	5	0	0	0	56	24	6	4	0	0	0	0	0	6947	0	0	0	0	0
OTU_162	Arthropoda	Insecta	Diptera	Tipulidae	Tipula	Tipula obscuriventris	98.52	Early-Release		TTTATCAGCAGGTATTGCTCATACAGGAGCATCAGTTGATTTAGCTATTTTCTCATTACATTTAGCAGGAATTTCATCAATTTTAGGAGCAGTAAATTTTATTACAACAGTAATTAATATACGATCAAGTGGTATTACTTTA	877	525	0	0	0	0	793	0	244	205	0	281	0	15	12	93	4	0	182	0	577	0	0	686	640	158
OTU_163	Arthropoda	Insecta	Diptera	Chironomidae	Corynoneura	Corynoneura lobata	100	Published		TCTTTCTTCAAATATTGCTCATGCTGGGGCTTCTGTAGACTTAGCTATTTTCTCACTTCATTTAGCCGGTATTTCTTCAATTTTAGGGGCAGTAAATTTTATTACAACCGTAATTAACATGCGATCAGAGGGTATTTCACTA	11906	1210	0	0	0	0	9	0	34	0	0	20	0	0	0	6	0	0	0	0	0	0	0	46	5	0
OTU_164	Arthropoda	Insecta					79.59	Published		ACTTTCAGCAGGATTAGCTCATTCTGGACCAAGTGTTGATATGGCAATATTTAGCTTACACATAGCTGGTTTGTCTTCTCTATTTGGTGCAATAAACTTTATAACTACAATAATAAACATGCGTGTTCCAGGAATGTACTGG	8612	0	0	0	276	0	0	0	16	31	174	0	43	56	27	0	0	0	139	0	3214	0	0	0	0	0
OTU_165	Arthropoda	Insecta	Plecoptera	Leuctridae			94.81	Published	4	CCTAGCGGCTGGGATCGCCCACGCCGGTGCTTCAGTTGACCTTGCTATTTTTTCATTACATTTAGCAGGGGTATCATCAATTTTAGGGGCCGTAAATTTTATCACCACAGTAATTAACATACGTTCAAATGGAATAACATTA	5462	3849	0	0	0	0	22	0	178	125	3904	0	257	23	4	82	0	0	0	0	0	0	0	0	0	0
OTU_166	Arthropoda	Insecta	Diptera	Chironomidae	Paracricotopus	Paracricotopus niger	100	Private		CCTATCATCTGGAATTGCTCATACTGGAGGTTCTGTAGATTTAGCTATTTTTTCATTACATTTAGCAGGAATTTCTTCTATTTTAGGAGCTGTAAATTTTATTACTACTGTAATTAATATACGATCTAACGGAATTACATTA	0	0	2	0	0	0	0	808	844	150	54	3	104	64	1770	1562	2119	3001	738	0	0	0	0	0	0	147
OTU_167	Arthropoda	Insecta	Diptera	Chironomidae	Micropsectra	Micropsectra atrofasciata	100	Early-Release		TCTATCTTCAAGAATTGCTCATAGTGGTGCATCAGTTGATTTAGCAATTTTTTCCCTACATTTAGCAGGAATTTCTTCTATTTTAGGTTCTGTAAATTTTATTACAACAGCAATTAATATACGATCAAATGGAATTACATTA	0	0	0	0	0	0	0	56	220	386	1870	26	498	127	174	3492	512	96	612	0	0	0	0	221	0	10
OTU_168	Arthropoda	Insecta	Plecoptera	Nemouridae	Protonemura	Protonemura meyeri	100	Private		CCTATCTGCTGGAATTGCTCATGCTGGCTCTTCAGTTGACATAGCAATTTTCTCGTTGCATCTAGCAGGGGTTTCATCAATTTTAGGAGCTGTAAATTTTATTACAACTGTGATTAATATGCGATCAGCAGGAATAACGCTT	0	0	0	6883	0	78	40	0	41	112	0	0	0	0	0	139	0	0	14	0	4937	70	0	0	0	0
OTU_169	Arthropoda	Insecta	Coleoptera	Elmidae	Elmis	Elmis rioloides	100	Published		TTATCAGCCAATATTGCTCACAGAGGATCTTCTGTAGACCTAGCTATTTTCAGCCTTCATTTAGCTGGGATCTCATCAATTTTAGGAGCTGTAAATTTTATTACAACTGTAATTAATATGCGTTCCCCTGGAATAACATTC	0	0	0	0	0	0	0	13	956	247	0	0	2176	143	397	264	317	161	205	0	0	0	0	0	0	0
OTU_170	Arthropoda	Insecta	Diptera	Empididae	Wiedemannia	Wiedemannia rhynchops	100	Private	3	TATCTTCAGGAATTGCTCACGGAGGAGCCTCTGTAGATCTAGCAATTTTTTCATTACATTTAGCAGGAATCTCGTCTATTCTAGGTGCAGTAAATTTTATTACTACTATCATTAATATACGATCAACAGGAATTTCATTT	0	0	0	0	0	0	0	1538	157	443	159	0	0	12	1215	2400	653	1325	730	0	1886	0	0	0	8	0
OTU_171	Arthropoda	Insecta	Diptera	Chironomidae	Boreoheptagyia		96.3	Private	3 4	TCTTTCGTCAGGAATTGCACATGCAGGTGCCTCAGTTGACCTGGCAATTTTTTCTTTACACTTAGCTGGAATTTCTTCTATTTTAGGAGCAGTAAATTTTATTACTACTGTAATTAATATACGATCTAATGGAATTACTTTA	0	0	0	368	763	0	146	3	439	283	0	0	20	13	65	120	0	5	0	0	0	0	0	0	2	0
OTU_172	Arthropoda	Insecta	Diptera	Chironomidae	Cricotopus		97.78	Early-Release		TCTTTCTTCTGGTATTGCTCACGCTGGAGCATCAGTTGATTTAGCAATTTTTTCTTTACATTTAGCAGGAATCTCTTCAATTTTAGGAGCAGTAAATTTTATCACTACAGTAATTAATATACGGTCAGAAGGTATTACTTTA	0	0	0	0	0	0	0	28	0	0	10	0	0	39	198	0	412	466	10053	0	2	0	0	0	0	0
OTU_173	Arthropoda	Insecta	Diptera	Blephariceridae	Liponeura	Liponeura cinerascens	100	Private	3	TTTGTCTAGAGCTATTGCACACGCCGGAGCATCGGTAGATCTTGCCATTTTTTCTCTACATTTAGCCGGAATTTCATCTATTTTAGGAGCTGTAAATTTTATTACTACAGTTATTAATATGCGAACAACGGGAATTACTTTA	0	0	0	0	0	0	0	10	2685	5603	0	0	0	0	141	2214	148	0	1283	0	0	150	0	0	0	0
OTU_174	Arthropoda	Insecta	Diptera	Tabanidae	Tabanus	Tabanus cordiger	100	Published	2	TCTATCAGCTGCAATTGCCCATGGAGGAGGATCAGTTGATTTAGCAATTTTTTCATTACACTTAGCAGGAATTTCTTCTATTTTAGGAGCTGTTAATTTCATTACTACAGTAATTAATATACGATCTACAGGTATTACTTTC	0	0	0	0	0	0	0	0	0	0	0	0	0	0	0	0	0	6	0	0	0	0	0	0	0	0
OTU_175	Arthropoda	Insecta	Diptera	Chironomidae	Tokunagaia		98.52	Private		TCTTTCTTCTGGAATTGCTCATGCTGGAGCTTCAGTTGATTTAGCAATTTTTTCTTTACATTTAGCAGGTATCTCATCTATTTTAGGAGCAGTTAATTTTATTACTACTGTTATTAATATACGATCAGAAGGAATCACTTTA	0	0	0	0	0	0	0	6611	266	241	0	0	308	13	218	104	961	672	28	0	0	0	0	0	0	0
OTU_176	Arthropoda	Insecta	Diptera	Chironomidae	Eukiefferiella		95.56	Private	3	TCTTTCTTCTGGGTTAGCCCACGCAGGCGCGTCAGTAGATTTAGCAATTTTTTCTCTCCACTTAGCTGGTATTTCTTCTATTTTAGGTGCTGTTAATTTTATCACAACAGTAATTAATATACGCTCAGAAGGAATTTCATTA	0	0	0	0	0	0	57	356	1028	834	502	57	742	663	550	1809	1317	285	938	0	0	0	0	37	75	33
OTU_177	Arthropoda	Branchiopoda	Anomopoda	Chydoridae	Alona	Alona rectangula	98.51	Private	3 4	TCTATCTGCTGGAATTGCCCATGCTGGTGCTTCTGTAGACTTAAGTATTTTTTCTTTACATTTAGCTGGTATTTCTTCAATTTTAGGGGCTGTTAATTTTATTACAACTGTAATTAATATGCGATCTTATGGAATAACTCTA	0	0	220	0	0	0	0	0	0	0	0	0	0	1321	0	0	0	0	4	0	0	0	8048	0	0	0
OTU_178	Arthropoda	Insecta	Diptera	Chironomidae	Rheocricotopus	Rheocricotopus chalybeatus	100	Private		TTTATCTGCAGGAATCGCCCATACTGGGGGATCTGTAGATTTAGCAATTTTTTCTCTTCATTTAGCAGGGATTTCTTCTATTTTAGGAGCAGTAAATTTTATTACTACTGTTATTAATATACGTTCTAATGGAATTACTTTA	0	0	0	0	0	0	0	36	0	0	0	0	59	44	163	40	1857	3377	1247	0	0	0	0	0	0	0
OTU_179	Arthropoda	Insecta	Coleoptera	Elmidae	Elmis	Elmis maugetii	100	Published		TTTATCAGCTAACATTGCCCATAGAGGATCTTCTGTAGATTTAGCTATTTTTAGCCTTCACTTAGCTGGAATCTCATCAATCTTGGGAGCTGTAAATTTTATTACAACTGTAATTAATATACGTTCTCCTGGAATAACATTT	0	0	0	0	0	0	0	0	103	31	0	457	259	17	33	23	292	95	74	0	0	0	0	0	219	513
OTU_180	Arthropoda	Ostracoda	Podocopida	Candonidae	Cryptocandona	Cryptocandona vavrai	99.26	Private	2 3	CTTTCAAGTAATATCGCCCACCCTGGATCTAGCATTGATCTTTCAATCTTTTCTTTACACCTTGCTGGTGCCTCTTCAATTCTTGGTGCAATCAATTTCATCACCACAATTATAAATATACGAGCCCCTAGAATAACTCTT	0	0	0	0	0	0	0	0	0	0	0	4	0	0	0	0	0	0	0	0	0	0	0	0	0	0
OTU_181	Arthropoda	Insecta	Diptera	Calliphoridae	Calliphora	Calliphora vomitoria	100	Published	2	TTTATCTTCTAATATTGCACATGGAGGAGCTTCTGTTGATTTAGCTATTTTTTCTTTACATTTAGCAGGAATTTCTTCAATTTTAGGAGCTGTAAATTTTATTACTACAGTTATTAATATACGATCAACAGGTATTACCTTC	0	0	0	0	0	0	0	0	7425	99	0	0	0	0	19	1822	0	83	283	0	0	0	0	0	13	0
OTU_182	Arthropoda	Insecta	Diptera	Simuliidae	Simulium	Simulium rubzovianum	100	Published	2	ACTTTCATCAGGAATTGCCCATGCCGGAGCATCAGTAGATTTAGCTATTTTTTCTCTTCACCTTGCCGGAATTTCTTCAATTTTAGGAGCTGTAAATTTTATTACAACAATTATTAATATACGATCTAATGGAATTACATTT	0	0	577	0	0	0	0	8	0	0	1266	0	237	42	327	95	117	13	386	0	0	0	0	0	0	0
OTU_183	Arthropoda	Insecta	Coleoptera	Elmidae	Limnius	Limnius volckmari	100	Published		ACTGTCAGCTAATATTGCCCACAGAGGATCTTCTGTAGATCTGGCAATTTTTAGTCTCCATTTAGCCGGAATTTCCTCGATTCTTGGAGCAGTTAATTTCATTACAACTGTTATTAATATACGATCTCCAGGAATAACTTTT	0	0	0	0	0	0	0	0	30	0	0	0	0	0	0	0	0	0	90	0	0	0	0	0	0	0
OTU_184	Arthropoda	Insecta	Diptera	Chironomidae	Limnophyes	Limnophyes pentaplastus	100	Private	3	TCTTTCTTCTAGAATTTCACATGCTGGAGCCTCAGTTGACTTAGCTATTTTTTCTTTACATTTAGCGGGTATTTCTTCAATTTTAGGGGCTGTAAATTTTATTACTACAGTAATTAACATACGATCTGAAGGAATTACTTTT	3124	0	0	0	0	0	135	0	284	12	1203	226	310	21	82	68	0	18	115	0	0	0	0	106	90	15
OTU_185	Annelida	Clitellata	Tubificida	Naididae	Chaetogaster		100	Private	3	TCTATCAAGAAATCTTGCACACGCAGGACCATCAGTAGATATGGCTATTTTTTCCCTACATTTAGCTGGTGCATCATCAATCTTAGGAGCAGTAAACTTTATTACTACGGTAATTAACATACGATGAAACGGTATACGACTA	0	0	509	0	555	0	111	7	14	0	57	19	16	999	10	11	21	4	38	73	259	12	337	134	102	73
OTU_186	Arthropoda	Insecta	Diptera				88.89	Published		TTTATCTTCTAATATTGCTCATAGAGGGGCCTCCGTTGACTTAGCAATTTTTTCATTACATCTAGCTGGAATTTCTTCAATTTTAGGAGCGGTGAATTTTATTACTACTGCTATTAATATACGAAGAGACGGGATTACTTTA	0	0	0	0	0	0	0	1359	128	223	139	0	11	154	1475	44	987	1670	299	0	0	0	0	81	0	0
OTU_187	Arthropoda	Insecta	Trichoptera	Philopotamidae	Philopotamus		96.12	Published		TCTTTCAGCAAATATTTCCCACATAGGAAAGGCAGTAGATCTAACTATTTTTTCTCTTCATATAGCCGGGATTTCATCAATTTTAGGGGCCATTAATTTTATTACCACAATCATTAACATACGATGTAGCTATATAACTATA	0	0	0	0	0	0	0	0	160	58	5114	0	604	87	21	27	0	0	360	0	0	0	0	0	0	0
OTU_188	Arthropoda	Insecta	Diptera	Chironomidae	Polypedilum	Polypedilum pedestre	99.26	Private		TCTTTCTTCAAGAATTGCTCATAGTGGGGCATCTGTTGATTTAGCTATTTTTTCTCTTCATCTTGCCGGAGTATCATCAATTTTAGGATCTGTAAATTTTATCACAACTGTAATTAATATACGTTCTAATGGGATTACCCTT	0	0	0	0	0	0	1447	0	184	18	0	225	0	0	13	1312	57	8	169	0	0	508	0	798	402	356
OTU_189	Arthropoda	Insecta	Megaloptera	Sialidae	Sialis		97.78	Published		CCTTTCTAGAGCTATTGCTCATGCTGGGGCTTCAGTTGATTTAGCTATTTTTAGCCTTCATCTGGCAGGTGTATCTTCAATTTTAGGGGCAGTTAATTTTATTACTACAGTCATTAATATACGGGCAAGAGGAATAACTTTA	0	0	0	0	0	4822	0	0	0	0	186	0	0	31	16	49	216	3	10	0	1906	0	742	0	0	0
OTU_190	Annelida	Clitellata	Tubificida	Naididae	Nais	Nais alpina	100	Published		TCTATCAAGAAATCTAGCACATGCCGGACCTTCTGTAGATATGGCTATTTTTTCACTTCATTTAGCAGGTGCTTCATCTATTTTAGGAGCAGTAAATTTTATTACTACAGTAATAAATATACGATGAAATGGAATACGACTA	0	0	0	0	0	0	84	85	717	467	23	1503	16	7	57	2535	162	26	240	0	0	0	0	128	736	1238
OTU_191	Arthropoda	Insecta	Diptera	Chironomidae	Limnophyes		96.3	Private		ACTTTCTTCTAGAATTTCTCATGCCGGAGCTTCAGTTGACTTAGCTATTTTTTCTTTACATTTAGCAGGTATTTCTTCTATTTTAGGGGCTGTAAATTTTATTACCACAGTAATTAACATACGATCTGAAGGAATTACATTT	0	0	0	0	0	0	4	0	28	20	0	0	0	0	0	12	0	0	0	0	7746	0	0	0	0	0
OTU_192	Arthropoda	Insecta	Plecoptera	Leuctridae			91.85	Published		CCTAGCGGCAGGGATTGCCCATGCTGGAGCTTCAGTCGACCTTGCTATTTTTTCATTACATTTAGCGGGGGTATCCTCAATCCTAGGGGCTGTCAATTTCATTACGACAGTGATCAATATACGATCAAATGGAATAACGTTA	0	0	0	0	0	0	456	0	0	0	0	821	0	0	0	0	0	0	3	0	0	0	0	265	624	638
OTU_193	Arthropoda	Insecta	Diptera	Chironomidae			100	Private	3	TTTATCTTCAGGAATTGCTCATGCTGGAGCTTCAGTTGACTTAGCAATTTTTTCTTTACATTTAGCAGGAATTTCTTCTATTTTAGGAGCTGTAAATTTTATTACCACAGTAATTAATATACGATCTGAGGGGATTACTTTA	678	0	258	0	3170	1755	0	0	0	0	0	0	0	0	0	0	0	0	0	0	912	0	0	0	0	0
OTU_194	Arthropoda	Insecta	Plecoptera	Nemouridae	Amphinemura	Amphinemura triangularis	100	Published	2	CCTATCGGCTGGTATCGCTCACGCCGGATCATCAGTTGATATAGCTATCTTCTCCCTTCATTTAGCTGGGGTTTCATCAATTTTAGGAGCTGTTAATTTTATTACTACAGTCATCAATATGCGATCTTCTGGGATGACCCTA	0	0	0	0	0	0	412	0	437	1617	0	0	0	0	0	1571	0	0	0	0	0	0	0	494	630	66
OTU_195	Arthropoda	Collembola					74.81	Published	2	TCTATCTGCTGGCTTAGCTCATTCTGGGCCAAGTGTGGATATGGCAATTTTTAGCCTTCACATTGCCGGTTTGTCTTCACTTTTTGGTGCAATTAATTTCATTACAACAATCATAAATATGAGAGTTCCGGGCATGTATTGG	0	0	29	0	497	0	0	0	0	0	10	0	0	0	0	3	0	0	0	172	0	54	0	0	0	0
OTU_196	Arthropoda	Insecta	Trichoptera	Philopotamidae			91.06	Published		CTTATCTAGAAATATTTCCCATTTAGGAAAAGCTGTCGACTTAACAATTTTCTCTCTTCACATAGCCGGTATTTCTTCAATTTTAGGGGCAGTAAATTTTATTACTACTGTAATTAATATACGATCTAATTTTATAACCTTA	4176	3994	0	0	0	0	0	0	0	0	0	0	0	0	0	0	0	0	0	0	0	0	0	0	0	0
OTU_197	Arthropoda	Insecta	Diptera	Dolichopodidae			92.59	Published	1 2	ACTATCTTCAGGAATTGCCCACGGAGGAGCTTCTGTTGATTTAGCAATTTTTTCACTTCACTTAGCTGGTATTTCTTCTATTTTAGGAGCAGTTAACTTTATTACTACTATTATTAATATACGATCAACAGGTATTTCATTT	0	0	0	0	0	0	1272	0	349	144	0	1773	0	0	3	34	0	0	0	0	0	0	0	1562	611	798
OTU_198	Arthropoda	Insecta	Diptera	Chironomidae	Micropsectra		97.78	Published		TCTATCTTCAAGAATTGCTCATAGAGGAGCCTCCGTTGATTTAGCTATCTTTTCTCTTCATTTAGCAGGTATTTCTTCAATTTTAGGGTCTGTAAATTTTATTACTACTGCCATTAATATGCGATCTAATGGAATTACCTTA	0	0	0	131	0	0	82	5	66	0	0	0	12	0	8	276	28	11	0	0	3141	25	0	122	161	0
OTU_199	Arthropoda	Insecta	Diptera	Chironomidae	Cricotopus	Cricotopus trifascia	100	Published		TCTTTCTGCCGGAATTGCTCATGCTGGGGCATCAGTTGATTTAGCAATTTTCTCTTTACATTTAGCTGGGATTTCTTCTATCTTAGGAGCTGTAAATTTTATTACAACAGTAATTAATATACGATCTGAAGGAATTACTTTA	0	0	0	0	0	0	0	1292	0	0	143	565	927	84	441	0	972	707	1010	0	2	0	0	343	149	263
OTU_202	Annelida	Clitellata	Lumbriculida	Lumbriculidae	Lumbriculus	Lumbriculus variegatus	100	Published	1	TCTAGCAAGTAATCTAGCACACGCTGGACCTTCTGTAGATCTAGCTATCTTCTCCCTTCATTTAGCCGGAGCATCCTCAATTCTAGGAGCCCTAAACTTTATTACAACTGTTATCAATATACGATGAAATGGTATACGTCTA	0	145	0	776	0	274	0	0	0	0	0	0	0	0	0	0	0	0	0	0	6435	0	0	0	0	0
OTU_203	Arthropoda	Insecta	Ephemeroptera	Leptophlebiidae			90.37	Published		TTTATCAGCCGGAATCGCCCATGCCGGAGCTTCAGTAGATCTCGCAATCTTTTCTCTTCACTTAGCTGGGGTCTTCTCAATTCTTGGGGCTGTTAATTTTATTACTACAACTATTAATATACGAGCCAGAGGAATAACTATA	0	0	0	0	0	0	0	0	0	0	0	0	0	0	0	0	0	0	0	0	0	0	0	0	6	0
OTU_204	Arthropoda	Insecta	Diptera	Chironomidae			99.26	Private		TTTATCATCAGGGATTGCTCATGCTGGTGCTTCAGTTGATTTAGCAATTTTTTCTTTACATTTAGCAGGTATTTCTTCAATTCTTGGTGCAGTAAATTTTATTACTACTGTAATTAATATACGTTCTGAGGGAATTACTTTA	0	0	0	0	0	0	0	299	0	0	0	0	0	0	628	0	666	3908	19	0	0	0	0	0	0	0
OTU_205	Arthropoda	Insecta	Trichoptera	Limnephilidae	Allogamus		97.56	Published	4	CCTATCCAGAAATTTAGCCCATGCAGGAAGATCAGTTGACATCTCTATCCTTTCCCTCCATCTAGCTGGAATTTCTTCTATTTTAGGAGCTATTAATTTTATTTCTACCACATTAAATATACGCAACAATCTATTAACTCTT	0	3	0	0	0	0	29	0	5	0	0	0	0	0	0	11	0	0	0	0	0	0	45314	0	0	0
OTU_206	Arthropoda	Insecta	Diptera	Chironomidae	Thienemanniella		95.56	Published		TCTTTCTTCTAATATTGCTCATGCCGGAGCCTCGGTAGATTTAGCAATTTTTTCTCTTCATTTAGCAGGAATTTCTTCAATTTTAGGAGCTGTAAATTTCATTACCACAGTAATTAATATACGATCTGAAGGAATTAGTTTA	0	0	0	0	0	0	217	53	1658	951	442	178	0	11	136	1698	213	9	1070	0	0	0	0	530	191	203
OTU_207	Arthropoda	Insecta	Diptera	Hybotidae	Platypalpus	Platypalpus pallidiventris	100	Published		GCTATCTTCAGGTATCGCCCACGGAGGAGCATCTGTTGATTTAGCTATTTTTTCTCTCCATTTAGCAGGAATCTCATCCATTCTAGGAGCAGTAAATTTTATTACTACAGTAATTAACATACGAACAACAGGTATTACTTTA	0	0	0	0	0	0	0	0	0	0	0	0	0	0	0	0	0	0	2	0	0	0	0	0	0	0
OTU_208	Arthropoda	Insecta	Diptera	Chironomidae	Orthocladius	Orthocladius wetterensis	99.26	Published		TTTATCTTCAGGAATTGCTCATGCTGGAGCTTCTGTTGATTTAGCTATTTTTTCTCTTCATTTAGCTGGTATTTCCTCAATTTTAGGAGCAGTAAATTTTATTACTACTGTAATTAATATGCGTTCTAATGGAATTACTCTT	0	0	0	0	0	0	48	0	0	0	0	0	0	0	0	0	0	0	0	0	0	0	0	115	0	0
OTU_209	Arthropoda	Insecta	Plecoptera	Leuctridae	Leuctra		97.78	Published		CCTAGCAGCAGGTATCGCCCATGCTGGTGCTTCAGTTGATCTCGCCATCTTTTCACTACATCTGGCGGGAGTTTCCTCAATCTTGGGGGCTGTAAACTTTATTACAACAGTGATTAACATACGATCAAATGGAATAACACTA	0	0	0	0	0	0	56	0	0	0	0	0	0	0	0	0	0	0	0	0	3267	0	0	0	0	0
OTU_210	Arthropoda	Insecta	Diptera	Pediciidae	Dicranota		97.78	Published	2	CCTATCTGCTGGAATTGCTCATGCTGGGGCTTCTGTAGACTTAGCTATTTTTTCTCTTCATTTGGCGGGAATTTCATCTATTTTAGGGGCTGTAAATTTTATTACAACAGTAATTAATATACGATCGTCGGGAATTACCTTT	0	1461	0	372	0	0	0	0	0	0	0	339	0	0	0	0	0	0	0	0	0	0	0	0	347	253
OTU_211	Arthropoda	Insecta	Coleoptera	Dytiscidae	Agabus	Agabus didymus	100	Private		CCTATCTTCAGGAATTGCTCATGGGGGAGCTTCAGTAGATTTAGCTATTTTCAGATTACATTTAGCTGGAATTTCTTCAATTTTAGGGGCAGTAAATTTTATTACTACAATTATTAATATACGATCTACAGGAATAACATTT	0	0	0	0	0	0	0	0	0	0	0	0	0	0	87	0	59	0	241	0	0	0	0	0	0	0
OTU_212	Arthropoda	Insecta	Diptera	Chironomidae	Cricotopus		95.56	Published		TTTATCCTCAGGAATTGTCCATGCTGGAGCTTCTGTTGACTTAGCTATTTTCTCTTTACATTTGGCAGGGATTTCCTCAATTTTAGGGGCAGTAAACTTTATCACAACAGTAATTAATATACGATCAGAAGGAATTACTCTA	0	0	0	0	0	0	279	374	47	91	116	460	215	55	218	87	275	1672	473	0	0	0	0	391	249	710
OTU_213	Arthropoda	Insecta	Ephemeroptera				87.88	Published		TCTATCTGCTAATATTGCTCATGGTGGGTCTTCGGTGGATTTTGCTATCTTTTCACTGCATTTGGCGGGGGTGTCCTCTATTTTGGGTGCGGTTAATTTTATTACAACTGTTATTAATATACGAAGCCCTGGTATGAGCTTA	0	0	0	0	0	0	0	326	0	0	0	0	0	0	633	88	1142	272	84	0	0	0	0	0	0	0
OTU_214	Arthropoda	Insecta	Ephemeroptera	Baetidae	Baetis	Baetis rhodani	100	Published		TCTCGCCGCAAATATCGCCCACGGAGGGTCTTCGGTTGATTTCGCAATTTTTTCTTTACACTTGGCTGGTATTTCTTCGATTTTAGGTGCAGTTAATTTTATTACTACAGTTGTTAATATGCGTAGCCCTGGAATAACCCTA	0	0	0	0	0	0	0	17	94	21	0	0	63	20	293	89	254	25	131	0	0	0	0	162	0	6
OTU_215	Arthropoda	Insecta	Plecoptera	Leuctridae	Leuctra	Leuctra inermis	100	Private		GCTAGCAGCAGGAATTGCTCATGCTGGAGCTTCAGTTGATCTGGCTATTTTTTCTTTACATCTAGCAGGGGTCTCTTCAATCTTAGGGGCAGTAAATTTTATTACCACAGTGATTAATATACGATCGAATGGTATAACATTA	0	0	0	0	0	0	189	0	705	634	0	0	0	0	0	2198	0	0	0	0	0	11	0	1253	99	38
OTU_216	Arthropoda	Insecta	Trichoptera	Goeridae	Silo	Silo nigricornis	100	Published		CTTATCAAGAAATCTTGCCCATGCAGGAAGTTCAGTTGATATTTCTATTTTCTCATTACACTTAGCTGGAATTTCTTCTATTTTAGGAGCTATTAATTTTATTTCTACCACTCTAAATATACGAAATAAAATAATCTCTTTA	0	0	0	0	0	0	20	0	5366	348	0	0	13	0	19	142	65	4	116	0	0	0	0	122	38	0
OTU_217	Arthropoda	Insecta	Diptera	Chironomidae			90.37	Private		TTTATCTTCAAATATTGCGCATAGAGGAGCTTCCGTTGATCTGGCCATTTTTTCCCTTCATTTAGCAGGAATCTCTTCAATTCTAGGGTCTGTAAATTTTATTACTACTGCAATCAATATACGAAGAAACGGGATTACCTTA	0	0	0	0	0	0	0	0	0	0	0	0	0	0	0	0	0	0	0	0	0	0	1377	0	0	0
OTU_218	Arthropoda	Insecta	Diptera	Chironomidae	Eukiefferiella	Eukiefferiella devonica	98.52	Published		ACTTTCATCTGGAATTGCCCATGCAGGAGCTTCTGTTGATTTAGCAATTTTCTCTCTTCATTTAGCAGGAATCTCCTCAATTTTAGGAGCAGTAAATTTTATTACAACAGTAATTAATATACGGTCAGAAGGAATTACTTTA	0	0	348	0	18	12	138	0	236	421	0	988	0	0	64	146	237	18	876	0	0	81	0	31	1001	286
OTU_219	Arthropoda	Insecta	Diptera	Chironomidae	Potthastia	Potthastia gaedii	98.52	Published		TTTATCTTCTGGAATTGCTCACGCCGGAGCCTCTGTTGATTTAGCTATTTTTTCTTTACATTTAGCCGGAATCTCTTCTATTTTAGGGGCAGTAAATTTTATCACAACAGTAATTAATATACGTTCTTCTGGAATTACATTA	0	0	0	0	0	0	216	115	265	0	225	6	512	65	196	0	324	247	397	0	0	0	0	414	131	147
OTU_220	Arthropoda	Insecta	Coleoptera	Gyrinidae	Orectochilus	Orectochilus villosus	100	Private		GCTATCCTCTAATATTGCACATAGAGGAGCTTCTGTAGATTTAGCTATTTTTAGTTTACACCTAGCCGGGATTTCTTCTATTTTAGGAGCTGTAAATTTTATTACTACTATTATTAACATACGTTCAACAGGAATGACATTA	0	0	0	0	0	0	0	0	0	0	0	0	0	0	0	0	0	0	0	0	3007	0	0	0	0	0
OTU_221	Arthropoda	Insecta	Diptera	Simuliidae	Prosimulium	Prosimulium hirtipes	100	Published		ACTATCATCAGGAATTGCACATGCTGGCGCATCTGTTGATTTAGCAATTTTTTCTCTTCACCTAGCTGGGATTTCCTCAATTTTAGGGGCTGTAAATTTTATTACAACAATTATTAACATACGATCAAATGGAATTACTTTT	0	0	0	0	0	0	0	0	219	2801	95	0	0	0	0	543	0	0	0	0	0	0	0	0	0	3
OTU_222	Arthropoda	Insecta	Plecoptera	Leuctridae	Leuctra	Leuctra major	99.24	Published	2	CCTTGCAGCAGGCATTGCCCATGCTGGGGCCTCAGTTGATCTCGCTATTTTTTCCTTACATTTAGCGGGGGTATCCTCAATTCTAGGGGCTGTGAATTTCATTACAACGGTGATCAATATGCGATCCAATGGAATAACACTA	0	0	0	0	0	0	44	0	0	0	0	0	0	0	0	0	0	0	0	0	3042	0	0	0	0	0
OTU_223	Arthropoda	Insecta	Diptera	Chironomidae	Parakiefferiella		95.56	Published		TTATCTTCAGGAATTGCCCATGCTGGAGGATCTGTTGATTTAGCTATTTTTTCTTTACATTTAGCTGGTATTTCTTCTATTTTAGGAGCTGTAAATTTTATTACTACTGTAATTAATATACGATCTAACGGAATTACACTA	1287	1563	426	0	0	0	0	0	318	0	0	0	0	0	0	0	0	0	11	0	0	0	0	0	78	0
OTU_224	Arthropoda	Insecta	Diptera	Chironomidae	Conchapelopia	Conchapelopia melanops	100	Published		CCTATCTTCGGGAATTGCTCATGCTGGAGCTTCTGTAGATTTAGCTATTTTTTCTTTACACTTAGCCGGTATTTCTTCTATTTTGGGGGCTGTAAATTTTATTACTACAGTAATTAATATACGGTCAAGTGGAATTACCTTA	0	0	0	0	0	0	0	0	0	0	1699	0	69	20	15	175	0	3	0	0	0	0	0	0	0	0
OTU_225	Arthropoda	Insecta	Diptera	Chironomidae	Parametriocnemus	Parametriocnemus stylatus	98.52	Published	4	TCTTTCTTCTGGAATTGCCCATGCTGGAGGATCTGTTGATTTAGCTATTTTTTCATTACATCTTGCTGGGATTTCTTCTATTTTAGGCGCAGTAAATTTTATTACAACTGTAATTAATATACGATCAAATGGTATTACTTTA	0	0	0	0	0	0	0	28	711	99	253	0	231	44	135	306	735	195	744	0	0	56	0	0	0	0
OTU_226	Arthropoda	Insecta	Diptera	Chironomidae			99.26	Published		GCTATCTTCTGGAATTGCTCATGCTGGAGGGTCTGTAGACTTAGCTATTTTTTCTCTTCATTTAGCAGGTATTTCTTCAATTTTAGGAGCTGTAAATTTTATTACTACAGTAATTAATATACGATCTGAAGGAATTACTCTA	0	0	0	0	0	0	304	0	143	204	0	270	18	10	58	37	577	77	187	0	0	0	0	1917	446	1381
OTU_229	Arthropoda	Insecta	Diptera	Chironomidae			93.33	Private		TTTATCTTCAAGAATTGCCCATAGAGGGGCTTCTGTTGATTTAGCAATTTTTTCACTTCATCTCGCAGGAATTTCATCTATTCTTGGTTCTGTAAATTTTATTACAACAGCTATTAATATACGCTCTAATGGAATTACATTA	0	0	0	0	0	0	0	0	0	0	793	0	90	119	224	0	405	43	1696	0	0	0	0	0	0	0
OTU_230	Arthropoda	Insecta	Diptera	Chironomidae	Synorthocladius	Synorthocladius semivirens	99.26	Private		TCTTTCTTCAGGAATTGCTCATGCAGGAGGTTCAGTTGACTTAGCTATTTTTTCTCTGCATCTTGCAGGTATTTCTTCTATTTTAGGAGCAGTAAATTTTATTACTACAGTAGTAAACATGCGATCTAACGGAATTACTCTA	0	0	0	0	0	0	419	49	253	244	0	0	0	0	0	330	0	0	0	0	1161	0	0	2003	412	0
OTU_231	Arthropoda	Insecta	Diptera	Empididae	Clinocera	Clinocera stagnalis	100	Private		TATCATCAGGTATCGCTCATAGAGGTGCATCAGTTGATTTAGCAATTTTTTCACTTCATTTAGCTGGTATTTCATCTATTTTAGGAGCAGTAAATTTTATTACAACAGTAATTAATATACGATCAACAGGAATTTCATTT	0	0	0	0	0	0	0	0	0	0	0	0	0	26	49	0	3	4	126	0	0	0	0	0	0	0
OTU_232	Arthropoda	Copepoda	Cyclopoida	Cyclopidae	Megacyclops		97.78	Published		CCTTAGAAGTAATATATCTCATGCAGGCGCTTCAGTAGATTACGCTATTTTTTCTTTACATTTAGCTGGTATTTCTTCAATTTTAGGGGCTGTAAATTTTATTAGAACTTTAGGTAATATACGAACATTTGGAATATTTTTA	0	0	3200	243	779	43	0	0	0	0	0	0	0	0	0	0	0	0	0	0	303	0	0	0	0	0
OTU_233	Arthropoda	Insecta	Diptera	Pediciidae	Dicranota	Dicranota robusta	100	Early-Release		TTTATCAGCTGGAATTGCTCATGCTGGAGCTTCTGTTGACTTAGCAATTTTTTCTTTACATTTAGCAGGAATTTCATCAATTCTTGGAGCTGTAAATTTTATTACTACTGTAATTAATATACGATCTTCAGGAATTACATTT	0	0	0	0	0	0	552	0	0	0	0	139	0	0	0	0	0	0	0	0	0	0	0	365	0	11
OTU_235	Arthropoda	Insecta	Diptera	Chironomidae	Thienemanniella		95.56	Published		TTTATCGTCAAATATTGCTCACGCAGGAGCGTCTGTTGATTTAGCAATTTTTTCTCTCCATCTTGCAGGTATTTCATCTATTCTAGGAGCAGTTAATTTTATTACAACAGTAATTAATATGCGATCAGAAGGTATTTCTTTA	13590	8977	0	3828	0	0	2868	22	1464	818	0	476	0	7	55	1496	129	20	576	8	1962	17	0	1444	376	203
OTU_236	Arthropoda	Insecta	Diptera	Sphaeroceridae			93.33	Published	2	ATTATCTTCTGGTATTGCTCATGCTGGAGCCTCAGTTGATTTAGCAATTTTCTCTCTACATTTAGCTGGTATTTCGTCTATTTTAGGAGCTGTAAATTTTATTACAACAGTAATTAATATACGTTCTTCAGGTATTACACTA	0	0	0	997	0	323	0	0	0	0	0	0	0	0	0	0	0	0	0	0	4026	0	0	0	0	0
OTU_237	Arthropoda	Insecta	Plecoptera	Nemouridae			91.06	Private		CCTATCTGCAGGGATTGCTCATGCTGGCTCTTCCGTCGATATAGCAATCTTTTCATTACACTTAGCAGGAGTCTCATCCATTTTAGGGGCTGTAAATTTCATCACAACGGTAATCAATATACGATCAGCGGGGATAACGCTT	1576	1921	84	0	0	0	0	0	0	0	0	0	0	0	0	0	0	0	0	0	0	0	0	0	0	0
OTU_238	Arthropoda	Insecta					81.34	Early-Release	2 3	ATTAGCTGGAGTAGAATTTCATTCAGGAGCTTCTGTTGATTTAGCTATATTTAGTTTACATTTAGCAGTGTTTCTTCATTATTAGGAGCTATTAATTTTATTACTACAGTAATTAATATGAGAACTCCAAAAATGACTTGG	0	0	0	1882	0	2687	0	0	0	0	0	0	0	0	0	0	0	0	0	0	1118	0	0	0	0	0
OTU_239	Arthropoda	Insecta	Plecoptera	Nemouridae	Protonemura		97.04	Private	3 4	CCTATCGGCTGGGATTGCTCATGCTGGTTCTTCAGTTGACATAGCAATTTTCTCATTACATCTAGCAGGAGTCTCATCAATTTTGGGAGCTGTAAATTTTATTACGACTGTTATTAATATACGATCGGCAGGAATGACTTTA	0	0	0	0	0	0	924	0	0	0	0	0	0	0	0	0	0	0	0	0	0	0	0	722	702	83
OTU_240	Arthropoda	Insecta	Diptera	Chironomidae	Tvetenia		96.3	Published		CCTTTCTTCAGGAATTGCACATGCTGGGGCATCCGTAGATCTTGCTATTTTTTCTCTTCATTTAGCGGGTATTTCTTCTATTTTAGGAGCAGTAAATTTTATTACAACTGTTATTAATATGCGGTCTGAAGGAATTACATTA	0	0	0	0	0	0	0	298	172	64	0	0	321	26	528	20	1158	848	835	0	0	0	0	0	0	0
OTU_241	Arthropoda	Copepoda	Harpacticoida				86.67	Published		ATTAAGAAGTAATATTGCGCATAGCGGAGCCTCAGTTGACTTCGCCATTTTTTCTTTACATTTGGCCGGCATTTCTTCTTTATTAGGGGCGGTTAACTTTATCAGGACATTGGGCAACTTGCGGTCTTTTGGAATACTCTTG	19	10	0	45	5330	0	0	0	0	0	0	0	0	0	0	0	0	0	0	0	0	0	0	0	0	0
OTU_242	Mollusca	Gastropoda	Hygrophila	Lymnaeidae	Radix	Radix balthica	100	Published		ACTAAGAGGGCCTATTGCCCATGGTGGTTCTTCAGTTGACTTAGCTATTTTTTCTCTGCATTTAGCAGGTTTATCAAGAATTTTAGGTGCTATTAATTTTATCACTACAATCTTTAATATACGATCACCTGGAATTACACTG	0	0	0	0	0	0	0	0	0	0	52	32	0	0	8	53	22	0	94	0	0	0	4684	0	0	43
OTU_243	Arthropoda	Insecta	Diptera				85.71	Published		GTTAAGAAGTAATATTGCACATAGCGGAGCTTCAGTTGACTTCGCCATCTTTTCTTTACATCTGGCAGGCATTTCTTCTTTATTGGGGGCGGTTAATTTCATCAGGACATTAGGCAATTTGCGATCTTTTGGAATACTCCTG	192	98	0	0	29182	386	4521	0	381	82	209	3	51	103	179	397	51	9	284	0	1803	4	0	616	598	4
OTU_244	Arthropoda	Insecta	Ephemeroptera	Ephemeridae	Ephemera	Ephemera danica	100	Private		TTTAGCAGCAGGAATCGCCCATGCAGGAGCTTCAGTTGACTTAGCTATTTTTTCTTTACATTTAGCAGGAGTATCCTCAATTTTAGGAGCAGTAAATTTTATTACTACAACTATTAATATGCGTACCAGAGGAATAACAATA	0	0	0	0	0	0	0	0	1801	459	25	0	0	0	190	0	181	165	1615	0	0	0	0	0	0	0
OTU_245	Arthropoda	Insecta	Diptera	Chironomidae	Conchapelopia	Conchapelopia viator	100	Private	3	TCTCTCTTCAGGAATTGCTCACGCAGGGGCTTCTGTTGATTTAGCAATTTTTTCTTTACATTTAGCTGGAATTTCTTCTATTTTAGGAGCAGTAAATTTTATTACAACAGTAATTAATATACGATCAAGAGGAATCACTTTA	0	0	0	0	0	0	0	0	0	0	0	0	0	0	8	93	10	53	0	0	0	0	0	0	0	0
OTU_247	Arthropoda	Insecta	Diptera	Chironomidae	Eukiefferiella		95.56	Published	4	TCTCTCATCTGGAATTGCTCATGCAGGAGCTTCTGTTGACTTAGCAATTTTTTCTCTTCATTTAGCAGGAATCTCCTCAATTTTAGGGGCAGTAAATTTTATTACAACAGTAATTAATATGCGGTCAGAAGGAATTACTTTA	0	0	5425	82	8080	6568	0	0	0	12	94	0	0	0	24	26	0	0	18	1059	0	0	0	0	0	0
OTU_248	Arthropoda	Insecta	Diptera	Culicidae			91.11	Published	2	TCTTTCCTCCGGTATTGCCCACGCAGGAGCTTCAGTAGATTTAGCTATTTTTTCTCTACATTTAGCTGGTATTTCCTCTATTTTAGGAGCAGTAAATTTTATTACAACCGTAATTAACATACGATCTAGAGGAATTACATTA	0	0	0	0	0	0	19	0	43	0	0	0	0	0	0	19	0	0	0	15	0	0	0	0	44	0
OTU_249	Arthropoda	Insecta	Diptera	Chironomidae	Corynoneura	Corynoneura arctica	99.26	Published		TCTATCAGCAAATATTGCCCATGCAGGAGCTTCAGTTGACTTAGCAATTTTTTCTCTTCATTTAGCAGGAATTTCTTCAATCTTAGGAGCAGTAAATTTTATTACAACAGTAATTAATATACGCTCAGAAGGAATTTCTTTG	0	0	0	0	0	0	0	0	0	0	0	0	0	0	0	0	0	0	0	0	0	0	4987	0	0	0
OTU_250	Arthropoda	Insecta	Diptera	Chironomidae	Chaetocladius		97.78	Private		TTTATCCTCTGGAATTGCTCATGCAGGAGCCTCAGTTGACCTAGCTATTTTTTCTTTACATTTAGCAGGTATTTCTTCTATTTTAGGGGCAGTAAATTTTATTACTACAGTGATTAATATGCGGTCCGAAGGAATTACTTTT	0	0	0	0	0	0	0	0	0	0	1373	0	466	82	119	0	100	18	364	0	0	0	0	0	0	0
OTU_251	Arthropoda	Insecta	Coleoptera				86.84	Private	3	TTTAAGTGGTATTATGGCACATTCAAGTGGAGCTGTAGATTTTGCTATCTTTAGTTTACATTTATCAGGTTTATCTTCTATATTAGGTGCTATAAATTTTATTGTAACTATAATTAATATGAGAGTACCTGGTTATAGAATG	0	0	40	0	0	0	0	0	0	0	12	0	78	117	634	0	902	672	2405	0	0	0	0	232	9	0
OTU_252	Arthropoda	Insecta	Diptera	Chironomidae			93.33	Published		TCTTTCTTCAGGTATTGCTCATGCAGGGGGTTCTGTTGACCTAGCCATTTTTTCTCTCCATCTTGCAGGAATCTCTTCAATTCTAGGAGCAGTAAATTTTATTACTACTGTAATTAATATACGATCAAATGGAATTACTTTA	0	0	0	0	0	0	507	0	0	0	0	1291	0	0	0	0	0	0	0	0	0	0	0	654	1425	1143
OTU_253	Arthropoda	Insecta	Diptera	Chironomidae	Brillia		97.04	Private		TTATCATCTAATATTGCTCACACAGGAGCCTCCGTTGATTTAGCTATTTTTTCTCTTCATTTAGCTGGTATTTCCTCAATTTTAGGGGCTGTAAATTTTATTACAACTGTAATTAATATACGATCTCAAGGAATTACTTTA	7061	6706	0	0	0	0	229	0	252	73	60	75	0	4	11	134	37	0	132	0	0	0	0	248	59	0
OTU_254	Arthropoda	Insecta	Diptera	Chironomidae			95.56	Private	3	TTTATCATCAAATATTGCTCACGCAGGGGCGTCTGTTGATTTAGCAATTTTTTCTCTTCATCTTGCAGGTATTTCATCTATTCTGGGGGCAGTTAATTTTATTACAACAGTAATTAATATGCGATCAGAAGGTATTTCTTTA	1038	0	0	481	0	0	569	0	123	118	0	0	76	0	3	128	0	0	0	0	0	0	0	232	55	0
OTU_255	Arthropoda	Insecta	Diptera	Chironomidae			94.07	Early-Release		TCTATCTTCAGGAATTGCTCACGCAGGGGGATCTGTAGATTTAGCTATTTTTTCCCTACATTTAGCAGGTATTTCTTCTATTTTAGGGGCCGTAAATTTTATTACAACTGTAATTAATATACGGTCAAACGGTATTACTTTA	3248	0	0	0	0	0	0	0	0	0	0	0	0	0	0	16	0	0	0	0	0	0	0	0	0	0
OTU_256	Arthropoda	Ostracoda	Podocopida	Cyprididae	Cypridopsis	Cypridopsis vidua	100	Published		TCTATCAAGAAACATCTCTCATGCTGGTGCTAGGGTAGACCTAACAATTTTCTCTCTACACCTAGCCGGGGCCTCGTCGATTTTAGGGGCCATTAACTTCATTACTACTATTATTAATATACGAACGGCTAAAATATCTCTT	0	0	0	0	0	0	0	0	0	0	0	0	0	7	0	0	0	0	0	0	0	507	347	0	0	0
OTU_257	Arthropoda	Insecta	Diptera	Rhagionidae	Chrysopilus		100	Private	3	CCTATCTTCAGGAATTGCTCATGCTGGAGCTTCAGTAGATTTAGCAATTTTTTCTTTACATTTAGCTGGAGTTTCATCAATTCTAGGAGCTGTAAATTTTATTACTACTGTAATTAATATACGATCAGCAGGTATTACATTT	0	0	0	0	0	0	0	0	52	4	0	0	77	0	14	16	6	19	0	0	0	0	0	0	0	0
OTU_259	Arthropoda	Insecta	Diptera	Chironomidae	Rheocricotopus	Rheocricotopus fuscipes	100	Published		ACTTTCTTCAAGTATCGCTCATGCAGGGGGTTCTGTAGATTTAGCTATTTTTTCTCTTCATTTAGCAGGAATTTCCTCAATTTTAGGAGCAGTAAATTTTATTACAACTGTAATTAATATACGTTCTAATGGTATTACATTA	0	0	0	0	0	1087	1154	0	187	93	0	0	26	0	13	33	2	7	35	0	233	0	0	687	39	0
OTU_260	Arthropoda	Insecta	Diptera	Chironomidae	Parametriocnemus		98.52	Private	2 3	TCTTTCTTCTGGAATTGCTCATGCTGGGGGTTCTGTTGATTTAGCTATTTTTTCTTTACATTTAGCAGGAATTTCTTCTATTTTAGGAGCAGTAAATTTTATTACCACTGTAATTAATATACGTTCAAATGGAATTACTTTA	0	0	0	0	0	0	1101	0	260	272	0	424	0	0	0	194	0	0	0	0	0	112	0	1124	1690	306
OTU_262	Arthropoda	Copepoda	Cyclopoida				88.89	Published		TTTAAGAAGAAATATTTCTCATGGGGGTGCTTCTGTAGATTACGCAATTTTTTCACTTCATTTGGCTGGGATTTCTTCGATTTTAGGAGCAGTAAATTTTATTAGAACTCTAGGGAATATGCGAACTTTTGGCATATTCTTA	0	0	0	0	0	0	0	0	404	144	1310	0	91	22	39	123	63	0	163	0	0	2286	0	0	0	0
OTU_263	Arthropoda	Insecta	Diptera	Chironomidae			97.04	Private		TCTTTCTTCAGGTATTGCCCATGCCGGAGCATCTGTAGATTTAGCAATCTTTTCTTTACACCTAGCGGGAATTTCTTCTATTTTAGGAGCTGTAAATTTTATTACAACTGTTATTAATATGCGATCAGAGGGGATTTCCTTA	0	0	0	0	0	1010	476	0	109	140	0	229	0	0	6	252	5	0	19	0	0	0	0	588	516	474
OTU_264	Annelida	Clitellata	Tubificida	Naididae	Nais	Nais communis	100	Published	4	ATTATCAAGAAATCTAGCCCATGCAGGACCATCAGTAGACATGGCTATTTTCTCATTACATTTAGCCGGGGCATCATCTATTTTAGGAGCAGTTAATTTTATTACAACAGTAATAAATATGCGATGAAATGGTATACGGTTA	77	42	849	0	859	418	19	0	215	5	0	49	0	4	0	1099	0	0	14	149	146	21	309	0	2	41
OTU_265	Arthropoda	Arachnida	Opiliones	Phalangiidae	Paroligolophus	Paroligolophus agrestis	100	Private	2	TATCAAGAAATATTGCTCATACAGGGGCTTCTGTAGATCTAACTATTTTTTCATTACACCTAGCTGGTGTATCATCAATTTTAGGAGCTATTAATTTTATTACCACTATTATTAATATACGAACTCAAGGAATAATTATA	0	0	0	0	0	0	763	0	0	0	0	291	259	9	0	0	0	0	0	0	0	0	0	804	2133	156
OTU_266	Arthropoda	Insecta	Diptera	Chironomidae	Paracladopelma		99.26	Published		TCTTTCATCTGCTATTGCTCATAGTGGGGCATCAGTAGATCTAGCTATTTTTTCTCTTCATTTAGCGGGGGTTTCTTCAATTTTAGGTTCAGTAAATTTTATTACAACAGTAATTAATATGCGAGCCAATGGAATTACTTTA	0	0	1800	0	0	0	0	0	0	0	867	0	232	1250	50	0	0	0	242	0	0	0	0	0	0	0
OTU_267	Arthropoda	Insecta	Diptera	Chironomidae	Krenopelopia	Krenopelopia nigropunctata	100	Private	3 4	TCTTTCATCTGGAATTGCTCATGCTGGAGCTTCTGTAGATTTAGCAATTTTTTCTTTACATTTAGCTGGAATTTCTTCTATTTTAGGAGCAGTAAATTTTATTACAACTGTAATTAATATGCGTTCAACTGGAATTACTTTA	0	0	0	0	0	0	218	0	153	0	0	0	0	0	0	0	0	0	0	0	0	0	0	349	344	0
OTU_268	Arthropoda	Insecta	Trichoptera	Limnephilidae	Potamophylax	Potamophylax latipennis	100	Published		TCTCTCCAGAAATCTAGCTCACGCAGGAAGTTCAGTTGATATCTCAATTTTCTCCCTCCACCTAGCGGGTATCTCTTCAATTCTAGGAGCAATTAATTTTATCTCTACCACACTAAATATACGCAATAATTTAATAACCCTA	262	0	105	0	0	0	101	0	29	0	0	0	13	0	0	18	0	0	39	11	0	0	0	34	55	23
OTU_269	Arthropoda	Insecta	Trichoptera	Rhyacophilidae	Rhyacophila		97.04	Published		TCTATCGTCTAATATCGGGCATAATGGAAGATCAGTAGATCTAACAATTTTTTCTCTTCATTTAGCAGGCGTATCCTCTATTTTAGGGGCAATTAATTTTATTACAACTGTTATCAACATACGATCTAAGGGAATATCTTTA	0	0	0	0	0	0	95	0	0	0	0	128	0	0	0	0	0	0	0	0	0	0	0	114	122	136
OTU_270	Arthropoda	Insecta	Diptera	Chironomidae			92.59	Early-Release	1	CCTTTCTTCTGGAATCGCTCATGCTGGGGCATCTGTAGATTTAGCTATTTTTTCTTTACATTTAGCTGGAATTTCATCTATTTTAGGAGCAGTAAATTTTATTACAACGATTATTAACATACGCTCAGATGGAATTACTTTA	0	0	0	0	0	0	246	0	0	25	0	305	0	0	0	12	0	0	0	0	0	0	0	1284	497	376
OTU_271	Arthropoda	Insecta	Diptera	Ceratopogonidae	Dasyhelea		97.04	Private		GTTAGCAAGAAATATTGCTCATAGAGGAGCTTCAGTTGATTTAGCTATTTTCTCCCTGCATTTAGCTGGTATTTCATCTATTTTAGGTGCTGTTAATTTTATTACTACAATTATTAATATACGGTCAAAAGGAATTACATTT	0	0	0	0	0	0	0	0	0	0	0	0	0	0	0	0	178	0	0	0	0	0	229	0	0	0
OTU_273	Arthropoda	Insecta	Diptera				89.15	Private	2 3	TTTATCTTCTAATATTGCTCATAGAGGTGCCTCCGTTGATTTAGCAATTTTTTCATTACATCTGGCTGGAATTTCTTCAATTTTAGGGGCGGTGAATTTTATTACTACTGCTGTTAATATACGAAGAGACGGAGTTACTTTA	0	0	0	0	0	0	0	1095	32	25	0	0	47	121	2415	0	556	2435	251	0	0	0	0	0	0	0
OTU_274	Arthropoda	Insecta	Diptera	Chironomidae			94.81	Private	3	GCTATCTTCAGGAATTGCTCACGCAGGAGGATCTGTAGATTTAGCTATTTTTTCCCTACATTTAGCTGGTATTTCTTCTATTTTAGGAGCCGTAAATTTTATTACAACTGTAATTAATATACGGTCAAATGGTATTACTTTA	2152	0	0	229	0	0	0	0	0	0	0	0	0	0	0	0	0	0	0	0	0	0	0	0	0	0
OTU_275	Arthropoda	Insecta	Diptera	Chironomidae	Tvetenia	Tvetenia calvescens	100	Published		TCTTTCTTCAGGGATTGCCCATGCTGGGGCATCTGTAGATCTTGCTATTTTTTCTCTTCATTTAGCTGGTATTTCTTCTATTTTAGGGGCAGTAAATTTTATTACAACTGTTATTAATATGCGATCTGAAGGAATTACATTA	0	0	54	43	53	174	0	0	0	0	0	0	0	0	0	0	0	13	0	0	2749	0	0	0	0	0
OTU_276	Arthropoda	Insecta	Diptera	Chironomidae	Microtendipes	Microtendipes rydalensis	99.26	Published		TCTTTCTTCAAATATTGCTCATAGTGGGGCATCAGTAGATTTAGCTATTTTTTCATTACACCTGGCAGGTGTCTCATCTATTTTAGGGTCTGTAAATTTTATTACAACTGTAATTAATATACGATCAAATGGAATTACGCTA	0	0	0	0	0	0	0	24	0	0	3053	0	131	11	4	0	2	16	47	0	0	0	0	0	0	0
OTU_277	Arthropoda	Insecta	Diptera	Chironomidae	Rheocricotopus		96.3	Private	3	TTTATCTTCAGGTATTGCTCACGCTGGTGGGTCAGTAGATTTAGCCATTTTTTCTTTACATTTAGCAGGTATTTCTTCAATTTATAGGAGCAGTAAATTTTATTAAATACTACAGTAATTAATATACGGTCAAATGGTATTACTTTA	1308	0	0	0	0	0	0	0	0	0	0	0	0	0	0	0	0	0	0	0	0	0	0	0	0	0
OTU_278	Arthropoda	Insecta	Diptera	Pediciidae	Dicranota		96.3	Early-Release	3	ATTATCTGCAGGAATTGCTCATGCTGGAGCTTCGGTTGATTTAGCAATTTTTTCTCTTCACTTAGCTGGAATTTCATCAATTCTTGGAGCCGTAAATTTTATTACTACTGTTATTAATATACGATCTTCAGGAATTACATTT	0	0	0	0	0	0	264	0	0	87	0	0	0	0	0	153	0	0	0	0	0	0	0	194	199	14
OTU_279	Ochrophyta	Phaeophyceae	Ectocarpales				85.12	Private		ATTAAGTAGCATATTATCACATTCAGGTCCTTCTGTAGATTTAGCAATTTTTAGCTTGCATTTATCTGGAGCGGCTTCAATTCTAGGGGCAATTAATTTTATAACTACTGTTTTTAATATGCGTTCACCTGGTCTTGCATTT	0	27	0	936	0	1353	0	15	0	0	0	0	0	0	0	0	0	0	0	0	1550	165	2	0	0	0
OTU_280	Arthropoda	Insecta	Diptera	Chironomidae	Polypedilum	Polypedilum albicorne	100	Published		TCTATCTTCTAGTATTGCTCATAGAGGAGCTTCCGTTGATCTAGCTATTTTTTCACTACATTTAGCAGGAGTTTCTTCTATTTTAGGTTCTGTAAATTTTATTACAACTGTAATTAATATACGTTCTAATGGTATTACACTT	0	0	0	0	0	0	119	8	423	104	0	0	47	0	13	322	0	0	165	7	990	155	0	188	80	0
OTU_281	Arthropoda	Insecta	Diptera	Chironomidae	Cricotopus		97.78	Published	1	TTATCTTCGGGTATTGCTCATGCTGGAGCTTCAGTAGATTTAGCTATTTTTTCTTTACATTTAGCGGGTATTTCTTCAATTTTAGGGGCTGTAAATTTTATTACTACGGTAATTAATATACGATCAGAAGGAATTACTTTA	0	0	0	0	0	0	21	1296	74	17	399	0	69	0	167	29	93	113	61	0	0	0	0	162	2	0
OTU_282	Arthropoda	Insecta	Diptera	Athericidae	Atherix	Atherix ibis	98.52	Published		TTTATCTTCTAGAATTGCTCATGCTGGTGGATCCGTTGATTTAGCTATTTTCTCTCTTCATTTAGCAGGAATTTCTTCTATTTTAGGAGCAGTAAATTTTATTACCACAGTAATTAATATACGATCAACTGGTATTACATTA	0	0	0	0	0	0	0	17	29	63	348	0	358	8	0	13	5	0	149	0	298	129	0	0	0	0
OTU_283	Arthropoda	Insecta	Diptera	Chironomidae			90.37	Private	3	TCTATCTAGAGCAATTGCCCATGCTGGAGCTTCGGTAGATTTAGCAATTTTTTCCCTTCATTTAGCCGGTATTTCTTCTATTTTAGGGGCAGTAAATTTTATTACCACAGTTATTAATATGCGGACATCAGGAATTACACTA	0	0	0	0	0	0	0	18	1448	697	49	0	0	0	163	361	90	25	1048	0	0	0	0	0	0	0
OTU_284	Arthropoda	Collembola					80.21	Published		ATTAAGCGGGGTATTTGCACATTCGGGTGCGGGTGTAGATTGTGCAATATTCAGTTTACATTTGGCAGGTATTTCATCAATTGCGGGGGCCATCAATTTTATAGTTACCATTCAAAATATGAGGTGCCGTGGTATGACATAC	0	0	0	607	0	2084	0	0	0	0	0	0	0	0	0	0	0	0	0	0	998	0	0	0	0	0
OTU_285	Annelida	Clitellata	Crassiclitellata	Lumbricidae	Aporrectodea	Aporrectodea caliginosa	98.48	Published		TCTAGCTAGAAACCTTGCCCACGCTGGACCTTCAGTAGATTTAGCCATCTTTTCCCTACACCTCGCTGGGGCCTCCTCTATCCTAGGAGCCATCAACTTTATCACGACTGTAATCAATATACGCTGAAGAGGATTACGACTA	1825	0	0	0	0	0	0	0	0	0	0	0	0	0	0	0	0	0	0	0	0	0	698	0	0	0
OTU_286	Arthropoda	Insecta	Diptera	Hybotidae	Hybos		95.56	Published		TTTATCAGCAGGTATTGCTCATGGAGGTGCTTCTGTAGACTTAGCAATTTTTTCTTTACATCTTGCTGGTATTTCATCAATTTTAGGAGCAGTAAATTTTATTACAACAGTTATTAATATACGATCTCCTGGAATTTCATTT	0	3480	0	0	0	0	0	0	0	0	0	0	0	0	0	0	0	0	0	0	0	0	0	0	0	0
OTU_287	Arthropoda	Insecta	Diptera	Tipulidae	Tipula	Tipula paludosa	99.26	Published		ACTTTCTGCCGGAATTGCCCATACAGGAGCATCAGTAGATCTGGCTATTTTTTCTCTCCACTTAGCAGGAATTTCTTCTATTCTAGGAGCTGTAAATTTTATTACTACAGTTATTAATATACGATCAAGAGGAATTACATTA	0	0	0	0	0	0	0	0	67	3	0	554	0	0	0	134	0	0	0	0	0	0	0	2593	0	59
OTU_288	Arthropoda	Insecta	Diptera	Chironomidae	Micropsectra		96.3	Early-Release		TCTATCTTCAAGAATTGCCCATAGAGGAGCCTCCGTTGATTTGGCTATCTTTTCTCTTCATTTAGCAGGTATTTCTTCAATTTTAGGATCTGTAAATTTTATTACTACTGCTATTAATATACGATCTAATGGAATTACCTTA	0	0	0	0	0	0	0	0	0	0	0	0	0	0	0	26	0	0	0	0	0	0	0	51	3	0
OTU_289	Arthropoda	Insecta	Diptera	Chironomidae	Eukiefferiella		99.26	Private	3 4	TCTTTCATCAGGAATTGCCCATGCGGGAGCATCTGTCGATTTAGCAATTTTTTCATTACATTTAGCGGGTATTTCTTCTATTTTAGGAGCAGTAAATTTTATTACTACAGTAATTAATATACGGTCTGAGGGTATCTCTCTT	0	0	0	0	0	0	381	398	301	113	11	0	56	15	245	99	378	484	394	0	0	0	0	351	264	0
OTU_290	Arthropoda	Insecta	Diptera	Limoniidae	Antocha		96.3	Private	3	ACTATCTTCTGGAATTGCTCATACCGGAGCATCAGTAGATTTAGCTATTTTTTCATTACATTTAGCAGGAATTTCCTCAATTTTAGGAGCAGTAAATTTTATTACTACTGTAATTAATATACGATCAGCAGGAATTACATTT	0	0	0	0	0	0	0	0	0	1178	0	0	0	31	164	2020	0	37	101	0	0	0	0	0	0	0
OTU_291	Arthropoda	Insecta	Diptera	Chironomidae	Paratrissocladius	Paratrissocladius excerptus	99.26	Private	3	TCTTTCTTCAGGAATTGCTCATGCCGGAGGATCTGTTGATTTAGCTATTTTTTCCTTACATTTAGCAGGTATTTCTTCTATTTTAGGAGCAGTAAACTTTATTACCACAGTTATTAATATACGGTCTAATGGGATTACTTTA	0	0	0	0	0	0	391	0	1000	29	0	0	0	0	123	76	151	7	1040	0	2	0	0	277	150	14
OTU_292	Arthropoda	Insecta					75.76	Published		ATTATCAGCTGGTTTAGCTCATTCAGGACCTAGCGTGGATATGGCTATATTTAGTTTACATATAGCAGGATTATCTTCTTTGTTTGGTGCAATAAATTTTATTACTACGATAATAAACATGCGTGTACCACTAATGCATTGG	21	806	0	0	0	342	69	2	53	22	139	0	17	405	24	21	15	40	154	0	1456	0	0	5	98	0
OTU_293	Arthropoda	Insecta	Trichoptera	Brachycentridae	Micrasema	Micrasema servatum	100	Published		TATCTAGAAATCTCGCTCACTCAGGAAGATCTGTAGATTTTTCCATTTTTTCATTACATCTAGCGGGAATTTCCTCAATTTTAGGGGCAATTAATTTTATTTCAACTACAATTAATATACGATCAAATTTAATCTCCCTA	0	0	0	0	0	0	55	0	86	20	0	65	956	60	44	133	103	0	84	0	0	0	0	0	106	111
OTU_294	Arthropoda	Insecta	Ephemeroptera	Leptophlebiidae	Habrophlebia	Habrophlebia lauta	100	Published		CCTTTCAGCCGGGATTGCCCATGCTGGTGCTTCAGTAGACTTGGCAATTTTCTCTCTACACTTAGCTGGTGTTTCCTCCATTCTTGGGGCCGTTAATTTTATTACTACAACAATTAATATGCGAGCCAGTGGAATAACTATA	0	0	0	0	0	0	220	0	361	89	0	41	0	0	0	47	0	0	15	0	0	0	0	569	439	94
OTU_295	Arthropoda	Insecta	Trichoptera	Brachycentridae			94.31	Published		TCTATCAAGAAATTTAGCTCATTCAGGTAGATCAGTAGATTTTTCTATTTTTTCTCTTCATTTAGCTGGAATTTCTTCTATTCTAGGAGCTATTAATTTTATTTCTACTACTATTAATATACGCTCTAATTTAATCACTTTA	0	0	0	0	0	0	0	0	1259	58	0	0	0	0	0	2214	0	0	0	0	0	0	0	0	0	0
OTU_296	Arthropoda	Insecta	Psocodea	Ectopsocidae	Ectopsocus	Ectopsocus meridionalis	100	Published	1	ACTATCAAGTGTTATTGCTCATACAGGAGCATCTGTTGATTTAGCTATTTTTTCACTTCATTTAGCTGGTGTTAGTTCAATTTTAGGTGCTGTAAATTTTATTACAACAATTATTAATATACGATCCAACGGTTTAACTTTA	0	0	1137	0	0	0	0	0	11	0	1576	0	37	0	0	0	0	0	0	0	0	0	0	0	0	0
OTU_297	Arthropoda	Insecta	Ephemeroptera	Heptageniidae	Ecdyonurus		97.78	Published		TTTATCTGCCGGAATTGCACACGCAGGTGCTTCCGTGGATCTTGCAATCTTTTCACTTCATCTTGCAGGGGTTTCGTCAATCTTAGGTGCAGTAAATTTTATTACAACGACCATTAATATACGATCAAGTGGAATAACTATA	39	0	0	0	0	0	251	0	134	21	0	95	0	0	0	22	0	0	0	0	0	0	0	252	82	27
OTU_298	Arthropoda	Insecta	Diptera	Chironomidae	Cricotopus		100	Published		TTTATCCTCTGCTATTGCTCACGCAGGAGCCTCGGTTGACTTAGCAATTTTTTCTCTTCATTTAGCAGGAATTTCTTCTATCTTAGGGGCAGTTAATTTTATCACAACAGTAATTAATATGCGATCAGAAGGTATTACCTTA	0	0	0	0	0	0	144	136	281	92	228	0	578	49	103	17	129	99	375	0	0	0	0	271	150	57
OTU_299	Arthropoda	Insecta	Diptera	Chironomidae	Tanytarsus	Tanytarsus miriforceps	100	Published	1	TTTATCGGCCAATATTGCCCATAGAGGAGCTTCAGTTGATTTAGCAATCTTTTCATTACATTTAGCCGGAATTTCTTCTATTCTTGGATCAGTAAATTTTATCACAACGGCTATTAATATACGAGCTAATGGAATTACTTTA	0	0	0	0	0	0	0	0	0	0	0	0	0	0	0	0	0	0	0	0	0	0	3354	0	0	0
OTU_300	Arthropoda	Insecta	Diptera	Chironomidae	Ablabesmyia	Ablabesmyia longistyla	100	Published		CCTGGCTTCAGGAATTGCTCACGCAGGGGCATCAGTAGATTTAGCTATTTTCTCTTTACACCTAGCTGGGATTTCATCAATTTTAGGGGCAGTAAATTTTATTACAACTGTTATTAATATACGATCAAGAGGAATTACTTTA	0	0	0	0	0	0	0	2	0	0	112	0	57	179	39	70	333	47	27	0	0	0	0	0	0	0
OTU_301	Arthropoda	Insecta	Diptera	Chironomidae	Pseudorthocladius	Pseudorthocladius curtistylus	98.52	Private	3 4	ACTATCTTCAAGAATTTCTCATGCGGGTGCTTCAGTAGATTTAGCAATTTTTTCTTTACATTTAGCAGGTATTTCCTCAATCTTAGGGGCCGTAAATTTTATTACTACAGTAATTAATATACGCTCAGAAGGGATTACTTTT	0	0	0	0	0	0	0	0	0	0	0	0	0	0	0	0	0	0	0	0	2312	0	0	0	0	0
OTU_302	Arthropoda	Insecta	Diptera	Dixidae	Dixa		97.04	Private		ATTGTCTTCTACTATTGCCCATGCTGGGGCTTCTGTTGATTTAGCTATTTTTTCTCTTCATTTAGCAGGAATTTCTTCAATTTTAGGGGCAGTAAATTTTATTACAACAATTATTAATATACGATCACATGGAATTACATTT	0	0	0	0	0	0	176	0	0	0	0	1008	0	0	0	0	0	0	0	0	0	0	0	678	582	249
OTU_303	Arthropoda	Insecta	Trichoptera	Limnephilidae	Potamophylax	Potamophylax cingulatus	100	Published	1	TCTTTCTAGAAATCTAGCTCATGCAGGAAGTTCAGTCGATATCTCAATTTTCTCTCTCCATCTAGCAGGAATCTCCTCAATCTTAGGAGCAATCAACTTCATCTCCACTACATTAAATATACGCAATAACTTAATAACTCTA	79	1781	0	45	0	50	62	0	56	34	0	69	0	0	2	177	0	0	20	0	144	0	0	57	30	5
OTU_304	Arthropoda	Insecta	Diptera	Limoniidae	Dicranomyia		100	Private		CCTTTCATCAGGAATTGCCCATGCAGGAGCTTCAGTTGATTTAGCTATTTTTTCATTACATTTAGCAGGAATTTCCTCTATTTTAGGAGCAGTAAACTTTATTACAACAGTAATTAATATACGATCAACAGGGATTACTTTT	0	0	0	0	1048	0	0	0	0	119	0	0	0	0	705	0	0	0	144	0	0	0	0	0	0	0
OTU_305	Arthropoda	Insecta	Diptera	Chironomidae	Rheocricotopus		99.26	Private	3	TCTTTCATCAGGTATCGCTCACACTGGAGGATCTGTAGATTTAGCAATTTTTTCCCTTCATTTAGCCGGTATTTCTTCCATTTTAGGGGCAGTAAATTTTATTACAACTGTAATTAATATACGATCCAATGGAATTACACTA	0	2560	0	0	0	0	0	0	18	0	0	0	0	0	0	0	0	0	0	0	0	0	0	0	0	0
OTU_306	Arthropoda	Insecta	Diptera	Muscidae	Limnophora	Limnophora setinerva	100	Private		TCTGTCAGCTAACGTAGCTCATAGAGGTCCTTCAGTTGATTTAGCTATTTTTTCTCTCCATTTAGCTGGAATTTCTTCAATTTTAGGAGCTGTAAATTTTATTACAACAGTAATAAATATACGATCAACTGGAATTACATTT	0	0	0	144	436	0	0	0	0	0	0	0	0	0	10	0	0	0	0	0	0	0	0	0	0	0
OTU_307	Arthropoda	Insecta	Diptera	Limoniidae			93.33	Published	2	TTTATCCTCAGGAATTGCACACGGAGGAGCTTCAGTAGATTTAGCAATTTTTTCTCTTCACTTAGCAGGTATTTCATCTATTTTAGGGGCAGTAAATTTTATTACTACTATTATTAATATACGATCAACAGGAATTTCATTC	28	0	0	0	0	0	0	9	0	0	0	0	0	0	0	13	0	0	0	0	0	0	0	0	0	0
OTU_308	Arthropoda	Insecta	Diptera	Chironomidae	Macropelopia	Macropelopia nebulosa	99.24	Published		TTTATCTTCAAGAATTGCCCATGCTGGAGCATCAGTAGATCTGGCAATTTTTTCCTTACATTTAGCAGGAATTTCTTCTATTTTAGGGGCTGTAAATTTTATTACAACAGTTATTAATATACGTTCAAATGGAATTACTCTA	8	0	0	932	0	0	8796	23	43	0	0	3369	0	0	5	42	0	0	0	0	592	0	0	8666	8444	4495
OTU_309	Arthropoda	Insecta	Diptera	Chironomidae	Paracladopelma	Paracladopelma mikianum	99.26	Private	3	TCTTTCTTCAAATATTGCTCATAGAGGAGCTTCAGTAGATTTAGCAATTTTTTCTTTACATTTAGCAGGAGTATCTTCAATTTTAGGATCAGTAAATTTTATTACAACAATTATTAATATACGATCAGCCGGAATTACTTTA	0	0	0	0	0	0	486	0	117	247	0	13	0	0	0	315	0	0	0	0	0	0	0	365	363	0
OTU_311	Arthropoda	Insecta	Diptera	Chironomidae			94.07	Private	3	TTTATCCTCAGGAATTGCTCATGCTGGAGGTTCTGTAGATTTAGCGATCTTTTCTTTACATTTAGCTGGAATCTCTTCTATTTTAGGAGCTGTAAATTTTATTACTACTGTAATTAATATACGTTCAGATGGAATTACCTTA	667	432	0	0	0	0	168	0	200	74	0	113	0	0	0	269	0	0	0	0	0	170	0	216	3	37
OTU_312	Arthropoda	Insecta	Diptera	Chironomidae	Chironomus	Chironomus annularius	99.26	Published	2	TCTTTCTGCAGCCATTGCCCATAGTGGGGCTTCTGTTGATTTAGCAATTTTTTCATTACATTTAGCAGGTGTTTCCTCAATTTTAGGATCTGTAAATTTTATTACTACTGTAATTAATATACGAGCAAATGGAATTACCCTT	0	0	0	0	0	0	0	330	0	11	985	0	111	54	23	676	326	143	140	0	0	47	0	0	0	0
OTU_313	Arthropoda	Insecta					80.95	Private	1 2	ACTTTCAGCAGGATTAGCTCATTCGGGACCAAGTGTCGATATGGCAATTTTTAGCTTGCATATTGCTGGTATTTCATCTTTGTTTGGTGCAATCAATTTTATAACAACTATAATAAATATGAGAGTACCTTCCATGTATTGG	0	0	0	319	0	0	0	0	0	793	0	0	0	0	0	284	0	0	0	0	0	1193	0	0	0	0
OTU_314	Arthropoda	Insecta	Diptera	Chironomidae	Ablabesmyia	Ablabesmyia monilis	99.26	Private	1	CCTAGCTTCTGGTATTGCTCACGCCGGAGCTTCTGTAGACCTTGCAATTTTTTCTTTACATTTAGCTGGAATTTCTTCAATTTTAGGAGCTGTAAATTTTATTACTACAATTATTAATATGCGATCAGCAGGAATTACATTA	0	0	0	0	0	0	0	0	0	0	0	24	0	0	0	0	0	0	0	0	0	0	2711	0	0	0
OTU_315	Arthropoda	Insecta	Diptera	Ceratopogonidae	Atrichopogon	Atrichopogon flavolineatus	100	Private		ATTAGCGGCCAATGTTTCTCATGCTGGAGCATCAGTTGATCTAGCTATTTTTTCTCTTCATCTAGCTGGTATTTCATCAATTTTAGGAGCTGTAAATTTTATTACAACTATTATTAATATACGATCGACAGGTATTACCTTT	0	0	0	0	0	0	0	0	52	0	224	0	77	0	53	0	0	47	83	0	0	0	0	0	0	0
OTU_316	Arthropoda	Insecta	Diptera	Chironomidae	Thienemannimyia	Thienemannimyia lentiginosa	100	Published	2	TCTTTCTTCTGGAATTGCTCACGCTGGAGCTTCAGTGGACTTAGCTATTTTTTCTTTACATTTAGCTGGAATTTCCTCAATTTTAGGGGCAGTAAATTTTATTACAACTGTTATTAATATACGTTCAAGAGGAATTACATTA	0	0	0	0	0	0	337	0	0	0	0	0	0	0	0	63	0	4	0	361	0	0	0	252	82	6
OTU_317	Rhodophyta	Florideophyceae					82.93	Private	2	TTTATCAGATATTTCAAGTCATTCTAGTGTTGCTGTTGATTTAGCAATTTTTAGTTTACATTTAGCTGGTATTTCTTCATTATTAGGTGCTATAAATTTTATTACAACAATTGTAAATATGCAAATAAAAAGTTTTGACTGG	0	0	60	0	0	0	0	9	0	0	308	0	91	201	183	477	115	44	1085	0	0	163	0	0	0	63
OTU_318	Arthropoda	Insecta	Diptera	Simuliidae	Simulium	Simulium maximum	100	Published	2	TTTATCTTCTGGAATTGCCCATGCCGGAGCTTCTGTTGATTTAGCTATTTTTTCTCTACATTTAGCCGGAATTTCTTCTATTTTAGGAGCTGTAAATTTTATTACAACGATTATTAACATACGATCAAATGGAATTACTTTT	0	0	0	0	0	0	60	0	998	306	0	96	0	0	66	191	63	12	204	0	0	0	0	97	286	183
OTU_319	Arthropoda	Insecta	Diptera	Tipulidae	Tipula	Tipula lateralis	100	Early-Release	2	TCTTTCTTCAGGAATTGCTCATACTGGGGCTTCAGTTGATTTAGCAATTTTTTCATTACATTTAGCTGGAATTTCTTCTATTTTAGGAGCAGTAAATTTTATTACAACAGTTATTAATATACGATCAAGAGGAATTACTTTA	0	0	0	0	365	0	0	0	0	0	799	0	157	47	101	0	3	0	275	0	0	0	0	0	0	0
OTU_320	Arthropoda	Insecta	Diptera	Chironomidae	Micropsectra	Micropsectra bidentata	98.52	Private	2 3 4	TTTATCTTCAAGAATTGCTCATAGAGGAGCTTCTGTAGATTTAGCTATTTTTTCACTTCATCTAGCTGAAATTTCTTCTATCCTTGGTTCTGTAAATTTTATTACTACAGCTATTAATATACGTTCAAATGGAATTACATTA	7586	11239	1265	612	0	158	133	0	0	5	0	0	0	0	0	69	2	0	6	0	408	0	0	78	20	0
OTU_321	Rotifera	Monogononta					82.93	Published		TTTATCTGACTCTAAGTTTCATAGTGGTGTATCAGTAGATATGGCTATTTTTAGTCTTCATCTTGCTGGTGTATCTTCTATCTTGGGTAGTATTAATTTCTTAACTACAATCATCTGTTGTCGTACAGCTTTAGGTTTCTCTTTA	0	0	0	0	0	0	0	0	0	0	0	0	0	13	0	0	0	0	0	0	0	0	2509	0	0	0
OTU_322	Arthropoda	Insecta	Diptera	Psychodidae	Pneumia		97.78	Private	2 3	TCTTTCGAATATTATTGCTCATGGGGGACCTTCAGTTGATTTGGCTATTTTTTCTCTTCATTTAGCTGGGATTTCTTCTATTTTAGGGGCTGTAAATTTTATTACTACTATTATTAATATACGATCTCCAGGGATTACTTTT	0	0	0	0	0	0	0	0	0	0	0	0	0	0	0	11	0	0	0	0	0	0	0	0	0	0
OTU_323	Arthropoda	Insecta	Coleoptera	Hydraenidae	Ochthebius	Ochthebius exsculptus	99.26	Published		CCTATCCTCTAATATTGCCCATAGAGGGGCTTCTGTAGATTTAGCTATTTTTAGATTACATTTAGCTGGAATTTCTTCTATTTTAGGAGCTGTAAATTTTATTACAACGGTAATTAATATACGATCCATAGGAATAACTTTT	0	0	0	0	0	0	0	93	0	0	0	0	0	15	1943	0	0	10	0	0	0	0	0	0	0	0
OTU_324	Arthropoda	Insecta	Diptera	Fanniidae	Fannia	Fannia ornata	100	Published		TCTATCTTCTAATATCGCTCATGGAGGGGCTTCTGTTGATTTAGCAATTTTTTCTCTCCATTTAGCTGGAATTTCATCAATTTTAGGAGCTGTAAATTTTATTACTACAGTAATTAATATACGAGCTACTGGAATTACATTT	0	2321	0	0	0	0	0	0	0	0	0	0	0	0	0	0	0	0	0	0	0	0	0	0	0	0
OTU_325	Arthropoda	Insecta	Plecoptera	Leuctridae	Leuctra	Leuctra alosi	98.52	Private	3	GCTATCGGCAGGAATTGCTCATGCTGGGGCTTCCGTTGATCTCGCTATTTTTTCATTACATTTAGCAGGAGTATCATCAATCTTAGGGGCAGTAAATTTTATTACCACAGTAATTAATATACGATCAAATGGTATAACATTA	0	0	0	0	0	0	105	0	787	896	0	0	0	0	0	396	0	0	0	0	0	15	0	175	59	0
OTU_326	Arthropoda	Insecta	Ephemeroptera	Baetidae			90.37	Published		CTTAGCTGCTAATATCGCCCACGGCGGAGCTTCTGTTGATTTTGCTATTTTTTCCCTTCATCTTGCTGGGGTGTCTTCGATTTTAGGCGCAGTGAATTTTATTACTACTGTTATTAATATACGTAGCCCGGGGATAACTTTA	0	0	0	0	0	0	0	0	1107	1160	0	0	0	0	7	108	0	0	79	0	0	0	0	0	0	0
OTU_327	Arthropoda	Insecta	Diptera	Chironomidae	Thienemannia	Thienemannia gracilis	98.52	Published		CCTTTCCTCAGGAATCGCCCATGCTGGGTCTTCAGTAGATTTAGCTATTTTTTCTCTTCATTTAGCTGGAATTTCTTCTATTTTAGGAGCTGTAAATTTTATTACGACAGTAATTAATATACGGTCAGAAGGAATTTCATTT	0	0	0	0	856	0	0	0	0	4	0	342	0	0	0	0	0	3	0	555	0	0	0	0	43	144
OTU_328	Arthropoda	Insecta	Diptera	Drosophilidae	Drosophila	Drosophila suzukii	100	Published		TCTTTCTGCTGGAATTGCTCATGGAGGGGCTTCAGTAGATTTAGCAATTTTTTCATTACATCTAGCCGGAATTTCTTCAATTTTAGGAGCTGTAAATTTTATTACAACTGTAATTAATATACGATCAACGGGTATTACATTA	0	0	0	0	0	0	479	0	0	0	0	0	0	0	0	0	0	0	0	1309	0	0	0	423	9	0
OTU_329	Arthropoda	Insecta	Diptera				88.15	Published		TTTATCTTCTAATATTGCTCATAGAGGGGCCTCCGTTGATTTAGCAATTTTTTCATTACACTTGGCTGGAATTTCTTCAATTTTAGGAGCGGTGAATTTTATTACTACTGCTGTTAATATACGAAGAGACGGGATTACTTTA	0	0	0	0	0	0	138	798	1484	307	279	1129	447	62	2480	210	1361	2772	1001	0	0	0	0	436	277	666
OTU_330	Arthropoda	Insecta	Diptera	Chironomidae			94.81	Published	1	TTTATCTTCAAGAATTGCTCATAGAGGAGCATCAGTCGATTTAGCCATTTTTTCTCTTCATTTAGCAGGTATTTCTTCTATTTTAGGATCTGTAAATTTTATTACAACGGCTATTAATATACGATCTAATGGGATTACTTTA	829	0	0	0	0	0	0	0	0	0	0	0	0	0	0	0	0	0	0	0	372	0	0	0	0	0
OTU_331	Arthropoda	Insecta	Diptera	Bibionidae	Bibio	Bibio marci	100	Private	2 3	TTTATCTAGGACTCTATCCCATAGTGGGAGATCTGTTGACTTAGCTATTTTTTCTCTTCACTTAGCCGGAATCTCATCTATTCTAGGAGCAGTTAATTTTATCACTACTGTTATTAATATACGAGCAATTGGAATTTCATTT	0	0	0	0	0	0	158	0	447	85	0	0	0	0	22	184	4	0	102	0	0	0	0	0	262	0
OTU_332	Arthropoda	Insecta	Diptera	Bibionidae	Bibio	Bibio leucopterus	100	Private	2 3	TCTATCCAGAACCCTTTCCCATAGAGGAAGATCAGTTGATTTAGCCATTTTTTCTCTTCATTTAGCAGGTATTTCATCTATTTTAGGTGCTGTAAATTTTATCACAACCGTAATTAATATACGAGCTATCGGAATTTCATTT	0	0	0	0	0	0	0	0	1434	321	0	0	0	4	0	419	0	5	29	0	0	0	0	0	0	0
OTU_333	Arthropoda	Insecta	Diptera	Chironomidae	Tvetenia	Tvetenia bavarica	100	Published		ATTATCATCAGGAATTGCACATGCTGGAGGATCTGTAGATTTAGCTATTTTTTCATTACACTTAGCTGGTATTTCTTCTATTTTAGGGGCTGTGAATTTTATTACAACAGTAATTAATATGCGGTCTGAAGGAATTACTTTA	0	0	0	0	0	0	136	0	0	0	0	1037	0	0	0	0	0	0	0	0	0	0	0	141	163	635
OTU_334	Arthropoda	Insecta	Diptera	Syrphidae	Episyrphus	Episyrphus balteatus	100	Published	2	TCTTTCTGCTGGTATTGCTCATGGAGGAGCTTCTGTAGATTTAGCAATTTTTTCTTTACATTTAGCAGGAATATCATCAATTTTAGGAGCTGTAAATTTTATTACAACTGTTATTAATATACGATCTCATGGAATTACTTAT	0	0	0	0	0	0	104	0	1728	0	0	0	0	0	16	108	29	0	0	0	0	0	0	205	0	0
OTU_335	Arthropoda	Insecta	Diptera	Syrphidae	Meliscaeva	Meliscaeva auricollis	100	Published		TCTTTCTTCTGGTATTGCTCATGGTGGAGCTTCTGTTGATTTAGCTATTTTCTCTTTACATTTAGCAGGTATATCATCAATTCTAGGAGCTGTAAATTTTATTACAACTGTAATTAATATACGATCTAATGGTATTTCTTAT	0	0	0	0	0	0	0	0	1230	354	0	0	0	0	29	628	12	2	8	0	0	0	0	0	0	0
OTU_336	Arthropoda	Insecta	Diptera	Chironomidae			94.07	Private		TCTTTCTTCTGGGATTGCTCATGCTGGAGCTTCTGTTGATCTTGCTATTTTTTCTCTTCATTTAGCCGGAATTTCATCAATTTTAGGAGCAGTAAATTTTATTACAACAGTAATTAATATGCGTTCTGAAGGCATTACTTTT	0	1105	0	0	0	0	0	0	0	0	0	0	0	0	0	0	0	0	0	0	0	0	0	0	0	0
OTU_337	Arthropoda	Insecta	Diptera	Chironomidae			94.66	Published	1	TTTATCATCAGGAATTGCTCACGCAGGAGCTTCAGTAGATCTTGCAATTTTTTCTCTACATTTAGCTGGAATCTCTTCAATTTTAGGAGCAGTAAATTTTATTACAACTGTAATTAATATACGATCTAATGGAATTACTTTA	0	0	0	0	0	0	0	0	157	1784	0	0	0	0	0	182	0	0	0	0	0	0	0	0	0	0
OTU_338	Arthropoda	Insecta	Diptera	Chironomidae			94.81	Private		CCTCTCATCTGGGATTGCCCATGCGGGAGCTTCTGTTGACTTAGCAATTTTTTCTCTTCATTTAGCGGGAATCTCCTCAATTTTAGGAGCAGTAAATTTTATTACAACAGTAATTAATATACGGTCAGAAGGTATTACTTTA	0	0	0	0	1880	0	0	0	0	0	0	0	0	0	0	0	0	0	0	0	0	0	0	0	0	0
OTU_339	Arthropoda	Insecta	Diptera	Chironomidae			93.33	Published	1	TCTTTCGGCGAGTATTGCCCATAGAGGAGCTTCCGTAGATTTAGCTATTTTTTCATTACACCTAGCCGGTGTATCGTCTATTTTAGGATCTGTAAATTTTATTACTACTGTAATTAATATACGATCAAAAGGAATTACTTTA	0	0	0	0	0	0	0	0	94	10	0	294	0	0	4	15	0	0	23	0	0	0	0	63	4	351
OTU_340	Arthropoda	Copepoda	Cyclopoida	Cyclopidae	Acanthocyclops	Acanthocyclops americanus	99.24	Published	4	TCTTAGAAGAAATGTGTCTCATTCAGGAGCATCTGTAGATTACGCAATTTTTTCTTTGCACCTAGCTGGGGTATCTTCAATTTTGGGAGCTGTAAATTTTATTAGGACTTTAGGAAACATGCGTACTTTTGGTATATTTTTA	0	685	0	0	0	0	0	0	35	0	0	0	0	0	0	0	0	0	0	0	0	825	0	0	0	0
OTU_341	Arthropoda	Insecta	Coleoptera	Elmidae	Esolus	Esolus parallelepipedus	100	Private		TTTATCAGCTAATATTGCCCATAGAGGTTCATCTGTAGACTTAGCAATTTTTAGTCTACACCTAGCAGGAATTTCGTCTATTCTAGGAGCTGTAAATTTTATTACAACCGTTATTAATATACGAGCACCAGGAATAACCTTT	0	0	0	0	0	0	0	0	216	29	0	0	32	0	3	33	0	22	21	0	0	0	0	0	0	0
OTU_342	Tardigrada	Eutardigrada	Parachaela	Hypsibiidae			90.91	Published		CCTATCTCAAAATTTTGCACATAGGGGGCCTGCAGTAGACTTAACAATCTTTTCTCTTCATCTGGCAGGAGTTTCATCAATTCTGGGGGCCACAAATTTTATTTCTACAATTATTAATATACGAACCTCCTCTATAAGACTA	0	0	0	0	2019	0	0	0	0	0	0	0	0	0	0	0	0	0	0	0	0	0	0	0	0	0
OTU_343	Annelida	Clitellata	Tubificida	Naididae	Chaetogaster		100	Private	3	TCTATCAAGAAATCTCGCACACGCAGGACCATCTGTTGACATGGCTATTTTTTCTCTACACTTAGCAGGTGCTTCATCTATTTTAGGTGCAGTAAACTTTATTACAACAATTATTAATATACGATGAAATGGAATACGACTA	0	0	20	0	1223	718	0	0	0	0	0	0	0	74	0	43	0	0	8	9	0	0	0	0	0	0
OTU_345	Arthropoda	Insecta	Diptera	Chironomidae	Chironomus	Chironomus curabilis	100	Published	2	TCTTTCTGCAGCAATTGCCCACAGTGGGGCCTCTGTTGATTTAGCCATTTTCTCTTTACATTTAGCGGGAGTCTCGTCAATTCTCGGATCTGTAAATTTTATTACTACCGTTATTAATATACGTGCAAATGGTATTACTTTA	0	0	0	0	0	0	0	0	0	0	0	0	0	0	0	0	0	0	0	0	0	0	1131	0	0	0
OTU_346	Arthropoda	Insecta	Diptera	Chironomidae	Tanytarsus	Tanytarsus brundini	100	Published		CTTATCTTCAAGAATTGCCCACAGAGGGGCTTCTGTAGATTTAGCTATTTTTTCTCTTCATTTAGCAGGTATTTCTTCTATTTTAGGATCAGTAAATTTTATTACAACTGCCATTAATATGCGGGCTAATGGAATTACATTA	0	0	0	0	0	0	0	0	0	0	0	0	68	14	5	0	24	1204	52	0	118	0	0	0	0	0
OTU_348	Heterokontophyta	Oomycota					80	Private	2 3	CTTATCCGCAGGTTTAGCTCATTCTGGTCCAAGTGTAGATATGGCGATTTTTAGTTTACATATAGCTGGTTTATCATCTCTTTTTGGTGCTATAAATTTTATAACAACAATCATAAATATGAGAGTTCCTGCTATGTATTGG	353	13	238	0	0	129	0	0	52	38	84	0	5	6	0	413	0	0	0	0	84	619	0	8	7	21
OTU_350	Arthropoda	Insecta	Plecoptera	Leuctridae	Leuctra	Leuctra geniculata	100	Published		ACTAGCAGCAGGTATTGCCCATGCCGGGGCTTCTGTTGACCTTGCTATCTTTTCATTACATTTAGCAGGGGTATCCTCAATCTTAGGGGCAGTAAATTTCATTACAACAGTAATTAATATACGATCAAATGGAATGACATTA	0	0	0	0	0	0	0	0	58	2	0	0	0	5	4	5	84	23	22	0	0	0	0	0	0	0
OTU_351	Arthropoda	Insecta	Plecoptera				89.63	Published		CCTGTCTGCAGGAATTGCTCATGCCGGATCTTCAGTAGATATAGCAATCTTTTCCCTTCATTTAGCGGGAGTTTCCTCAATTTTAGGAGCCGTAAATTTCATTACTACAGTCATTAACATACGATCCTCAGGGATATCTTTA	60	1484	0	0	0	0	0	0	0	0	0	0	0	0	0	0	0	0	0	0	0	0	0	0	0	0
OTU_352	Arthropoda	Insecta	Ephemeroptera	Baetidae	Baetis	Baetis alpinus	100	Published		GCTTTCAGCCAATATCGCCCATGGTGGTGCGTCTGTCGATTTTGCCATTTTTTCCCTACATCTGGCAGGGGTGTCATCTATCTTAGGGGCTGTAAATTTTATCACAACTGTTGTTAATATGCGCAGCCCGGGTATGACCTTG	0	0	0	0	0	0	0	0	773	756	0	0	0	0	21	322	5	0	87	0	0	0	0	0	0	0
OTU_353	Arthropoda	Insecta	Diptera	Chironomidae	Procladius	Procladius culiciformis	100	Published	2	TTTAGCATCTGGAATTGCACATGCTGGAGCTTCCGTTGATTTAGCAATTTTTTCTCTTCATTTAGCTGGGGTATCCTCTATTTTAGGTGCAGTAAATTTTATTACCACAGTTATTAATATACGGTCTAATGGAATTACCCTA	0	0	0	0	0	0	0	0	0	0	0	0	0	0	0	0	0	0	0	0	0	0	1827	0	0	0
OTU_354	Arthropoda	Insecta	Diptera	Chironomidae	Chaetocladius		97.04	Private		CCTTTCTTCAGGAATTGCTCATGCAGGGGCATCTGTTGATCTAGCAATTTTTTCTTTACATTTAGCAGGAATTTCGTCCATTTTAGGGGCTGTAAATTTCATTACTACTGTTATTAATATACGATCAGAAGGTATTACTTTT	1597	231	0	0	0	0	0	0	0	0	0	0	0	0	0	0	0	0	0	0	0	0	0	0	0	0
OTU_355	Arthropoda	Insecta	Trichoptera	Brachycentridae	Micrasema	Micrasema longulum	100	Published		CTTATCAAGAAATCTCGCTCACTCAGGAAGATCAGTAGATTTTTCTATTTTCTCTCTTCATTTAGCGGGAATTTCATCAATTTTAGGGGCAATTAATTTCATTTCAACTACAATTAATATACGATCAAATCTAATTACTATA	0	0	0	0	0	0	5	0	339	165	0	0	65	45	2	475	88	8	78	0	0	0	0	0	0	0
OTU_356	Annelida	Clitellata	Tubificida	Naididae	Nais	Nais bretscheri	100	Published		ACTATCAAGGAATCTAGCTCATGCCGGACCATCTGTAGACATGGCTATCTTTTCACTTCACTTGGCAGGTGCCTCTTCTATTTTAGGGGCAGTAAATTTTATTACAACTGTAATAAATATACGTTGAAACGGGATACGATTA	0	0	310	0	0	0	0	593	0	8	47	0	129	184	42	164	123	143	141	0	0	0	0	0	0	0
OTU_357	Arthropoda	Insecta					75.97	Published	2	ATTATCAGCAGGCTTATCTCATTCAGGACCTAGCGTTGACATGGCTATATTTAGTTTACATATAGCTGGTTTATCTTCTTTATTTGGTGCAATAAACTTTATTACTACGATAATAAACATGCGTGTACCACTAATGCATTGG	0	0	23	0	0	0	5	0	0	0	0	0	0	750	50	0	59	71	130	0	0	0	0	4	13	5
OTU_358	Arthropoda	Insecta	Diptera	Chironomidae			94.81	Published	2	TCTATCCTCAGGAATTGCTCATGCTGGAGCATCTGTTGATTTAGCTATTTTTTCTTTACATTTAGCAGGAATTTCATCAATTTTAGGAGCAGTAAACTTTATCACAACAGTAATTAATATACGATCGGAAGGAATTACTTTA	0	0	0	0	0	0	146	93	65	21	196	1330	70	0	14	27	91	49	120	0	0	0	29	342	269	840
OTU_359	Annelida	Clitellata	Crassiclitellata	Lumbricidae	Octolasion	Octolasion cyaneum	100	Private	1	TAGCAAGAAATCTAGCCCATGCAGGACCCTCAGTAGATCTGGCCATTTTTTCTCTCCATTTGGCGGGTGCCTCCTCCATTCTGGGTGCAATCAACTTTATTACAACAATTATTAATATACGATGAAATGGTCTGCGCTTA	0	0	0	0	0	0	133	0	107	10	0	0	0	0	0	25	0	0	9	0	0	0	0	138	106	0
OTU_361	Arthropoda	Insecta	Diptera	Chironomidae	Endochironomus	Endochironomus tendens	99.26	Published	2	TTTATCATCTAGAATTGCTCATAGAGGAGCCTCTGTTGATTTAGCAATTTTTTCATTGCATTTAGCAGGAGTATCCTCTATTTTAGGCTCAGTAAATTTTATTACTACAGTTATTAATATACGAACTAATGGAATTACCCTC	0	0	0	0	0	0	0	0	0	0	0	68	0	0	0	0	0	0	0	0	0	0	0	0	0	0
OTU_363	Arthropoda	Insecta	Psocodea	Ectopsocidae	Ectopsocus	Ectopsocus californicus	100	Published	1	ACTTTCAAGAGTTATTGCACATACAGGAGCATCTGTTGATTTAGCTATTTTTTCTCTTCATTTAGCTGGTGTTAGTTCAATTTTAGGAGCCGTAAATTTCATTACAACGATTATTAATATACGATCAAATGGTTTAACCTTA	0	1140	0	0	0	0	0	0	0	0	0	0	0	0	0	0	0	0	0	0	0	0	0	0	0	0
OTU_365	Arthropoda	Insecta	Diptera	Psychodidae			95.56	Private	3	TCTTTCTAATATTATTGCCCACGGAGGACCTTCAGTTGATTTAGCAATTTTTTCTTTACATTTAGCAGGAATTTCTTCTATTTTGGGGGCAGTTAATTTTATTACAACCATTATCAATATACGATCCCCTGGAATCACATTT	0	0	0	0	0	0	0	0	0	67	0	0	0	0	186	160	2	11	17	0	0	0	0	0	0	0
OTU_366	Arthropoda	Branchiopoda	Anomopoda	Daphniidae	Simocephalus	Simocephalus exspinosus	99.26	Published	2	TCTTTCTGCAGGTATCGCTCATGCAGGGGCGTCAGTAGATTTAAGCATTTTTTCTTTACATCTCGCAGGTATTTCTTCAATTTTGGGGGCAGTAAATTTTATTACTACTATTATTAATATACGATCTGAGGGTATAACTTTA	0	0	0	13	0	0	0	0	0	0	83	0	0	0	0	0	0	0	0	0	39	1232	0	0	0	0
OTU_368	Arthropoda	Ostracoda	Podocopida	Ilyocyprididae	Ilyocypris	Ilyocypris bradyi	100	Published		ACTCTCTAGTAATATCTCCCACTCAGGAGCAAGAGTAGACCTTACGATCTTTTCTCTTCACCTAGCTGGGGCCTCATCAATTCTCGGAGCGATTAATTTTATTACAACAATTATTAATATGCGCTCTTCTGATATATCGTTA	0	0	0	0	0	0	34	0	0	0	0	0	0	0	0	0	0	0	0	0	0	0	0	0	0	0
OTU_369	Annelida	Clitellata	Tubificida	Naididae	Lophochaeta		96.21	Private	3	ACTAGCTGGAAATCTAGCTCACTCAGGACCATCCGTAGACTTAGCTATTTTCTCACTGCATTTAGCTGGAGCTGCCTCAATTTTAGGTGCAATTAACTTTATTACAACTATAATTAACATACGATGAAAAGGAATACGCCTA	0	0	0	0	0	0	27	0	0	0	0	0	0	0	0	0	0	0	0	0	0	0	0	0	0	0
OTU_371	Arthropoda	Insecta	Diptera	Bibionidae	Dilophus		98.52	Private	3	TTTATCAAGAACTCTATCGCATAGAGGAAGATCTGTAGATTTAGCTATTTTTTCTTTACACTTAGCAGGAATTTCTTCTATTCTAGGAGCCGTAAATTTTATTACTACTGTAATTAATATACGTTCATCAGGAATTTCATTT	0	0	0	0	0	0	592	0	0	0	0	0	0	0	0	0	0	0	0	0	0	0	0	1115	13	0
OTU_373	Arthropoda	Insecta	Trichoptera	Brachycentridae	Micrasema	Micrasema moestum	100	Published		CTTATCAAGAAATTTAGCTCATTCAGGAAGATCCGTTGATTTTTCTATTTTTTCTTTACATTTAGCTGGAATTTCTTCAATTTTAGGGGCTATTAATTTCATTTCAACTACAATTAATATGCGTTCCAATTTAATTACCTTA	0	0	0	0	0	0	0	0	44	23	2	0	252	45	26	106	10	5	24	0	0	0	0	0	0	0
OTU_374	Arthropoda	Insecta	Diptera	Ephydridae	Hydrellia	Hydrellia maura	100	Early-Release		ACTTTCATCTGGGATTGCTCATGGAGGAGCTTCAGTAGATCTTGCTATTTTTTCTTTGCATTTAGCCGGGATTTCTTCTATTTTAGGAGCTGTTAATTTTATTACAACTGTAATTAATATACGATCCACAGGAATTACATTT	0	0	0	0	0	0	142	0	0	0	359	115	0	0	0	0	0	0	0	0	0	0	0	0	0	0
OTU_375	Arthropoda	Branchiopoda	Anomopoda	Daphniidae	Simocephalus	Simocephalus vetulus	100	Private		CTTGTCTGCAGGCATTGCTCACGCCGGAGCTTCAGTAGACTTAAGAATTTTTTCCCTTCATTTGGCAGGGATCTCTTCTATTTTAGGGGCTGTAAATTTTATTACAACTATCATTAACATACGATCTGAGGGTATAACTTTA	0	0	0	0	0	0	0	0	0	0	70	0	0	0	0	0	0	0	0	0	0	1584	0	0	0	0
OTU_376	Arthropoda	Insecta					79.17	Published	2	ATTATCAGCGATTGAGGCTCACCCAACGCCATCTGTCGATTTCGCCATTTTTAGTTTACATATAGCTGGTGCATCATCCTTAGCAGGATCAGTAAACTTTATTTCAACAATTTGAAATATGCGAGCACGTGGTATGCGCATG	0	0	0	0	0	0	0	0	0	0	0	0	0	0	0	6	0	0	0	0	0	0	0	0	0	0
OTU_377	Rhodophyta	Florideophyceae					78.79	Early-Release	3	TTTATCGTCTGTTCCCGCACATGCAGGCCCTTCAGTGGATTTAGCTATTTTTAGTTTACACCTTGCAGGGGCAGCATCTTTAATGGGTGCAATTAATTTTATTTGTACAATTTTAAATATGCGTAGTCCAGGATTACGCATG	0	0	86	12	47	0	0	0	0	0	102	0	15	89	17	0	3	0	82	8	0	1304	15	0	0	0
OTU_378	Annelida	Clitellata	Tubificida	Naididae	Chaetogaster	Chaetogaster cristallinus	100	Private	3	ACTTTCTAGGAATCTTGCACATGCAGGACCTTCAGTAGATATGGCTATTTTCTCTTTACATTTAGCAGGTGCTTCTTCAATTCTTGGAGCAGTGAACTTTATCACTACAACTATTAACATACGATGAAACGGAATACGATTA	0	0	289	0	0	0	6	0	22	0	0	0	0	519	26	0	120	0	138	0	0	8	324	6	0	0
OTU_380	Arthropoda	Branchiopoda	Anomopoda	Daphniidae	Ceriodaphnia	Ceriodaphnia dubia	98.52	Private	2 3	TCTATCTGCAGGTATTGCTCATGCAGGAGCTTCTGTAGATTTAAGAATCTTTTCTTTACATCTTGCAGGAATCTCTTCAATTTTAGGAGCTGTAAATTTCATTACTACCATTATTAATATACGTTCTCAAGGAATAACTCTT	0	0	0	0	0	0	0	0	0	0	352	0	0	0	0	0	0	0	0	0	0	1172	0	0	0	0
OTU_381	Arthropoda	Insecta	Diptera	Chironomidae			94.07	Published	1	TCTTTCTTCTAATATTGCTCATGCTGGTGCTTCAGTAGATTTAGCTATTTTTTCTCTTCATTTAGCAGGGATTTCTTCTATTCTAGGAGCAGTAAATTTTATTACAACAATTATTAACATACGCTCAGAAGGAATTACTTTA	0	0	0	0	0	0	45	0	0	0	0	411	0	0	0	0	0	0	0	0	0	0	0	90	148	983
OTU_382	Arthropoda	Insecta	Diptera	Dixidae	Dixa		97.04	Published		TTATCCTCCACAATTGCCCATGCTGGAGCTTCGGTTGATTTAGCTATTTTTTCTCTTCATTTAGCAGGAATTTCTTCAATTTTAGGAGCAGTAAATTTTATTACAACAGTAATTAATATACGATCTCATGGAATCACTTTT	0	974	0	0	0	0	0	0	0	0	0	0	0	0	0	0	0	0	0	0	0	0	0	0	0	0
OTU_383	Arthropoda	Insecta	Coleoptera	Elmidae	Riolus	Riolus subviolaceus	99.26	Published		ACTTTCGGCAAATATTGCCCATAGAGGATCATCAGTTGATTTAGCTATTTTTAGACTTCATTTAGCAGGAATTTCATCAATTTTAGGAGCTGTAAATTTTATTACAACCGTTATTAATATACGATCGCCCGGAATAACCTTT	0	0	0	0	0	0	20	0	0	0	0	7	0	0	0	12	0	0	0	0	0	0	0	0	30	25
OTU_384	Arthropoda	Insecta	Diptera	Chironomidae			93.33	Published	1	TTTATCATCTAGAATTGCTCATAGAGGAGCTTCAGTTGACTTAGCTATTTTTTCATTACATTTAGCTGGAATTTCCTCTATTTTAGGATCTGTAAATTTCATTACAACTGCTATTAATATACGATCAAATGGTATTACGCTA	0	0	0	0	0	0	0	0	426	29	0	0	0	0	2	0	0	0	0	0	0	0	0	0	0	0
OTU_385	Arthropoda	Insecta	Ephemeroptera	Leptophlebiidae	Paraleptophlebia	Paraleptophlebia submarginata	99.24	Published	1	TTTGTCCGCAGGAATCGCTCACGCCGGAGCATCTGTAGACCTCGCTATTTTTTCTCTACACTTAGCTGGTGTCTCGTCTATTCTGGGAGCAGTAAATTTTATTACGACTACAATCAACATACGGACAAGAGGAATAACCCTC	0	0	0	0	0	0	0	0	0	0	0	0	0	0	0	0	0	0	23	0	0	0	0	0	0	0
OTU_386	Arthropoda	Insecta	Ephemeroptera	Heptageniidae			91.85	Private		TTTATCAGCAGGTATTGCACACGCAGGGGCTTCTGTTGATCTCGCCATTTTCTCACTTCATCTTGCCGGAGTTTCATCTATTTTAGGTGCTGTAAATTTTATCACAACTACTATCAATATACGATCTAGTGGAATAACTATA	0	0	0	0	0	0	40	0	0	0	0	123	0	0	0	0	0	0	0	0	0	0	0	411	44	132
OTU_387	Arthropoda	Insecta	Trichoptera	Limnephilidae	Halesus	Halesus radiatus	100	Published		CCTTTCCAGAAATCTTGCCCATGCAGGCAGATCTGTTGATATCTCTATTTTCTCACTTCATTTAGCGGGAATCTCCTCTATTTTAGGAGCTATTAATTTTATTTCAACTACACTTAACATACGAAATAACTTAATAACTTTA	80	0	0	12	0	0	407	0	0	0	0	80	74	0	5	0	87	0	39	0	0	0	0	221	237	66
OTU_388	Arthropoda	Insecta	Diptera	Chironomidae	Gymnometriocnemus	Gymnometriocnemus brumalis	100	Published	1	TCTTTCTTCAGGAATTGCTCATGCTGGTGCTTCGGTAGACTTAGCAATTTTTTCTTTACATTTAGCAGGGGTTTCTTCTATTTTAGGGGCTGTAAATTTTATTACTACAGTAATTAATATACGATCAGAAGGAATTACTTTT	0	0	1129	0	0	0	0	0	0	0	0	0	0	0	0	0	0	0	0	0	0	0	0	0	0	0
OTU_389	Arthropoda	Insecta	Ephemeroptera	Heptageniidae	Rhithrogena		97.04	Published		ACTTTCTGCTGGAATTGCCCATGCTGGAGCTTCTGTTGACTTGGCGATTTTTTCTTTACACCTAGCCGGTGTCTCTTCTATTTTAGGGGCTGTGAATTTTATTACTACGACTATTAACATACGATCAAGAGGAATAACTATA	0	0	0	0	0	0	0	0	0	9	0	0	0	0	0	1576	0	0	0	0	0	0	0	0	0	0
OTU_390	Arthropoda	Collembola					83.72	Private		TTTATCAAGTATTGAAAGTCATTCAGGAGGATCAGTTGATCTTGTTATTTTTAGTTTACATTTAGCAGGAGTTTCATCATTATTAGGAGCTATTAATTTTATTACTACTATTTGTAATATGAGATTACCTAATATGACATG	0	0	0	29	0	1453	14	0	0	0	0	0	0	0	0	0	0	0	0	0	38	0	0	0	0	4
OTU_391	Arthropoda	Insecta	Diptera	Chironomidae			100	Private	3	TTTATCTTCAAGAATCGCTCATAGAGGTGCATCAGTTGACTTAGCAATTTTTTCTTTACATTTAGCTGGAATTTCCTCTATTCTTGGATCAGTAAATTTTATTACTACAGCTATTAATATACGATCAAATGGAATTACATTA	0	0	0	0	0	0	0	0	0	0	25	0	7	1440	11	0	2	0	28	0	0	0	0	0	0	0
OTU_392	Arthropoda	Insecta	Coleoptera	Dytiscidae	Nectoporus	Nectoporus sanmarkii	99.26	Private		ACTTTCTGCAGGTATTGCTCATGGGGGGGCCTCGGTTGACTTAGCAATCTTTAGACTTCATTTAGCGGGAATTTCTTCAATTTTAGGGGCTGTAAATTTTATTACAACTATTATTAACATACGATCTATCGGAATAACCTTC	0	0	0	0	0	0	0	0	731	64	0	0	0	0	0	249	0	0	0	0	0	99	0	0	0	0
OTU_393	Arthropoda	Insecta	Diptera	Chironomidae	Chironomus	Chironomus luridus	100	Published	1	TTTATCAGCAGCTATTGCACACAGAGGGGCTTCTGTAGACTTAGCAATTTTTTCTTTACATTTAGCTGGAATCTCATCTATTCTTGGTTCAGTAAATTTTATTACTACAGTTATTAATATACGAGCCAATGGAATTACTTTA	0	0	0	0	841	0	0	0	0	0	18	0	18	0	0	625	0	0	0	0	0	0	0	0	0	0
OTU_394	Arthropoda	Insecta	Diptera	Chironomidae			93.33	Published		TCTATCCTCAGGGATTGCCCACGCAGGGGGCTCTGTAGATTTAGCTATTTTTTCCCTTCATCTTGCAGGTATTTCTTCAATTTTAGGAGCTGTAAATTTTATTACTACTGTAATTAATATACGGTCTAATGGAATTACACTA	0	0	0	0	0	0	0	0	23	0	0	3	0	0	9	3	0	0	0	0	0	0	0	68	304	29
OTU_395	Arthropoda	Insecta	Diptera	Chironomidae	Chaetocladius	Chaetocladius perennis	100	Published		GCTATCTTCTGGAATTGCTCATGCAGGAGCTTCTGTTGATTTAGCTATTTTTTCTTTACATCTTGCAGGAATCTCTTCAATTTTAGGAGCTGTAAATTTTATTACTACAGTAATTAATATACGGTCAGAAGGAATTACATTT	0	0	0	0	0	0	0	0	0	18	630	0	0	0	6	113	0	0	0	0	0	0	0	0	0	0
OTU_396	Annelida	Clitellata	Tubificida	Naididae	Nais	Nais communis	100	Published		ACTATCAAGAAACCTGGCCCATGCAGGACCATCTGTAGACATGGCTATTTTCTCACTACATTTAGCCGGGGCATCATCTATTTTAGGAGCAGTAAATTTTATTACAACAGTAATAAATATACGATGAAACGGTATACGATTA	81	357	0	0	0	0	3	0	147	38	0	0	0	2	15	596	31	0	47	0	0	0	0	0	0	52
OTU_397	Annelida	Clitellata	Tubificida	Naididae	Chaetogaster		100	Private	3	ACTATCAAGAAACTTAGCTCATGCCGGACCTTCTGTAGATATAGCTATTTTTTCACTTCACTTAGCAGGTGCATCATCAATTTTAGGAGCTGTAAACTTTATCACAACAGTAATTAATATGCGATGAAATGGTATACGATTA	0	0	97	0	0	0	0	0	0	0	5	0	6	392	3	0	26	0	6	0	0	0	943	0	0	0
OTU_398	Arthropoda	Insecta	Diptera	Chironomidae			98.48	Published	2	TTTAGCATCTGGTATTGCTCATGCCGGAGCTTCAGTAGATTTAGCTATTTTCTCTTTACATTTAGCAGGAGTATCTTCAATTTTAGGAGCAGTAAATTTTATTACAACTGTTATTAATATACGATCAAATGGAATTACCCTA	0	0	0	0	0	0	0	0	0	0	0	10	0	0	0	0	0	0	0	0	0	0	986	0	0	0
OTU_399	Arthropoda	Insecta	Coleoptera	Scarabaeidae	Rhizotrogus	Rhizotrogus aestivus	100	Private	1	TCTATCTGCTAATATTGCTCATAGAGGAGCTTCTGTAGATTTAGCTATTTTTAGCCTACACTTAGCGGGAATCTCCTCAATTCTAGGTGCAGTAAATTTTATTACCACAGTAATTAACATACGATCTACAGGAATAACCTTT	0	0	0	0	0	0	0	0	1418	0	0	0	0	0	0	0	0	0	0	0	0	0	0	0	0	0
OTU_400	Annelida	Clitellata	Tubificida	Naididae	Nais	Nais stolci	99.26	Published	2	ACTATCAAGAAATCTAGCCCATGCTGGACCTTCAGTAGATATGGCTATTTTTTCACTTCATTTAGCAGGTGCTTCTTCTATTCTAGGAGCTGTAAACTTTATTACGACTGTAATAAACATGCGTTGAAATGGAATACGATTA	0	0	492	0	0	0	0	0	0	0	54	0	0	8	7	804	0	3	7	9	0	23	0	0	10	0
OTU_401	Arthropoda	Insecta	Diptera	Chironomidae	Cricotopus		95.56	Published	1	CCTTTCTTCTGGTATTGCTCATGCTGGTGCTTCTGTAGATTTAGCAATTTTTTCACTTCATTTAGCCGGAATTTCCTCAATTTTAGGGGCAGTAAATTTTATTACTACAGTAATTAATATGCGATCTGAAGGAATTACTTTA	0	0	0	0	0	0	0	0	0	30	0	0	0	0	0	927	0	0	0	0	0	0	0	0	0	0
OTU_402	Arthropoda	Insecta	Diptera	Empididae	Hemerodromia	Hemerodromia adulatoria	99.26	Private		CCTATCTTCTAATTTAGCTCATGCTGGAGCCTCTGTTGATTTAGCAATTTTTTCTTTACACCTAGCAGGTATTTCTTCTATTCTTGGAGCTGTTAATTTTATTACCACAATTATTAATATACGATCAACTGGTATTTCTTTT	0	0	0	0	0	0	0	0	0	22	257	0	149	31	53	191	40	10	142	0	0	0	0	0	0	0
OTU_403	Arthropoda	Insecta	Diptera	Pediciidae			94.07	Published	2	TTTATCTTCTGGAATTGCTCACGCTGGAGCTTCTGTTGATTTAGCAATTTTTTCTCTTCATTTAGCTGGAATTTCATCTATTTTAGGGGCTGTAAATTTTATTACTACAGTAATTAATATACGATCTTCTGGAATTACTTTA	0	0	0	0	0	0	59	69	177	290	0	0	0	32	54	344	84	37	83	0	0	0	0	0	20	0
OTU_404	Arthropoda	Insecta	Diptera	Chironomidae	Cricotopus	Cricotopus tremulus	98.52	Private		CCTATCTTCGGGTATTGCTCATGCTGGAGCTTCAGTAGATTTAGCTATTTTTTCTTTACATTTAGCAGGTATTTCTTCAATTTTAGGTGCTGTAAATTTTATTACTACGGTAATTAATATACGATCAAATGGAATTACTTTT	0	0	0	0	0	0	597	24591	823	270	3666	0	347	55	1666	240	899	1995	1152	0	0	0	0	512	146	0
OTU_405	Arthropoda	Copepoda	Harpacticoida				85.16	Published		ATTAAGAAGTAATATTGCGCATAGCGGAGCCTCAGTTGACTTCGCCATTTTTTCTTTACATTTGGCTGGCATTTCTTCTTTATTGGGGGCGGTTAACTTTATTAGGACATTGGGCAATTTGCGATCTTTTGGAATACTCTTG	0	0	604	0	832	0	0	0	0	0	0	0	0	0	0	0	0	0	0	0	0	0	0	0	0	0
OTU_406	No Match	No Match	No Match	No Match	No Match	No Match				GTTATCGGCAATTGAAGCGCACCCGTCCCCATCGGTAGATTTCGCAATTTTTAGTCTGCATTTGGCAGGAGCATCTTCACTAGCAGGATCCGTAAACTTTATTTCGACCATTTGAAATATGCGTGCACGTGGAATGCGAATG	0	0	0	0	943	5	0	0	0	0	0	0	0	0	0	3	0	0	0	2	237	0	0	0	0	0
OTU_407	Arthropoda	Insecta	Diptera	Chironomidae			93.33	Published	2	TCTTTCTTCTAATATTGCTCATGCTGGGGCATCTGTTGATTTAGCTATTTTTTCACTTCATTTAGCTGGTATCTCATCAATTTTAGGAGCTGTAAATTTTATTACAACAGTAATTAATATGCGATCTGAAGGAATTTCATTA	0	0	0	0	0	0	0	8	449	88	0	0	0	0	93	0	187	98	150	0	0	0	0	0	0	0
OTU_408	No Match	No Match	No Match	No Match	No Match	No Match				TAGCTTTGTCAAATCCTTTGCAATACCTGCGAACATTTGTGCAATAGTAACGTAGACAATCGCCTGCTCCTTCGACCATTCATCTTGCCAGCCAAACATCATACCGTAACTTAGTATTTGCAGTAGAAGGCCTATGATCAATGTG	0	0	8	0	0	0	0	606	0	0	253	0	3	0	0	0	0	0	0	24	0	549	0	0	0	0
OTU_409	Rhodophyta	Florideophyceae	Ceramiales				88.89	Private	3	ATTAGCGCATGTGTTTGCACATTCGGGAGCAGCGGTTGATTTAGCAATTTTTAGTTTACATTTAGCCGGAATCTCTTCAATTTTAGGGGCGATTAATTTTATTTCAACTATATTAAATATGCGATTACCTAATTTTTATATG	0	0	617	0	303	0	0	0	5	0	39	0	0	47	21	34	5	14	97	0	0	0	0	0	0	0
OTU_410	Arthropoda	Insecta	Hemiptera	Nepidae	Nepa	Nepa cinerea	100	Published		TTATCAACAAATATATCTCATAGAGGAGCATCTGTTGATCTTGCAATTTTTTCATTACATTTGGCCGGAGTGTCATCAATCCTAGGTGCAGTAAACTTTATTTCAACTATTATTAACATACGAAGAACAGGTATACATCCA	0	0	0	0	0	0	0	0	0	0	0	0	0	0	4	0	0	0	0	0	0	0	0	0	0	0
OTU_411	Arthropoda	Insecta	Trichoptera	Rhyacophilidae	Rhyacophila	Rhyacophila tristis	100	Published		ATTATCAGCTAATATTGGACATACAGGAAGATCTGTAGATCTAACAATTTTTTCTCTTCATTTAGCAGGAGTTTCTTCCATTTTAGGAGCAATTAATTTTATTACAACTGTTATTAATATACGTTCTAAAGGAATATCATTA	0	0	0	0	0	0	18	0	0	0	0	150	0	0	0	0	0	0	0	0	0	0	0	23	47	92
OTU_412	Arthropoda	Insecta	Trichoptera	Limnephilidae	Allogamus	Allogamus ligonifer	99.24	Published		TATCAAGAAATCTGGCTCATGCAGGAAGATCAGTTGATATCTCAATTTTTTCTCTTCACTTAGCGGGAATCTCATCAATTTTGGGAGCTATCAATTTTATTTCTACTACATTAAATATACGAAATAATTTAATAACTCTA	0	0	0	0	0	0	0	0	0	0	0	0	0	0	0	0	25	22	8	0	0	0	0	0	0	0
OTU_413	Arthropoda	Insecta	Diptera	Chironomidae	Orthocladius	Orthocladius thienemanni	100	Published		TCTTTCTTCTGGAATTGCTCATGCAGGTGCTTCTGTTGATCTTGCTATTTTCTCTCTTCACTTGGCAGGTATTTCCTCAATTTTAGGAGCTGTAAATTTTATTACTACTGTAATTAATATACGATCAAATGGTATTACTCTG	0	0	0	0	0	0	0	133	365	149	0	0	0	0	127	0	16	63	357	0	0	0	0	0	0	0
OTU_415	Arthropoda	Insecta	Diptera	Chironomidae	Chironomus	Chironomus melanotus	100	Published	2 4	CCTTTCAGCAGCTATTGCCCATAGTGGGGCTTCTGTTGACTTAGCTATTTTTTCACTACATTTAGCAGGAGTTTCCTCAATTTTAGGATCTGTAAATTTTATTACTACTGTAATTAACATACGAGCTAACGGTATTACCTTA	0	0	0	0	0	0	0	259	0	0	191	0	25	0	0	0	40	2	0	0	0	775	0	0	0	0
OTU_416	Arthropoda	Insecta	Diptera	Chironomidae	Diamesa		97.78	Published		TCTTTCTTCGGGGATTGCTCATGCTGGAGCTTCTGTAGATTTAGCTATTTTTTCTTTACATTTAGCAGGAATTTCATCTATTTTAGGAGCAGTAAATTTTATTACAACGGTAATTAATATACGTTCAAGTGGAATCACTTTA	0	0	0	0	0	0	0	0	61	21	419	0	438	63	825	143	33	12	262	0	0	0	0	0	0	0
OTU_417	Arthropoda	Insecta	Diptera	Chironomidae	Chaetocladius		96.3	Published		CCTTTCTTCTGGAATTGCTCATGCAGGAGCTTCTGTTGATTTAGCCATTTTTTCTCTTCACTTAGCCGGAATTTCTTCTATTTTAGGGGCCGTAAATTTTATTACTACTGTAATTAATATGCGTTCTGAAGGTATTACTTTC	1037	0	0	0	0	0	0	0	0	0	0	0	0	0	0	0	0	0	0	0	0	0	0	0	0	0
OTU_418	Arthropoda	Insecta	Diptera	Chironomidae	Orthocladius	Orthocladius musester	100	Early-Release	2	TCTATCTTCTGGTATTGCTCATGCCGGAGCATCAGTAGATTTAGCAATTTTTTCTTTACATTTAGCAGGAATTTCATCTATTTTAGGTGCTGTTAATTTTATTACAACAGTAATTAATATACGATCTGAAGGAATTACTTTA	0	0	0	0	0	0	0	0	81	0	0	0	0	0	61	43	0	0	22	0	0	0	0	0	0	0
OTU_419	Arthropoda	Insecta	Ephemeroptera	Heptageniidae	Rhithrogena		95.56	Private	3	ACTTTCGGCTGGAATTGCTCATGCTGGTGCTTCTGTTGATTTAGCTATTTTCTCCCTTCATCTTGCTGGTGTTTCTTCCATTTTAGGAGCAGTAAATTTCATTACCACTACAATTAACATACGATCAAGTGGAATAACAATA	0	0	0	0	0	0	110	0	0	48	0	9	0	0	0	10	0	0	0	0	0	0	0	93	2	198
OTU_421	Arthropoda	Insecta	Ephemeroptera	Heptageniidae	Rhithrogena		97.04	Published		ACTTTCTGCTGGGATTGCCCATGCTGGGGCTTCTGTTGACTTAGCAATTTTTTCTTTACATCTAGCCGGTGTTTCTTCTATTTTAGGGGCCGTGAATTTTATTACTACGACTATTAACATACGATCGAGAGGGATAACTATA	0	0	0	0	0	0	12	0	0	0	0	0	0	0	0	14	0	0	0	0	881	0	0	0	0	0
OTU_422	Arthropoda	Insecta	Diptera	Chironomidae	Eukiefferiella	Eukiefferiella devonica	100	Published	1	TCTTTCTTCTGGAATTGCTCATGCTGGTGCTTCAGTTGATTTAGCTATTTTTTCTCTCCATTTAGCTGGAATTTCTTCAATTTTAGGAGCAGTAAATTTTATTACCACAGTAATTAATATACGGTCAGAAGGAATTACTTTA	0	0	0	0	0	0	0	0	0	0	0	4	0	0	0	0	0	0	0	0	0	0	0	293	239	357
OTU_423	Annelida	Clitellata	Enchytraeida	Enchytraeidae	Chamaedrilus		100	Published		ATTATCATCAAATATAGCCCACGCCGGCCCTTCCGTAGATTTAGCTATTTTCTCCCTTCATCTTGCAGGTGCCTCATCTATTCTAGGAGCAGTAAACTTTATTACTACAGTAATTAATATACGAATAAAAGGAATACAACTA	0	0	0	0	0	0	15	0	0	0	0	0	0	0	0	0	0	0	0	10	0	0	560	0	0	0
OTU_424	Arthropoda	Insecta	Diptera	Chironomidae	Thienemanniella		97.04	Private	3 4	TTTATCTTCCAATATTGCACATGCAGGAGCCTCAGTAGACTTAGCCATTTTTTCACTACATTTAGCAGGTATTTCTTCTATTTTAGGAGCTGTAAATTTTATTACTACGGTAATTAATATACGATCAGAAGGTATTTCTTTA	0	0	0	0	0	0	0	0	994	0	0	0	0	4	0	0	0	0	0	0	0	0	0	0	0	0
OTU_425	Arthropoda	Insecta	Coleoptera	Elmidae	Esolus	Esolus angustatus	100	Private		CTTATCAGCCAATATTGCTCACAGAGGATCTTCTGTAGACTTAGCAATTTTTAGATTACACTTAGCAGGAATCTCGTCTATTTTAGGGGCTGTTAATTTTATTACAACCGTAATTAATATACGATCCCCAGGAATAACATTT	0	0	0	0	0	0	0	0	130	49	0	0	0	0	0	0	0	0	0	0	0	0	0	0	0	0
OTU_426	Cnidaria	Hydrozoa					76.3	Published	2	ATTATCAGCTGGATTAGCGCATTCTGGACCTAGTGTCGATATGGCAATTTTTAGCTTACATATTGCTGGTTTATCCTCATTATTTGGTGCTATAAATTTTATTACTACTATCATAAATATGCGTGTACCCGCAATGTACTGG	0	0	0	0	0	0	0	0	0	0	0	0	0	10	0	0	5	0	13	0	1151	6	0	0	0	0
OTU_427	Arthropoda	Insecta	Diptera	Chironomidae	Thienemanniella	Thienemanniella obscura	98.52	Private		TTTATCTTCAAATATTGCTCATGCAGGAGCTTCAGTAGACTTAGCTATTTTTTCTCTCCATTTAGCAGGTATTTCATCAATTTTAGGGGCAGTAAATTTTATTACAACTGTTATTAACATACGATCTGAAGGAATCACACTA	0	0	0	0	0	0	0	0	11	0	40	0	73	0	4	79	24	5	32	0	0	0	0	0	7	0
OTU_428	Annelida	Clitellata	Crassiclitellata	Lumbricidae	Octolasion	Octolasion tyrtaeum	100	Published		TTAGCAAGAAATTTAGCTCATGCAGGACCCTCAGTAGATCTTGCCATTTTCTCACTTCATTTAGCAGGTGCATCATCAATTCTTGGAGCAATCAACTTCATTACAACAATTATCAATATGCGATGAAATGGTCTGCGATTA	0	0	0	0	0	0	11	0	200	39	87	0	10	0	6	66	30	0	12	0	0	0	0	196	151	0
OTU_429	Arthropoda	Insecta	Diptera	Sarcophagidae	Sarcophaga	Sarcophaga variegata	100	Published		TTTATCATCTAATATTGCTCATGGGGGAGCTTCTGTTGATTTGGCTATTTTCTCTCTTCACTTAGCTGGAATTTCTTCAATTTTAGGAGCAGTAAATTTTATTACTACAGTTATTAATATACGATCTACAGGTATTACTTTT	0	0	0	0	0	0	686	0	263	0	0	0	0	0	0	28	0	0	0	0	0	0	0	0	0	0
OTU_431	Arthropoda	Insecta	Coleoptera	Gyrinidae	Orectochilus	Orectochilus villosus	99.26	Published		GCTATCCTCTAATATTGCACATAGAGGAGCTTCTGTAGATTTAGCTATTTTTAGTTTACATTTAGCTGGGATTTCTTCTATTCTAGGGGCTGTAAATTTTATTACTACTATTATTAACATACGTTCAACAGGAATGACATTA	0	0	0	0	0	0	0	33	0	10	0	0	0	0	2	281	118	48	0	0	0	0	0	0	58	0
OTU_433	Arthropoda	Insecta	Diptera	Chironomidae	Corynoneura	Corynoneura lacustris	100	Published	2	TCTTTCATCAAATATTGCTCATGCAGGTGCCTCAGTAGATTTAGCAATTTTTTCTCTTCATTTGGCAGGAATTTCATCAATTTTAGGAGCTGTAAATTTTATTACTACTGTAATTAATATACGATCAGAAGGAATCTCATTA	0	0	0	0	0	0	0	0	0	0	0	0	23	18	23	0	18	10	155	0	0	0	0	0	0	0
OTU_434	Arthropoda	Insecta	Diptera	Chironomidae	Rheopelopia	Rheopelopia maculipennis	100	Published		TTTATCTTCAGGTATTGCTCATGCTGGAGCTTCAGTAGACTTAGCTATTTTTTCTTTACACCTAGCTGGAATTTCATCTATTTTAGGAGCTGTTAATTTTATCACCACAGTAATTAATATACGTTCAAGAGGAATTACTTTA	0	0	0	0	0	0	0	0	0	0	0	0	14	0	0	8	55	17	19	0	0	0	0	0	0	37
OTU_436	Arthropoda	Insecta	Diptera	Chironomidae	Cladotanytarsus	Cladotanytarsus mancus	100	Published	2	TTTATCTTCAAATATTGCTCATAGAGGAGCTTCTGTTGATTTAGCCATTTTTTCCCTCCACCTGGCAGGAATCTCATCTATTTTAGGATCAGTAAATTTTATTACAACAGCAATTAATATACGAAGAAACGGAATTACCTTA	0	0	0	0	0	0	0	0	0	0	0	0	0	0	0	0	0	0	0	0	0	1102	0	0	0	0
OTU_438	Arthropoda	Insecta	Trichoptera	Philopotamidae			93.5	Published	1 2	TCTATCTAGAAATATTTCCCATTTAGGAAAAGCAGTAGATTTAACCATTTTTTCTCTTCATATAGCAGGAATTTCGTCTATTTTAGGAGCCGTAAATTTTATTACAACTGTAATTAATATACGATCTAACTTTATAACTTTA	0	0	0	0	0	0	4	0	61	5	882	0	138	0	0	0	0	0	15	0	0	0	0	0	12	3
OTU_440	Arthropoda	Branchiopoda	Anomopoda	Chydoridae	Alona	Alona affinis	100	Published		TTTGTCGGCAGGGTTAGCTCATGCTGGAGCATCTGTTGATTTAAGTATTTTTTCTTTACATTTAGCTGGTATTTCTTCTATTTTAGGGGCAGTAAATTTTATCACCACAGTAATTAATATACGAGCCTATGGATTGAGTTTG	0	0	137	0	0	0	0	0	0	0	53	0	0	3	0	0	0	0	0	0	0	445	149	0	0	0
OTU_442	Arthropoda	Insecta	Diptera				89.63	Published		TTTATCAAGAGCAATTGCCCATGCGGGAGCTTCGGTAGATTTAGCAATTTTCTCCCTTCATTTAGCAGGTATTTCTTCTATTTTAGGGGCCGTAAATTTCATTACCACAGTTATTAATATGCGAACTTCTGGAATTACATTA	0	0	0	0	0	0	0	0	0	7	0	0	0	0	0	970	0	0	0	0	0	0	0	0	0	0
OTU_443	Arthropoda	Insecta	Diptera	Tipulidae	Tipula	Tipula vernalis	100	Early-Release		CCTATCTTCTGGAATTGCTCACACTGGAGCTTCAGTAGATTTAGCAATTTTTTCATTACATTTAGCAGGAATTTCTTCAATTTTAGGAGCTGTAAATTTTATTACTACAGTTATTAATATACGATCAAGAGGAATTACTTTA	0	0	0	0	0	0	0	0	586	32	0	0	0	0	0	409	0	0	0	0	0	0	0	0	0	0
OTU_444	Arthropoda	Insecta	Diptera	Chironomidae			99.26	Early-Release		TCTTTCTTCTGGAATTGCTCATTCAGGCGGGTCTGTTGATTTAGCAATTTTTTCACTGCATTTAGCCGGTATTTCTTCTATTCTAGGTGCCGTAAATTTTATTACTACAATTATTAATATACGAACTAAAGGAATTACGTTA	0	0	0	0	0	0	0	0	0	0	998	0	4	0	0	0	0	0	0	0	0	0	0	0	0	0
OTU_446	Arthropoda	Insecta	Coleoptera	Dytiscidae	Agabus	Agabus paludosus	100	Published		TTTATCATCTAGAATTGCCCATGGAGGAGCTTCTGTAGATTTAGCTATTTTTAGACTACACTTAGCTGGAATTTCCTCAATCTTAGGGGCAGTTAATTTCATTACTACAATTATTAATATACGATCTGTAGGTATAACCTTT	405	0	0	0	0	0	0	0	0	0	94	0	0	0	0	0	0	0	64	0	0	0	0	0	0	0
OTU_447	Arthropoda	Insecta	Ephemeroptera	Caenidae	Caenis	Caenis pusilla	100	Published		TCTCGCCGCCGGAATCGCCCATGCTGGGGCCTCTGTCGACTTAGCTATTTTTTCACTTCATCTCGCAGGGATCTCCTCCATTTTAGGGGCCGTAAACTTTATCACCACTACAATTAATATGCGAGCCAGAGGAATAACAATG	0	0	0	0	0	0	0	0	0	0	0	0	0	0	0	0	14	45	0	0	0	0	0	0	0	0
OTU_448	Arthropoda	Insecta	Diptera	Bibionidae	Bibio	Bibio pomonae	100	Private		TTTATCTAGTACTCTTTCCCATAGAGGGGGATCTGTTGATTTAGCTATTTTTTCTTTACATTTAGCTGGAATTTCTTCTATTTTAGGAGCAGTAAATTTTATTACAACTGTTATCAATATACGAGCAATTGGGATTTCTTTT	0	0	0	0	0	0	187	0	0	0	0	0	0	0	0	0	0	0	0	0	0	0	0	429	422	3
OTU_449	Cnidaria	Hydrozoa					78.79	Published	2	ACTATCAGCAGGTTTAGCTCATTCAGGTCCTAGTGTTGACATGGCAATTTTTAGTTTACATATAGCAGGTATCTCTTCTTTACTAGGTGCTATAAATTTTATAACTACAATTATTAATATGAGAGTTCCTGGTATGTATTGG	0	0	703	0	0	0	0	0	0	11	47	0	0	38	20	36	0	0	86	0	0	0	0	0	0	0
OTU_450	Arthropoda	Insecta	Diptera	Pediciidae	Dicranota		97.78	Early-Release		ATTATCAGCAGGAATTGCACATGCTGGAGCTTCTGTTGATTTAGCAATTTTTTCTCTTCATTTAGCAGGAATTTCATCAATTCTTGGAGCTGTCAATTTTATTACTACTGTTATTAATATACGATCTTCAGGAATTACATTT	0	0	0	0	0	0	130	0	260	95	0	166	0	0	0	12	0	0	0	0	0	0	0	38	99	80
OTU_451	Heterokontophyta	Oomycota					79.39	Published	2	ATTATCAAGTATAGAAATACATTCAGGAGGTGCAGTTGATTTTGCTATTTTTAGTTTACATTTAGCAGGTCTTTCATCTATCTTAGGTGCTATTAATTTTATAGTAACAGTAATAAATATGCGTGTTCCAAAATTGACTATG	951	0	0	0	0	0	0	0	0	0	0	0	0	0	0	0	0	0	0	0	0	0	0	0	0	0
OTU_452	Mollusca	Gastropoda					71.93	Private	2 3	ATTAAGCTCATTAATTGGTCATTATTCCCCCGGTGTAGATTTAGGAATATTTAGTTTACACTTGGCCGGAATATCTTCAATTGGGGGTGCAATTAACTTTATAAGCACTATTGCAAACGGAAGGGCTCCCGGTTTGACCATG	75	431	25	204	0	77	0	0	20	49	0	0	0	0	0	18	0	0	0	0	158	0	0	9	21	0
OTU_453	Arthropoda	Insecta	Diptera	Chironomidae	Cricotopus		100	Published		TCTTTCTTCAGGAATTGCTCATGCAGGAGCTTCCGTAGATTTAGCAATTTTTTCCTTACATTTAGCCGGAATCTCCTCAATCTTAGGAGCAGTAAATTTCATTACAACAGTAATTAATATACGGTCAGAAGGTATTACACTT	0	0	0	0	0	0	0	100	0	0	0	0	22	4	74	0	108	374	26	0	0	0	0	0	0	0
OTU_454	Arthropoda	Insecta	Diptera	Sphaeroceridae			94.07	Published		CCTATCTTCAGGAATTGCCCATGGAGGAGCTTCTGTTGATTTAGCTATCTTTTCATTGCATTTAGCAGGAATTTCTTCAATTCTAGGAGCTGTAAATTTTATTACAACCGTAATTAACATACGCTCAACAGGAATTACTTTT	0	0	0	0	0	0	0	0	969	0	0	0	0	0	0	0	0	0	0	0	0	0	0	0	0	0
OTU_457	Ochrophyta	Phaeophyceae	Ectocarpales				85.82	Private		TTTAAGTAGTACTGAAGGTCACCCAGGTGCTTCTGTAGATTTAGCTATATTTAGTTTACATTTAGCAGGTGCATCATCTATATTAGGTGCTATAAATTTTATTACAACTATATTTAATATGAGAGCTCGTGGTATGTATAT	0	0	489	0	388	0	0	0	0	0	0	0	0	0	0	0	0	0	0	74	0	40	0	0	0	0
OTU_458	Mollusca	Bivalvia					80.95	Private	2 3	TTTAAGTAGTGTTTTAGGTCACCCGGGAGCTTCTGTGGATTTAGCCATATTTAGTTTACATGTTGCAGGTGCTTCGTCGATTTTAGGGGCGATTAACTTTCTTGTTACGGTTTGGAATATGCGTTGTCTAGGATTGTCTTTT	79	228	0	0	0	0	0	0	0	0	0	0	0	0	0	0	0	0	0	0	0	0	0	0	0	0
OTU_459	Cnidaria	Scyphozoa					78.79	Published		ATTATCAGCAGGCCTTGCACATTCAGGACCAAGTGTTGATATGGCGATTTTTAGTTTACATATAGCTGGTATTTCATCTTTAATGGGGGCAATAAATTTTATAACAACAGTTATAAATATGCGTGTGCCTGGAATGTATTGG	0	0	34	629	0	0	0	0	0	0	0	0	0	0	0	0	0	0	0	0	29	112	0	0	0	0
OTU_461	Arthropoda	Insecta	Ephemeroptera	Heptageniidae	Ecdyonurus		96.3	Private	3	TTTATCAGCAGGAATTGCCCACGCAGGAGCTTCGGTAGATTTAGCAATCTTCTCACTCCATTTGGCAGGGGTTTCATCCATCCTAGGAGCTGTTAATTTTATTACTACTACCATTAACATACGATCAAGTGGTATAACTATG	0	0	0	0	0	0	0	0	0	0	0	189	0	0	0	0	0	0	0	0	0	0	0	30	47	70
OTU_462	Arthropoda	Insecta	Diptera	Chironomidae	Rheotanytarsus	Rheotanytarsus ringei	100	Published		CCTATCTTCAAGAATTGCACACAGAGGGGCTTCCGTAGATTTAGCAATTTTTTCCTTACATCTTGCAGGAATTTCATCAATTCTTGGATCAGTGAACTTTATTACAACCGCAATTAATATACGATCAAGAGGAATTACATTA	0	0	0	0	0	0	0	0	154	0	0	0	0	0	31	0	159	37	123	0	0	0	0	0	0	0
OTU_463	Arthropoda	Insecta	Diptera	Chironomidae	Corynoneura		100	Early-Release		TGTCCTCAAATATTGCACATGCAGGAGCCTCTGTTGATTTAGCTATTTTTTCTTTACATTTAGCAGGTATTTCTTCAATTTTAGGAGCAGTAAATTTTATTACTACAGTAATTAATATACGATCAGAAGGAATTTCTTTA	0	0	0	0	0	0	0	0	0	0	0	0	0	0	0	885	0	0	0	0	0	0	0	0	0	0
OTU_465	Arthropoda	Insecta	Diptera	Ephydridae			91.11	Published	2	ACTTTCTTCTGGGATTGCTCATAGAGGAGCCTCTGTAGATCTTGCAATCTTTTCTTTACATTTAGCAGGAATTTCATCTATTTTAGGAGCGGTTAATTTTATTACCACTGTAATTAATATGCGATCAACTGGAATTACATTT	0	0	0	0	0	0	0	0	0	0	0	0	131	4	0	0	3	0	52	0	0	0	0	0	0	0
OTU_467	Arthropoda	Insecta	Diptera	Chironomidae	Stempellinella	Stempellinella brevis	100	Published	2	TCTTTCTGCTAGAATTGCGCATAGTGGAGGTTCTGTAGATTTAGCTATTTTTTCCCTTCACTTAGCAGGAATTTCTTCAATTTTAGGGTCTGTAAATTTTATTACAACTGCAATTAATATACGAGCAAATGGAATTACTTTA	0	0	0	0	0	0	0	0	0	0	0	0	0	0	9	0	0	0	12	0	0	0	0	0	0	0
OTU_468	Arthropoda	Insecta	Coleoptera	Dytiscidae	Nebrioporus	Nebrioporus carinatus	99.26	Published	2	CTTATCTGCAGGATTAGCTCATGGGGGAGCATCAGTAGACCTTGCTATTTTTAGATTACATTTAGCGGGAATTTCTTCTATTCTTGGAGCTGTTAATTTTATTACGACAATTATTAATATACGATCTGTGGGGATAACATTT	0	0	0	14	0	0	0	0	0	0	0	0	0	0	0	0	0	0	0	0	0	0	0	0	0	0
OTU_469	Arthropoda	Insecta	Coleoptera	Dytiscidae	Oreodytes	Oreodytes davisii	99.26	Private	2	CCTTTCTGCTGGGATTGCCCATGGTGGGGCTTCAGTAGACTTAGCTATTTTTAGACTACATTTAGCGGGTATTTCTTCTATTTTAGGTGCAGTAAATTTTATTACCACTATTATTAACATACGGTCAGTAGGAATAACTTTT	0	0	0	0	0	0	0	0	0	0	0	0	0	0	0	2	0	0	0	0	0	0	0	0	0	0
OTU_470	Arthropoda	Insecta	Diptera	Chironomidae	Parachironomus	Parachironomus vitiosus	100	Published	2	TCTATCATCAGCAATTGCACATAGAGGGGCCTCAGTTGATCTAGCAATTTTCTCGTTACATTTAGCAGGGGTATCCTCAATTTTAGGTTCTGTAAATTTTATTACAACTGTAATCAATATACGATCTAATGGAATTACTTTA	0	0	0	0	0	0	0	0	0	0	0	243	0	0	0	0	0	0	0	0	0	0	164	0	0	410
OTU_471	Arthropoda	Insecta	Coleoptera	Haliplidae	Haliplus	Haliplus ruficollis	99.26	Early-Release	2	TTATCAGCTAGAATTGCCCATAGAGGAGCTTCTGTAGATTTAGCTATTTTTAGTTTACATTTAGCAGGAATTTCATCTATTTTAGGAGCTGTAAATTTTATTACTACAATTATTAATATACGATCTATTGGAATAACTTTT	0	0	0	0	0	0	0	0	0	0	0	0	0	0	0	0	0	0	0	0	0	0	833	0	0	0
OTU_472	Arthropoda	Insecta	Diptera	Chironomidae	Limnophyes	Limnophyes minimus	100	Published		CCTTTCTTCAAGAGTTTCACATGCTGGAGCCTCTGTAGATTTAGCCATTTTTTCCCTACATCTTGCCGGGATTTCTTCAATTCTAGGGGCAGTCAATTTTATTACCACTGTAATTAATATACGATCAGAAGGAATTACCTTT	0	0	0	0	0	0	0	0	0	0	0	0	0	0	2	0	0	0	0	0	0	0	0	0	0	0
OTU_473	Arthropoda	Insecta	Diptera	Chironomidae	Chaetocladius	Chaetocladius melaleucus	100	Published	2	TTTATCCTCAGGAATTGCTCACGCAGGAGCATCAGTTGACCTAGCTATTTTTTCTTTACATTTAGCAGGTATTTCTTCTATTTTAGGAGCAGTAAATTTTATTACTACAGTGATTAATATACGGTCCGAAGGAATTACTTTT	0	0	0	0	0	0	0	0	0	0	0	0	79	12	10	0	0	0	0	0	0	0	0	0	0	0
OTU_474	Arthropoda	Insecta	Diptera	Chironomidae	Diamesa	Diamesa cinerella	98.52	Published	4	TCTTTCTTCGGGAATTGCTCATGCTGGGGCTTCTGTAGATTTAGCTATTTTTTCTTTACATTTAGCAGGAATTTCCTCTATTTTAGGAGCAGTAAATTTTATTACAACAGTAATTAATATACGGTCAAATGGAATTACTTTA	0	0	0	0	0	0	0	39	644	144	1628	0	3566	478	705	238	535	107	2594	0	0	51	0	0	0	0
OTU_475	Arthropoda	Insecta	Plecoptera	Leuctridae	Leuctra		97.04	Private	3	GCTATCGGCAGGGATTGCTCATGCCGGGGCTTCCGTTGATCTCGCTATTTTTTCCCTACATTTAGCAGGAGTGTCCTCAATCTTAGGGGCAGTAAACTTTATTACTACAGTGATTAATATACGATCAAATGGTATGACATTA	0	0	0	0	0	0	0	0	456	326	0	0	0	0	0	149	0	0	17	0	0	0	0	0	0	0
OTU_476	Arthropoda	Insecta	Ephemeroptera	Baetidae	Alainites	Alainites muticus	100	Published		TTTAGCTGCCAATATCGCCCATGGCGGGTCATCTGTTGATTTCGCAATTTTTTCTCTCCACTTAGCAGGGGTGTCTTCCATTTTAGGGGCTGTAAATTTTATTACCACAGTGATTAATATACGAAGCCCGGGGATGGGGTTA	0	7	0	0	0	0	9	0	300	92	3	17	0	0	0	316	0	0	0	0	0	0	0	19	42	5
OTU_477	Arthropoda	Insecta	Diptera	Chironomidae			92.59	Early-Release	1 2	CCTATCCTCTACAATTGCCCATGCTGGAGCTTCTGTAGATTTAGCAATTTTTTCTCTTCACTTAGCCGGAATTTCTTCTATTTTAGGGGCAGTAAATTTTATTACCACAGTAATTAATATACGATCCCATGGAATTACTTTT	0	0	0	0	0	0	9	0	0	17	0	0	0	0	0	0	0	0	0	0	0	0	0	35	0	0
OTU_478	Annelida	Clitellata	Tubificida	Naididae	Chaetogaster	Chaetogaster diastrophus	100	Published		TCTATCTAGAAATCTTGCCCATGCAGGACCGTCCGTAGACATGGCTATTTTTTCTCTTCACTTAGCAGGTGCTTCATCTATTTTAGGAGCAGTGAATTTTATTACAACTGTAATTAACATACGATGAAACGGAATACGACTA	0	0	139	0	662	0	0	0	18	0	0	0	0	13	0	2	0	0	0	0	0	0	0	0	0	0
OTU_479	Arthropoda	Insecta	Diptera	Culicidae			92.59	Published	2	TCTTTCTTCTGGGATTGCTCATGCCGGAGCATCAGTAGATTTAGCTATTTTTTCCCTTCATTTGGCAGGGATTTCTTCAATTTTAGGAGCTGTAAATTTTATTACAACAGTAATTAATATACGAGCGTCTGGAATTACTTTT	0	0	0	0	0	0	0	0	129	253	0	0	0	0	17	0	0	0	56	0	0	0	0	78	0	0
OTU_480	Arthropoda	Collembola	Entomobryomorpha				88.89	Private	3	TTTATCGTCAGGAGTCGCCCACGCGGGGGCCTCTGTGGACCTATCCATTTTTAGTCTTCACCTAGCTGGTGCTTCATCAATTCTGGGAGCCGTAAACTTCATTACAACTATTATCAATATGCGAACAACCGGAATAACATGA	0	0	0	0	49	87	0	0	0	0	0	0	0	0	0	0	0	0	0	61	0	0	0	0	0	0
OTU_481	Arthropoda	Insecta	Diptera	Chironomidae	Corynoneura	Corynoneura coronata	100	Published	2	TCTTTCATCAAATATTGCTCATGCTGGAGCATCTGTTGATTTAGCAATTTTTTCTCTTCATTTAGCAGGAATTTCCTCAATTTTAGGGGCAGTAAATTTTATTACAACAGTAATTAATATACGTTCTGAAGGAATTTCATTA	344	0	0	0	0	0	0	0	0	0	0	0	0	0	0	0	0	0	0	0	0	0	0	0	0	0
OTU_482	Rhodophyta	Florideophyceae					82.5	Published	2	ACTAAGTAATTTTGAAGGCCATCCAGGTGCTTCTGTAGATTTAGCTATATTTAGTTTACATTTAGCAGGAGCTTCTTCTATTATGGGAGCAATAAACTTCATAACAACAATATTTAATATGAGATGCAGAGGTTATTATAT	0	0	0	0	0	0	0	0	0	0	0	0	0	0	0	0	0	0	0	0	0	0	811	0	8	0
OTU_483	Arthropoda	Insecta	Coleoptera	Scirtidae	Elodes		97.04	Published	2	ACTCTCTTCGGCCATCGCTCATAGAGGATCATCAGTAGATCTAGCTATTTTTAGACTTCACTTAGCCGGTATTTCCTCAATTTTGGGAGCGGTTAACTTTATCTCCACAGTAATTAACATACGATCCTCTGGGATAACCTTT	0	0	0	0	0	0	96	0	0	0	0	143	8	0	0	4	0	0	0	0	0	0	0	81	214	82
OTU_485	Arthropoda	Insecta	Diptera	Chironomidae			94.81	Private	3	GTTATCTTCTAGTATTGCCCATAGAGGGGGATCAGTTGACTTAGCAATTTTTTCTCTTCACTTAGCTGGGATTTCTTCAATTTTAGGATCTGTAAATTTTATTACTACAGCAATTAATATACGATCAAATGGAATCACATTA	0	0	0	0	0	0	0	0	149	38	0	0	0	0	0	586	0	0	0	0	0	0	0	0	0	0
OTU_487	Arthropoda	Copepoda	Cyclopoida	Cyclopidae	Cyclops	Cyclops abyssorum	100	Private		TTTGAGTAGTAACGTGTCTCACGCAGGGGCGTCTGTAGACTATGCAATTTTTTCTTTGCATTTAGCAGGGGTATCTTCTATTTTAGGGGCCGTCAATTTTATTAGTACCTTGGGCAATATGCGGACCTTTGGAATATTTTTA	0	0	46	31	8	658	0	0	0	0	0	0	0	0	0	0	0	0	0	0	29	0	0	0	0	0
OTU_490	Arthropoda	Diplopoda					81.48	Published	1	TTTAGCTAGAAGAGTTGGTCACAGTGGGAACGCTGTGGATTTGGCTATTTTTTCTTTGCATTTGGCTGGGGCTTCCTCTATTTTAGGTTCCATTAATTTTATTTGTACTGTCTTGAACATGCGTAGATTTGGCATGACAATG	0	0	0	0	0	0	0	0	0	0	0	0	0	0	0	0	0	0	2	0	0	0	749	0	0	0
OTU_491	Arthropoda	Insecta	Diptera	Chironomidae	Cricotopus	Cricotopus similis	100	Private		TCTATCCGCGGGAATTGCCCACGCTGGGGCCTCTGTTGATTTAGCTATTTTTTCTTTACACCTGGCAGGAATCTCCTCAATTTTAGGGGCAGTAAATTTTATTACTACAGTAATTAATATGCGTTCAGAAGGAATTACACTA	0	0	0	0	0	0	31	151	2	10	25	0	9	3	30	0	50	171	4	0	0	0	0	113	53	4
OTU_492	Arthropoda	Insecta	Diptera	Chironomidae	Corynoneura	Corynoneura edwardsi	100	Published	2	TCTATCATCTAATATTGCACACGCCGGAGCTTCTGTTGATTTAGCAATTTTTTCTTTACATTTAGCAGGTATTTCTTCAATTTTAGGAGCAGTAAATTTTATTACAACAGTAATTAATATACGGTCAGAAGGAATCTCTTTA	0	0	0	0	0	0	0	0	0	0	0	0	0	0	0	0	0	0	0	0	0	0	749	0	0	0
OTU_493	Rhodophyta	Florideophyceae					77.24	Private	2	ATTGAGTTCTGTTCCTGGGCATAATGGAGCAGCCGTTGATTTGGCTATTTTTAGTCTTCACGTCGCTGGTGCTTCTTCAATTGGTGGTGCAATCAATTTTATTGTTACAGTTATGAATATGCGAGGTAAGAAGGTTACTTAT	0	0	0	0	0	0	0	0	0	0	0	0	0	0	0	0	0	0	0	0	0	0	757	0	0	0
OTU_494	Arthropoda	Insecta	Diptera	Chironomidae	Thienemannimyia	Thienemannimyia northumbrica	99.26	Published	2	TCTTTCCTCAGGAATTGCCCATGCAGGAGCATCTGTTGATTTAGCTATTTTTTCATTACATTTGGCTGGAATTTCTTCAATTTTAGGAGCTGTAAATTTTATTACAACAGTAATTAATATACGATCAAGAGGAATTACACTA	0	0	0	0	0	0	0	0	0	0	0	0	0	0	0	70	11	0	0	0	0	0	0	0	0	0
OTU_495	Arthropoda	Insecta	Diptera	Chironomidae	Bryophaenocladius	Bryophaenocladius ictericus	100	Published		TCTTTCTTCAAATATTGCTCATGCAGGTAGATCAGTAGATTTAGCCATTTTTTCTCTCCATTTAGCCGGAATTTCATCAATTTTAGGGGCTGTTAATTTTATTACTACAGTAATTAATATACGTTCAGAAGGAATTTCTTTT	0	0	0	0	0	0	0	0	80	0	0	0	361	6	0	0	0	0	0	0	0	0	0	0	0	0
OTU_498	Arthropoda	Insecta	Diptera	Sepsidae			95.56	Private	2	CCTTTCTTCAGGAATTGCTCATGCCGGAGCTTCAGTTGATTTAGCAATTTTTTCTCTTCACTTAGCAGGAATTTCTTCTATTTTAGGAGCAGTAAATTTTATTACTACTGTAATTAATATGCGATCTACAGGAATTACCTTT	0	206	0	0	0	0	0	0	0	0	0	0	0	0	0	0	0	0	0	0	0	0	0	0	0	0
OTU_500	Arthropoda	Insecta	Diptera	Chironomidae			94.07	Published		TTTATCTTCTGCAATTGCTCATAGAGGAGCATCTGTTGATTTAGCTATTTTTTCTTTACACTTAGCAGGAGTTTCATCAATTTTAGGTTCTGTAAATTTTATTACAACTGTCATTAATATACGAGCCAATGGGATTACTTTA	0	0	0	0	0	0	0	0	0	0	0	0	0	0	0	0	0	0	0	0	0	0	619	0	0	0
OTU_502	Arthropoda	Insecta	Diptera	Chironomidae	Paracricotopus		100	Published	1	CCTATCTTCTGGAATTGCTCATACTGGAGGTTCTGTAGATTTAGCTATTTTTTCTTTACATTTAGCCGGGATTTCTTCTATTTTAGGAGCTGTAAATTTTATTACCACTGTAATTAATATGCGATCTAATGGAATTACATTA	0	0	0	0	0	0	184	0	0	0	0	0	0	0	0	33	0	0	0	0	0	0	0	257	155	0
OTU_504	Arthropoda	Insecta	Diptera	Psychodidae	Psychoda	Psychoda phalaenoides	100	Early-Release		TCTTTCAAGATTAATCTCCCATGGAGGACCTTCTGTAGACTTAGCTATTTTTTCTTTACATTTAGCTGGTATTTCTTCTATTTTAGGGGCAGTAAATTTTATTACTACAATTATTAATATGCGATCTATTGGGATTACATTT	0	0	0	0	0	0	0	0	532	224	0	0	0	0	0	44	0	0	0	0	0	0	0	0	0	0
OTU_505	Annelida	Clitellata	Tubificida	Naididae			92.68	Private	2 3	ACTAGCAAGAAATATTGCACACGCAGGACCATCAGTAGACATAGCAATTTTTTCTCTACATTTAGCAGGTGCATCATCAATTTTAGGAGCAGTAAATTTTATCTCAACTGTACTAAATATACGAACTAAAGGAATACGACTA	43	0	0	0	0	0	0	0	0	0	0	0	0	0	0	0	0	0	0	0	0	0	0	0	0	0
OTU_507	Arthropoda	Insecta	Diptera	Simuliidae	Simulium	Simulium argyreatum	98.52	Published		TTTATCCTCTGGAATTGCTCATGCCGGGGCTTCCGTTGATTTAGCTATTTTTTCTTTACATTTAGCCGGGATTTCTTCTATTTTAGGGGCTGTAAATTTTATTACAACTATTATTAATATACGATCAAATGGGATTACTTTT	0	0	0	0	0	0	64	13	748	119	2	0	0	0	0	156	0	7	8	0	0	0	0	58	0	12
OTU_508	Annelida	Clitellata	Enchytraeida	Enchytraeidae	Henlea		97.73	Private		TTTATCAAGAAATATCGCTCATGCGGGACCATCTGTAGATCTAGCCATTTTCTCACTCCACTTAGCCGGAGCATCTTCCATCTTAGGAGCAGTAAACTTTATCACTACTGTTATTAATATACGTTGACAAGGCCTTCACCTA	0	0	0	0	0	0	46	0	0	0	0	0	0	0	0	0	0	0	0	0	0	0	446	0	0	0
OTU_509	Arthropoda	Insecta	Diptera	Chironomidae	Zavrelimyia		96.27	Published		TCTTTCATCAGGAATTGCCCATGCTGGAGCTTCTGTAGACTTAGCTATTTTTTCCTTACACTTAGCAGGAATTTCTTCTATTTTAGGAGCAGTAAATTTTATCACGACTGTAATTAATATACGATCAACTGGAATTACTTTA	0	0	0	0	0	0	0	0	0	0	0	0	0	0	0	0	0	0	0	0	0	503	0	0	0	0
OTU_510	Arthropoda	Insecta	Diptera	Chironomidae	Parametriocnemus	Parametriocnemus stylatus	100	Private	3	ACTATCATCAGGAATTGCTCATGCGGGGGGCTCTGTAGATCTAGCTATTTTTTCTCTTCATTTAGCAGGTATTTCTTCAATTTTAGGGGCTGTAAATTTTATTACTACTGTAATTAATATACGATCTAATGGAATTACATTA	27	0	12	0	0	0	79	2	228	12	79	0	3	4	19	19	58	9	55	0	0	0	0	71	43	14
OTU_511	No Match	No Match	No Match	No Match	No Match	No Match				AGTCGGTTCAAGATTGCCAACGAGCGGCAAATGGAAATCCTGCGCGGTCTGGGCGTAGATCGCATACGGTTTGTGCCATCTAAGAGCGATGCCGTGCAACACACGGCGCCATCGGATGCTGCTCCCGAATCGGACGTTCAGTCCATCGCCAG	0	0	436	0	161	0	0	0	0	0	0	0	0	0	0	0	0	0	0	100	0	0	0	0	0	0
OTU_512	Ochrophyta	Phaeophyceae					81.06	Published	2	TTTAAGTAGTATCTTAGGTACTCCAGGTGCTTCTGTTGATTTAGCTATTTTTAGTTTACACATTGCTGGTGTTTCTTCTATTGCTGGGGCTTTAAATTTTATTACTACTATTTTAAATATGCGTGCCCCTGGTTTACACATG	0	0	126	0	98	0	0	0	0	0	0	0	0	0	0	0	0	0	0	222	0	10	0	0	0	0
OTU_513	Arthropoda	Insecta	Diptera	Psychodidae	Pericoma	Pericoma blandula	98.52	Private		CTTATCTAATATTATTGCACATGGGGGTCCTTCAGTCGATTTAGCTATTTTTTCTTTACATTTAGCGGGGATTTCTTCAATTTTAGGGGCTGTAAATTTTATTACAACTATTATTAATATACGATCTCCGGGAATTACTTTT	0	0	0	0	0	0	0	136	68	59	0	0	0	0	110	79	3	5	0	0	0	0	0	0	0	0
OTU_515	Arthropoda	Insecta	Diptera	Chironomidae			94.07	Private	1 2	TTTATCTTCTAGAATTGCTCATGCAGGGGCCTCTGTTGATTTAGCTATCTTTTCCTTACATTTGGCAGGAATTTCTTCTATTTTAGGAGCAGTAAATTTTATTACTACTGTAATTAATATACGATCTAATGGAATTACTTTA	0	0	0	0	0	0	27	0	117	29	0	4	0	0	11	57	0	0	5	0	0	0	0	90	59	0
OTU_516	Arthropoda	Insecta	Diptera	Chironomidae	Diamesa	Diamesa aberrata	98.52	Published	1	TCTTTCTTCAGGAATTGCCCATGCTGGGGCTTCTGTTGATATTGCTATTTTTTCTTTACATTTAGCTGGAATTTCTTCTATTTTAGGGGCTGTAAATTTTATTACAACAGTTATTAATATACGATCTGCTGGAATCACTTTA	0	0	0	0	0	0	0	0	0	0	0	7	0	0	0	0	0	0	0	0	0	0	0	0	0	0
OTU_518	Arthropoda	Insecta	Diptera	Chironomidae			100	Private	3	ACTATCTTCTGGAATTGCTCATGCTGGGGGCTCTGTTGATTTAGCAATTTTTTCTCTTCACTTAGCAGGTATTTCATCAATTTTAGGGGCTGTTAATTTCATTACAACTGTTATTAATATGCGGTCAGAAGGAATTTCTTTA	0	0	0	0	0	0	0	0	0	0	0	0	0	93	41	0	0	0	242	0	0	0	0	0	0	0
OTU_519	Arthropoda	Insecta	Diptera	Empididae	Chelifera	Chelifera precatoria	100	Published		TTTATCTTCAACAATTGCTCATAGAGGAGCTTCAGTTGATTTAGCAATTTTTTCACTACATTTAGCTGGAATCTCTTCTATTTTAGGAGCAGTAAATTTTATTACAACAGTAATCAATATACGTTCAACTGGAATTACTTTT	0	0	0	0	0	0	0	0	0	0	0	0	0	0	0	0	0	0	0	0	0	0	0	108	0	0
OTU_520	Arthropoda	Insecta	Diptera	Empididae			93.33	Private	2	CCTTTCTTCAGGTATTGCTCACGGAGGTGCTTCTGTAGATCTAGCAATTTTTTCTCTTCATTTAGCAGGAATTTCTTCTATTTTAGGGGCAGTAAATTTTATTACTACAATCATTAATATACGATCAACAGGAATTTCATTT	0	0	0	0	0	0	46	0	0	50	0	0	0	0	0	0	0	0	0	0	0	0	0	0	0	0
OTU_523	Arthropoda	Insecta	Archaeognatha	Machilidae	Dilta	Dilta chateri	100	Private	2	CTTATCCGCAGGGATTGCTCATGCTGGAGGGTCAGTTGATCTTTCAATCTTTTCCCTTCACCTAGCGGGTGCCTCCTCAATTTTAGGTGCAGCAAATTTTATTACCACCGTAATTAATATACGACCAAGAGGAATAAGTTTA	0	0	0	0	0	0	0	0	26	26	564	0	0	0	0	0	0	0	0	0	0	0	0	0	0	0
OTU_524	Arthropoda	Insecta	Diptera	Muscidae			91.85	Published	1 2	TTTATCTTCAAGAATTGCTCATGCAGGAGCTTCTGTTGATTTAGCTATTTTTTCCCTTCATTTAGCCGGAATTTCTTCAATTTTAGGGGCAGTAAACTTCATTACAACTGTAATTAATATACGTTCTAATGGTATTACTTTA	0	0	0	0	0	0	26	0	6	0	0	0	0	0	0	0	0	0	0	0	0	0	0	25	0	0
OTU_525	Arthropoda	Insecta	Diptera	Muscidae			94.07	Private	2 3	CTTGTCTGCAAACACGGCTCACAGTGGTCCTTCTGTTGATTTAGCAATTTTTTCTCTCCACTTAGCGGGAATCTCTTCCATTTTAGGGGCTGTTAATTTTATTACTACAGTAATAAATATGCGATCCGCTGGAATTACATTT	0	0	0	0	0	0	0	0	0	33	0	0	0	0	0	34	0	0	0	0	0	0	0	0	0	0
OTU_528	Arthropoda	Insecta	Diptera	Psychodidae	Psychoda	Psychoda alternata	100	Published		TCTTTCTAGATTAATTTCTCATGGTGGACCTTCAGTTGATTTAACTATTTTTTCTCTTCATTTAGCTGGGATTTCTTCCATTTTAGGGGCAGTAAATTTTATTACTACAATTATTAATATACGATCAATTGGAATTACATTT	0	0	0	0	0	0	77	0	0	0	0	0	0	0	0	454	0	0	0	0	0	0	0	0	0	0
OTU_529	Arthropoda	Insecta	Diptera	Lauxaniidae	Calliopum	Calliopum aeneum	100	Published	2	GCTATCTTCTGGGATTGCCCATGGAGGAGCATCTGTTGATTTAGCAATTTTTAGTCTTCATTTAGCAGGAGTTTCTTCAATTTTAGGAGCTGTAAATTTTATTACTACAGTTATTAATATACGATCTACAGGTATCACCTTC	0	0	0	0	0	0	0	0	0	0	0	0	0	0	0	0	0	0	0	0	0	0	0	194	0	0
OTU_530	Arthropoda	Insecta	Diptera	Chironomidae			90.37	Private	3	TCTTTCATCAGGTTTAGCCCACGCTGGGGCTTCTGTAGATCTAGCAATTTTTTCCCTTCATCTAGCTGGTATTTCTTCTATTTTAGGAGCTGTAAATTTTATCACAACTGTAATTAATATACGTTCAGAAGGTATTTCCCTA	312	0	0	0	0	0	0	0	0	4	0	0	0	0	0	0	0	0	0	0	0	0	0	0	0	0
OTU_531	Arthropoda	Insecta	Diptera	Limoniidae	Dicranomyia	Dicranomyia didyma	98.52	Published	2	TCTTTCATCAGGAATTGCTCATACAGGAGCTTCAGTTGATCTAGCAATTTTCTCTTTACATTTAGCAGGAATCTCCTCTATTTTAGGAGCAGTTAATTTTATTACTACTGTAATTAATATACGATCAACAGGAATTACTTTT	0	0	0	0	0	0	0	0	0	0	15	0	0	0	408	0	6	0	0	0	0	0	0	0	0	0
OTU_532	Arthropoda	Insecta					80.34	Early-Release	2 3	ACTTTCCGCAGGCCTTGCCCATTCTGGGCCAAGCGTAGATATGGCTATTTTTAGTCTACATATAGCAGGTCTATCCTCACTTTTTGGAGCAATTAATTTTATTACTACTATAATAAATATGCGTGTTCCTGCAATGTACTGG	0	0	0	0	0	0	19	23	4	0	11	0	0	211	21	0	95	6	63	0	0	0	0	35	6	76
OTU_533	Arthropoda	Copepoda	Harpacticoida	Canthocamptidae			92.59	Private	1	ATTGAGAAGTAATATTGCCCATAGGGGAGCATCAGTTGATTTTGCTATTTTTTCTTTACATTTGGCGGGGATTTCTTCTTTATTAGGGGCAGTTAATTTTATTAGAACTTTAGGGAATTTACGTTCTTTTGGAATATTTTTA	0	0	0	0	0	0	89	0	0	7	0	53	83	0	0	8	0	0	0	0	0	0	0	22	103	59
OTU_534	Arthropoda	Insecta	Diptera	Muscidae			93.33	Published	2	TTTATCATCTAATATTGCTCATGCCGGGGCATCAGTAGATTTAGCCATTTTTTCTTTACATTTAGCTGGTATTTCTTCAATTTTAGGAGCCGTAAATTTTATTACTACAGTAATTAATATGCGATCAGCTGGAATTACTTTA	0	0	0	0	0	0	0	0	0	0	0	3	0	0	3	0	0	0	0	0	0	0	0	0	0	0
OTU_535	Arthropoda	Insecta	Diptera	Chironomidae	Ablabesmyia	Ablabesmyia monilis	100	Published	1	TCTAGCTTCTGGTATTGCTCATGCCGGAGCTTCTGTAGATCTTGCAATTTTTTCTTTACATTTAGCCGGAATTTCTTCAATTTTAGGAGCTGTAAATTTTATTACTACAGTTATTAATATGCGATCAACAGGAATTACATTA	0	0	0	0	0	0	0	26	0	0	0	0	0	0	0	0	0	0	0	0	0	0	0	0	0	0
OTU_536	Arthropoda	Insecta	Diptera	Chironomidae	Diamesa	Diamesa insignipes	100	Published	1	TCTTTCTTCGGGAATTGCTCATGCTGGAGCATCGGTTGATTTAGCAATTTTTTCTTTACATTTAGCTGGAATTTCTTCTATTTTAGGAGCAGTAAATTTTATTACAACAGTAATTAATATACGTTCTAGTGGAATCACTTTA	0	0	0	0	0	0	69	0	106	105	430	4	284	6	62	34	113	3	189	0	0	0	0	0	38	4
OTU_537	Arthropoda	Insecta	Coleoptera	Cantharidae	Cantharis	Cantharis rustica	100	Published		TCTTTCTGCTAATATTGCTCATAGAGGCCCATCTGTTGATTTAGCCATTTTTAGGCTTCATATAGCAGGTATCTCTTCAATTCTTGGTGCAGTAAATTTTATTTCAACTATTATAAACATAAAGCCTCCAAGAATAAAGTTT	0	0	0	0	0	0	0	0	578	0	0	0	0	0	0	0	0	0	0	0	0	0	0	0	0	0
OTU_538	Arthropoda	Insecta	Diptera	Chironomidae			98.52	Private	3	CCTATCTTCAAGAATTGCTCACAGAGGGGCTTCAGTTGATCTTGCAATTTTTTCACTACATTTAGCAGGTATCTCTCCAATTCTTGGATCTGTAAACTTTATTACAACAGCTATTAATATGCGATCTAATGGTATCACCCTA	1545	7817	0	0	0	0	0	0	0	0	0	0	0	0	0	27	0	0	0	0	0	0	0	0	0	0
OTU_539	Nemertea	Hoplonemertea					79.84	Published	2	ATTGAGTAGTAATCTTGCTCATTCTGGAACCGCTGTAGATTGCGCTATATTTAGTTTACATTTAGCTGGAATATCTTCTATAGTAGGCGCAATTAACTTTATAACAACAATTGTTAATATGCGATGTGCAGGTTTAAGTTTT	0	0	0	0	110	0	0	0	0	0	0	81	0	0	0	0	0	0	0	0	0	0	0	74	10	0
OTU_541	Arthropoda	Insecta	Plecoptera	Nemouridae	Amphinemura	Amphinemura sulcicollis	99.25	Private	2	CCTCTCAGCTGGTATTGCCCACGCCGGGTCATCAGTTGACATGGCTATCTTTTCTCTTCACTTAGCCGGAGTTTCATCAATTTTAGGGGCTGTTAATTTTATTACCACAGTTATCAATATACGGTCATCGGGAATAACTCTT	0	0	0	0	0	0	0	0	364	86	0	0	0	0	0	374	0	0	0	0	0	0	0	0	0	0
OTU_542	Arthropoda	Insecta	Diptera	Chironomidae	Smittia		100	Published		TCTTTCTTCAGGAATTGCTCATGCAGGATCATCTGTTGATTTAGCAATTTTTTCTTTACATTTAGCAGGAATCTCTTCTATTTTAGGAGCAGTAAATTTTATTACTACCGTAATTAATATACGATCTGAAGGAATTACTTTA	0	0	0	0	0	0	0	0	265	0	0	0	0	0	0	3	0	12	0	0	0	0	0	132	0	0
OTU_543	Heterokontophyta	Oomycota					78.57	Published	2	ATTAAGTGCATTAGCATCGGATGGTTCAGTAGATTTTGCAATTTTTAGTTTACATTTAGCAGGTATATCATCTTTAATGGGTGCTATTAATTTTATAGCTACAGTGTTAAATATGCGTGTACCAGGATTAAAAATG	0	456	0	0	0	0	0	0	0	0	0	8	0	0	0	0	0	0	0	0	0	0	3	0	0	0
OTU_544	Arthropoda	Insecta	Diptera	Pediciidae	Tricyphona	Tricyphona immaculata	100	Published		CTTATCTTCAGGAATTGCCCATGCAGGAGCTTCAGTTGATTTAGCTATTTTTTCTTTACATTTAGCCGGAATTTCATCTATTTTAGGAGCTGTAAATTTTATTACAACAGTAATTAATATACGATCTTCTGGGATTACTTTT	0	0	0	0	0	0	0	0	0	0	0	184	294	0	0	0	0	0	0	0	0	0	0	0	18	0
OTU_547	Arthropoda	Insecta	Diptera	Scathophagidae	Scathophaga	Scathophaga stercoraria	100	Published		TTTATCTTCAAATATTGCTCATGGAGGAGCTTCTGTTGATTTAGCAATTTTTTCTCTTCATTTAGCAGGAATTTCATCTATTTTAGGAGCTGTAAATTTTATTACAACTGTAATTAATATACGATCAACAGGAATTACTTTT	0	0	0	0	0	0	0	0	166	6	0	72	0	0	0	191	0	0	0	0	0	0	0	12	87	3
OTU_548	Arthropoda	Collembola	Entomobryomorpha				88.89	Published	1	TTAGCTAGAGGAATTGCGCACGCAGGGTCCTCAGTTGATCTATCTATTTTTAGCTTACACTTAGCGGGTGCCTCCTCTATTTTAGGGGCAATTAACTTTATTACTACTATTATCAACATACGAACTCCTGGAATATCATGA	0	0	0	0	0	0	0	0	0	0	0	0	0	0	0	0	0	0	0	0	0	0	0	0	19	0
OTU_550	Arthropoda	Insecta	Diptera	Chironomidae	Rheocricotopus		96.3	Published		CCTATCTTCAGGTATTGCCCACGCTGGGGGCTCTGTAGACTTAGCTATTTTTTCTTTACATTTAGCAGGTATTTCTTCAATTTTGGGAGCAGTAAATTTTATTACTACAGTAATTAATATACGCTCAAATGGTATCACTTTA	259	0	0	0	0	0	0	0	0	0	0	0	0	0	0	0	0	0	0	0	0	0	0	0	0	0
OTU_551	No Match	No Match	No Match	No Match	No Match	No Match				AAACAATAATAAAACTATATATATTCATAGTATTAAATGTCGTCCACCACTCCCACTCCTTCCCTCCCCGACACCATCGCCATTCTCTCGGAGATATGGAATACAAACGCGGCCATCCCCGGCAACGAGTATATCCTT	0	0	0	0	0	0	0	0	0	0	29	0	0	0	0	0	0	0	0	0	0	503	0	0	0	0
OTU_553	Arthropoda	Insecta	Diptera	Psychodidae			93.33	Private	3	GCTTTCTAATATTATTGCCCACGGGGGGCCTTCAGTTGACTTAGCCATTTTTTCTTTACACTTAGCTGGGATTTCTTCTATTTTAGGGGCTGTAAATTTTATTACAACTATTATTAATATACGATCCCCTGGAATTACTTTC	0	0	0	0	0	0	0	0	0	0	0	0	44	0	6	0	0	0	0	0	0	0	0	0	0	0
OTU_554	Arthropoda	Insecta	Plecoptera	Nemouridae	Protonemura		97.78	Private	3 4	CCTATCTGCGGGGATTGCTCATGCTGGTTCTTCAGTTGACATAGCAATTTTCTCATTACATCTAGCAGGGGTCTCATCAATTTTGGGGGCTGTAAATTTTATTACTACTGTTATTAATATGCGATCAGCAGGAATGACTCTA	0	0	0	491	0	0	805	0	0	0	0	404	0	0	0	0	0	0	3	0	0	0	0	1324	224	459
OTU_555	Arthropoda	Insecta	Ephemeroptera	Baetidae	Baetis		95.56	Private	3	CCTGGCCGCTAATATCGCCCATGGGGGTTCATCAGTTGATTTCGCTATCTTTTCTTTACACCTAGCCGGTGTGTCTTCAATCCTAGGTGCTGTTAATTTTATTACTACCGTAGTTAATATACGGAGCCCAGGGATAACTCTA	0	0	42	0	0	0	0	0	0	0	0	0	0	459	0	5	23	0	7	0	0	0	0	0	0	0
OTU_556	Arthropoda	Insecta	Diptera	Chironomidae	Stempellinella	Stempellinella ciliaris	100	Published		TTTATCTGCTAGTATTGCACATAGAGGAGGATCAGTAGATTTAGCTATTTTTTCTCTCCATTTAGCAGGAATTTCATCTATTTTAGGGTCTGTAAATTTTATTACAACAGCTATTAATATACGAACAAATGGTATTACATTA	0	0	0	0	0	0	66	0	15	58	0	26	0	0	0	17	0	0	9	0	0	0	0	94	80	4
OTU_557	Arthropoda	Insecta	Diptera	Calliphoridae	Calliphora	Calliphora vicina	100	Published		TTTATCTTCTAATATCGCTCATGGAGGAGCTTCTGTTGATTTAGCTATTTTTTCTTTACACTTAGCAGGAATTTCTTCAATTTTAGGAGCTGTAAATTTTATTACTACAGTTATTAATATACGATCAACAGGAATTACATTC	0	0	0	0	0	0	0	0	0	0	0	0	107	0	0	117	0	0	0	0	0	0	0	0	0	0
OTU_558	Arthropoda	Insecta	Diptera	Chironomidae	Procladius		100	Private		TTAGCCTCGGGTATTGCACATGCTGGAGCTTCAGTAGATTTAGCAATCTTTTCTCTTCACTTAGCTGGGGTTTCATCTATTTTAGGAGCTGTAAATTTTATTACAACTGTAATTAATATACGATCTAACGGTATTACCTTA	0	0	0	0	0	0	0	24	0	0	35	0	0	0	0	0	0	433	0	0	0	49	0	0	0	0
OTU_559	Rhodophyta	Florideophyceae					80	Published	2	TTTAAGTTCTATAGCATATCATTCAACACCAGCCGTAGACTTGGCTATTTTTAGTTTACATTTATCAGGTTTGTCTTCATTATTAGGTGCTATAAATTTTATTGTCACTGTTTTAAATATGAGATCTCCTTATTTAAAAATG	0	0	17	40	49	292	0	0	0	0	0	0	0	0	0	0	0	0	0	5	189	0	0	0	0	0
OTU_560	Annelida	Clitellata	Enchytraeida	Enchytraeidae	Henlea	Henlea perpusilla	98.48	Private		CTTATCAAGAAATATCGCTCATGCGGGCCCATCTGTAGACCTAGCCATTTTCTCCCTCCACTTAGCCGGGGCATCCTCCATCTTAGGAGCAGTAAACTTTATCACTACTGTTATTAACATACGTTGACAAGGCCTCCACCTA	0	0	0	0	0	0	0	0	0	0	0	0	0	0	0	0	0	0	0	107	390	0	0	0	0	0
OTU_561	No Match	No Match	No Match	No Match	No Match	No Match				ACTTTCAGCAGGATTAGCTCATTCTGGCCCAAGTGTTGATATGGCAATATTTAGCTTACACATAGCTGGTTTGTCTTCTTTATTTGGTGCAATAAATTTTATAACTACAATCATAAATATGCGTGTTCCAGGAATGTATTGG	0	0	0	0	0	0	0	0	0	0	0	0	0	0	0	0	0	0	5	0	0	0	0	0	0	0
OTU_562	Annelida	Clitellata	Tubificida	Naididae	Potamothrix		100	Private	3	ATTAGCAAGAAATCTTGCTCACTCTGGCCCATCTGTAGACTTAGCCATCTTCTCCCTTCACTTAGCAGGTATTTCCTCTATTTTAAGAGCAATTAACTTCATTACTACAATAATCAATATACGATGAAAAGGAATACGACTT	0	0	0	0	0	0	0	0	0	0	0	0	0	0	0	3	0	0	0	0	0	0	0	0	0	0
OTU_563	Arthropoda	Insecta	Trichoptera	Limnephilidae	Potamophylax		95.56	Published		TCTCTCTAGAAATTTAGCTCATGCAGGAAGTTCAGTTGATATCTCAATTTTCTCCCTCCACCTAGCAGGAATCTCCTCGATTCTAGGAGCAATCAATTTTATCTCCACTACACTAAATATACGCAATAATTTAATAACCCTA	0	0	0	0	0	0	22	0	0	0	0	0	0	0	0	0	0	0	0	0	0	0	0	0	0	0
OTU_564	Arthropoda	Copepoda	Harpacticoida				87.41	Published		ATTAAGAAGTAATATTGCGCATAGCGGAGCCTCAGTTGATTTTGCCATTTTTTCTTTACATTTAGCCGGCATTTCTTCTTTATTAGGGGCGGTTAACTTTATTAGGACATTGGGCAATTTGCGATCTTTTGGAATACTTTTG	0	0	98	0	17	0	0	0	0	0	0	0	0	0	0	0	0	0	0	0	0	0	0	0	0	0
OTU_566	Arthropoda	Insecta	Coleoptera	Staphylinidae	Lesteva		97.78	Published		TTATCATCTAATATTGCCCATGGAGGGGCCTCAGTAGATTTAGCTATTTTTAGTTTACATCTAGCGGGAATTTCATCTATTCTAGGAGCAGTTAATTTTATTACAACAGTAATTAACATACGTTCTACAGGAATAACTTTT	0	0	0	0	0	0	0	0	0	0	306	0	0	0	4	0	0	0	0	0	0	0	0	0	0	0
OTU_567	Arthropoda	Insecta	Diptera	Stratiomyidae	Oxycera	Oxycera morrisii	100	Private	3	ATTAGCCGCTGGCATTGCTCATAGAGGGGCTTCTGTAGACTTAGCAATTTTTTCCTTACATCTAGCAGGAATTTCTTCTATTTTAGGAGCTGTAAATTTTATTACAACAGTAATTAATATACGATCGACAGGAATTACTTTT	0	0	0	0	0	0	0	0	0	0	0	0	183	22	0	0	0	0	0	0	0	0	0	0	0	0
OTU_569	Arthropoda	Insecta	Diptera	Chironomidae	Tanytarsus	Tanytarsus eminulus	100	Published		TCTCTCTTCTAGAATTGCCCATAGAGGGGCTTCTGTAGATTTAGCTATTTTCTCTCTTCATTTAGCGGGAATTTCATCAATTTTAGGATCAGTAAATTTTATTACAACAGCAATTAATATACGAGCTAATGGAATTACGTTA	0	0	0	0	0	0	0	0	0	0	0	79	0	0	0	0	0	0	11	0	0	0	58	0	91	0
OTU_570	Arthropoda	Copepoda	Cyclopoida				86.67	Early-Release	3	GTTAAGAAGAAATATTTCTCATAGAGGCCCGTCTGTAGATTACGCAATTTTTTCTTTACACTTAGCTGGAATTTCTTCTATTCTCGGGGCTGTAAATTTTATTAGAACTTTAGGTAATATGCGGACATTTGGTATATTTTTA	0	0	0	0	0	0	0	0	0	0	0	0	0	0	0	0	0	0	0	0	0	494	0	0	0	0
OTU_573	Arthropoda	Insecta	Diptera	Chironomidae			93.33	Published	1 2	TCTCTCCTCTAACATTGCACATGCAGGGGCTTCAGTAGATTTAGCAATTTTTTCTTTACATTTAGCTGGGATTTCTTCAATTTTAGGAGCAGTAAATTTTATTACAACTGTGATTAATATACGATCAGAAGGAATTTCTTTA	0	0	0	0	0	0	52	0	166	19	0	98	0	0	0	0	0	0	0	0	0	0	0	87	34	0
OTU_574	Arthropoda	Insecta	Diptera	Chironomidae			91.67	Published	2	TTATCTTCTGGGATTGCCCATGCTGGGGCTTCAGTTGATTTAGCTATTTTCTCCCTTCACTTAGCCGGTATTTCCTCTATTTTAGGGGCTGTAAATTTTATTACTACAGTCATTAACATACGATCATCAGGAATTACTTTC	0	0	0	0	0	0	0	0	0	0	0	0	0	0	0	0	0	0	0	0	0	0	0	139	0	35
OTU_575	Arthropoda	Insecta	Diptera	Anthomyiidae	Delia	Delia platura	100	Published	2	TTTATCTTCTAATATCGCTCATGGCGGAGCTTCTGTTGATTTAGCAATTTTTTCTTTACATTTAGCAGGAATTTCATCAATTTTAGGAGCCGTAAATTTTATTACTACTGTAATTAATATACGATCTACAGGAATTACTTTT	0	0	0	0	0	0	0	0	94	29	0	0	0	162	16	51	0	0	0	0	0	0	0	0	0	0
OTU_578	Arthropoda	Insecta	Diptera	Chironomidae	Smittia		95.56	Published	1	CCTTTCTTCAGGAATTGCTCATGCAGGAGCTTCTGTAGATTTAGCTATTTTTTCTTTACATTTAGCCGGTATTTCTTCTATTTTAGGAGCAGTAAATTTTATTACTACTGTAATTAATATACGGTCTGAAGGAATCTCTCTT	0	0	0	0	0	0	0	0	0	136	0	0	0	0	107	0	79	0	102	0	0	0	0	0	0	0
OTU_580	Arthropoda	Insecta	Diptera	Empididae	Empis		95.56	Published		CCTATCTTCAGGGATTGCTCATGGAGGGGCTTCAGTAGATTTAGCTATTTTTTCTTTACATCTAGCAGGAATTTCTTCAATTCTAGGAGCAGTTAATTTTATTACTACAGTAATCAATATACGATCTACAGGAATTACATTT	0	0	0	0	0	0	0	0	337	0	0	0	0	0	0	20	0	0	0	0	0	0	0	0	0	0
OTU_581	Arthropoda	Insecta	Diptera	Chironomidae	Macropelopia	Macropelopia notata	98.52	Published		TCTTTCTTCTGGTATTGCTCATGCTGGAGCTTCAGTAGACCTTGCCATTTTTTCTCTTCATTTAGCAGGAATTTCCTCTATTTTAGGAGCCGTAAATTTTATTACGACAGTTATTAATATACGATCTAATGGAATTACTCTT	0	0	0	0	0	0	63	0	0	0	0	0	0	0	0	0	0	0	0	0	0	0	0	91	0	0
OTU_582	Arthropoda	Insecta	Diptera	Chironomidae	Micropsectra		97.04	Private		TTTATCTTCAAGAATTGCCCATAGAGGGGCTTCTGTAGATTTAGCTATTTTTTCTCTTCATCTGGCTGGAATTTCTTCTATCCTTGGTTCTGTAAATTTTATTACTACAGCTATCAATATAAGTTCAAATGGAATTACATTG	0	0	0	0	0	0	0	0	0	0	0	0	0	0	0	0	0	0	0	0	3385	0	0	0	0	0
OTU_583	Arthropoda	Insecta	Diptera	Chironomidae	Polypedilum	Polypedilum nubeculosum	100	Private	2	TCTTTCATCAAGTATCGCGCACAGAGGGGCTTCAGTAGATTTAGCCATTTTTTCTCTTCATTTAGCAGGGGTATCCTCAATTTTAGGATCTGTAAATTTTATTACAACAGTTATTAATATGCGCTCTAGAGGTATTACTTTA	0	0	0	0	0	0	0	0	0	0	0	0	0	0	0	0	0	0	0	0	401	10	0	0	0	0
OTU_584	Arthropoda	Insecta	Diptera	Chironomidae			96.3	Private	3	TCTTTCATCAGGTATTGCTCATGCAGGGGGATCTGTAGATTTAGCAATTTTTTCCCTCCATTTAGCAGGAATTTCTTCTATTTTAGGAGCAGTAAATTTTATTACAACTGTGATTAATATACGGTCTAATGGAATTACTCTA	0	0	0	0	0	0	0	0	4	15	0	0	0	0	7	0	54	11	79	0	0	0	0	0	0	0
OTU_586	Arthropoda	Insecta	Diptera	Chironomidae			91.85	Private	2 3	TTTATCTTCTAATATTGCACACAGAGGAGCTTCTGTAGATTTAGCTATTTTTTCTCTCCACTTAGCTGGTATTTCTTCTATCTTAGGGTCTGTAAATTTTATTACTACTGCTATTAATATACGAAGAAATGGTATTACTTTA	0	0	0	0	0	0	0	0	0	0	0	0	0	0	0	0	116	0	0	0	0	0	0	0	0	0
OTU_589	Arthropoda	Insecta	Diptera	Limoniidae	Pseudolimnophila	Pseudolimnophila lucorum	100	Published	2	ATTATCTTCAAATATTGCACATAGAGGAGCTTCAGTTGATTTAGCAATTTTTTCTTTACATTTAGCAGGTATTTCTTCTATTTTAGGAGCAGTTAATTTTATTACAACAGTCATTAATATACGCTCATCAGGAATTACTTTT	0	0	0	0	0	0	0	0	0	0	0	0	0	0	2	0	0	0	0	0	0	0	0	0	0	0
OTU_590	Arthropoda	Insecta	Coleoptera	Scarabaeidae	Melinopterus	Melinopterus prodromus	100	Published		ATTATCTTCTAATATTGCACATGGAGGAGCATCTGTAGATCTTGCTATTTTCAGCCTTCATTTAGCTGGTATTTCATCAATTCTAGGAGCAGTAAATTTCATTACTACGGTAATTAATATACGATCTCCTGGGTTAACTTTC	0	0	0	0	0	0	0	0	372	7	0	0	0	0	0	0	0	0	0	0	0	0	0	0	0	0
OTU_591	Arthropoda	Insecta	Diptera	Asilidae			93.33	Published	2	CTTATCATCAGGAATTGCCCATAGAGGTGCATCAGTTGATTTAGCAATTTTTTCTCTTCATTTAGCCGGTATTTCTTCTATTTTAGGAGCAGTAAATTTTATCACGACAATTATTAATATACGATCAACAGGAATTTCTCTT	0	0	0	0	0	0	0	0	0	0	106	0	0	0	0	0	0	0	0	0	0	0	0	0	0	0
OTU_592	Rhodophyta	Florideophyceae					83.85	Early-Release	2 3	TTTAAGTGGTATTTAGCTCATTCAAGTGGAGCCGTTGATTTCGCTATATTTAGTTTACATTTATCAGGTTTATCTTCAATTTTAGGTGCATAAATTTTATTGTAACTATTTTAAATATGAGGACTCCTGGTTTACGTATG	0	0	0	0	441	0	0	0	0	0	0	0	0	0	0	0	0	6	0	0	0	0	0	0	0	0
OTU_593	Annelida	Clitellata	Enchytraeida	Enchytraeidae	Buchholzia		100	Early-Release	3	ACTATCAAGAAACATAGCACACGCCGGACCATCTGTAGACTTAGCAATCTTTTCCCTTCACTTAGCGGGGGCTTCATCTATTCTAGGTGCAGTTAACTTTATCTCCACAGTAATCAATATACGATGACAGGGTATCCAATTA	0	277	0	0	0	0	0	0	0	0	0	0	0	0	0	0	0	0	0	0	0	0	0	0	0	0
OTU_594	Arthropoda	Insecta	Diptera	Chironomidae			96.21	Private		TTTATCATCAGGAATTGCTCATGCTGGAGCATCAGTAGATTTAGCTATTTTCTCTTTACATTTAGCAGGAATTTCTTCTATTTTAGGTGCCGTAAATTTTATTACTACTGTTATTAATATGCGCTCAGATGGAGTTTCATTA	0	0	0	0	0	0	49	0	0	7	0	57	0	0	0	10	0	0	18	0	0	0	0	131	0	17
OTU_595	Arthropoda	Insecta	Diptera	Phoridae	Megaselia	Megaselia woodi	100	Private		TTTATCTTCTAGAATTGCTCATAGTGGAGCTTCAGTTGATTTAGCAATTTTTTCACTTCATTTAGCTGGAATTTCTTCAATTTTAGGAGCTGTAAATTTTATTACTACTATTATTAATATACGTTCATCTGGAATTACTTTT	0	0	0	0	0	0	0	0	0	0	0	0	0	0	0	0	0	0	0	0	0	0	0	0	75	110
OTU_597	Arthropoda	Insecta	Diptera	Chironomidae	Orthocladius		97.78	Published		GTTATCTTCAGGAATTGCCCACGCAGGGGCTTCAGTAGACCTAGCTATTTTTTCTTTACATTTAGCAGGGATTTCCTCTATTCTAGGGGCAGTTAATTTTATTACTACAGTAATTAATATACGATCAGAAGGAATTACTTTA	0	0	0	0	0	0	0	7573	3605	1863	2808	0	202	25	3149	824	1570	489	1488	0	0	16	0	0	0	0
OTU_600	Arthropoda	Insecta	Plecoptera				89.63	Published		GCTATCCGCTGGAATCGCTCACGCGGGATCTTCCGTCGATATAGCAATTTTCTCCCTGCATTTAGCAGGAGTCTCCTCAATTTTAGGAGCTGTAAACTTTATTACTACTGTAATTAATATACGATCCGCGGGCATAACCTTA	0	0	0	0	0	0	45	0	0	0	0	26	0	0	0	0	0	0	0	0	0	0	0	35	104	97
OTU_601	Annelida	Clitellata	Tubificida	Naididae	Aulodrilus	Aulodrilus japonicus	100	Private	2 3	ACTTGCTGGCAATCTAGCCCATTCAGGACCCTCCGTAGATCTGGCAATCTTCTCTCTACACTTAGCAGGGGTAGCATCAATTCTAGGTGCTATTAACTTCATTACCACTATAATCAACATACGATGAAAAGGAATGCGCCTA	0	0	0	0	144	0	0	0	0	0	0	0	0	0	0	0	0	0	0	0	47	18	0	0	0	0
OTU_603	Cnidaria	Hydrozoa					78.52	Published	2	TTTATCTGCAACACTAGCCCATTCAGGACCAAGTGTTGATATGGCTATATTTAGTTTACATATAGCTGGTTTATCTTCACTAATGGGTGCTATTAATTTCATTACTACTATAATAAATATGTGAATTCCTGGTATGGTTTGG	0	0	0	0	0	0	0	0	0	0	0	0	0	0	0	0	0	0	0	0	0	0	406	0	0	0
OTU_604	Arthropoda	Arachnida	Opiliones	Sclerosomatidae	Leiobunum	Leiobunum blackwalli	100	Published		TCTATCCAGAAATGCAGCTCATACTGGACCAGCTGTGGATATAACCATTTTTTCCCTACATCTAGCAGGAATTTCATCTATTTTAGGAGCTATTAATTTTATCACAACTATCATTAATATACGAACGACAGGTATAATTTAT	0	0	0	0	0	0	26	0	0	0	0	0	0	0	0	0	0	0	0	0	0	0	0	0	0	0
OTU_606	Arthropoda	Insecta	Diptera	Lonchopteridae	Lonchoptera	Lonchoptera lutea	100	Private	2	TTTATCTTCAGGAATTGCTCATGGAGGAGCTTCTGTTGATTTAGCTATTTTTTCCTTACATTTAGCAGGTATTTCTTCAATTTTAGGGGCAGTAAATTTTATTACAACAGTAATTAATATACGATCTTCTGGAATAAGCTTT	0	0	0	0	0	0	9	0	0	0	0	0	0	0	0	0	0	0	0	0	0	0	0	0	0	0
OTU_608	Arthropoda	Branchiopoda	Anomopoda	Daphniidae	Ceriodaphnia	Ceriodaphnia pulchella	100	Published	2	TTTGTCCGCTGGTATTGCTCATGCTGGAGCTTCTGTTGATCTAAGAATTTTTTCTTTACATTTAGCTGGGATTTCTTCTATTTTAGGGGCAGTTAACTTCATTACTACTATTATTAATATACGTTCTCAAGGGATAACTTTA	0	0	0	0	0	0	0	0	0	0	20	0	0	0	0	0	0	0	0	0	0	342	0	0	0	0
OTU_609	Arthropoda	Insecta	Psocodea	Caeciliusidae	Valenzuela	Valenzuela flavidus	100	Published	1	TTTATCAAGTGCTATTGCACATACAGGTGCTTCTGTAGACCTTGCAATCTTTTCCCTTCATTTGGCTGGTATTAGATCTATTTTAGGTGCAGTTAACTTCATTACAACTATTATTAATATACGATCTAAAAGATTAACATTA	0	0	0	0	0	0	60	0	0	0	0	0	208	2	0	0	0	0	0	0	0	0	0	74	28	17
OTU_610	Arthropoda	Insecta	Diptera	Pediciidae	Dicranota		98.52	Private	1	ATTATCAGCAGGAATTGCACACGCAGGAGCCTCTGTTGATTTAGCAATTTTTTCTTTACACTTAGCAGGAATTTCATCAATTCTTGGAGCTGTAAATTTTATTACTACTGTTATTAATATGCGATCTTCAGGAATTACATTT	0	0	0	0	0	0	0	0	0	0	0	0	0	0	0	223	0	0	0	0	0	0	0	0	0	0
OTU_611	Cnidaria	Anthozoa					77.27	Published	2	ATTATCAGCGGGATTGGCCCATTCAGGACCAAGCGTAGATATGGCTATTTTTAGTTTACACATTGCTGGTTTATCATCTCTTTTTGGTGCTATAAATTTTATAACTACTATAATAAATATGAGAGTTCCAGCGATGTACTGG	0	0	14	7	0	151	4	0	7	3	0	0	0	30	9	2	5	0	11	0	0	65	115	0	0	5
OTU_613	Arthropoda	Insecta	Lepidoptera	Tortricidae	Cydia	Cydia fagiglandana	100	Published		ACTATCATCTAATATTGCCCATAGCGGAAGATCTGTAGACTTAGCTATTTTTTCCCTTCATTTAGCTGGAATTTCTTCTATTTTAGGAGCTGTTAATTTTATTACAACTATTATTAATATACGACCTAATAATATATCATTA	0	0	0	0	0	0	0	0	0	0	0	0	0	0	0	0	0	0	0	0	0	0	0	31	249	28
OTU_615	Annelida	Clitellata	Crassiclitellata	Lumbricidae	Aporrectodea	Aporrectodea caliginosa	99.24	Published	2	ATTAGCTAGAAACCTAGCCCATGCAGGTCCCTCAGTAGACCTTGCAATTTTCTCCCTCCATTTAGCGGGGGCATCTTCAATTCTAGGGGCTGTTAACTTTATTACAACTGTGGTCAACATACGATGAAGCGGCCTACGATTA	0	0	0	58	0	0	62	0	0	0	0	0	0	0	0	8	11	0	0	0	0	0	0	55	19	0
OTU_616	Arthropoda	Insecta	Diptera	Chironomidae			93.02	Private	3	CCTTTCTTCAGGGATTGCCCATGCTGGTGCTTCTGTAGATCTAGCTATTTTTTCATTACATTTAGCTGGTATTTCTTCAATTTTAGGAGCAGTAAATTTTATTACAACTGTAATTAATATACGGTCAGAAGGAGTTACTTTA	0	0	0	0	0	0	0	0	214	281	0	1226	49	0	170	151	39	11	1022	0	0	0	0	211	181	324
OTU_618	Annelida	Clitellata	Tubificida	Naididae	Chaetogaster	Chaetogaster diaphanus	100	Private		ACTATCAAGAAATCTTGCCCATGCGGGACCATCAGTAGATATAGCAATTTTCTCTCTTCACTTAGCAGGGGCTTCATCTATTTTAGGGGCAGTTAACTTTATTACAACAACAATTAATATGCGATGAAACGGAATACGACTA	0	0	0	31	0	0	0	0	0	0	0	0	0	0	0	248	0	0	0	0	13	0	0	0	0	0
OTU_619	Heterokontophyta	Oomycota					80	Private	2 3	ATTATCAAGTATTGAAAGTCATTCCGGTGGTTCAGTAGATCTTGTAATTTTTAGTTTGCATTTAGCAGGAGTTTCTTCATTATTAGGAGCTATTAATTTTATTACAACTATTTGTAATATGAGAGTTAATAATATGTCATGG	0	0	10	0	0	0	0	0	20	6	0	0	19	13	0	16	0	0	2	0	0	308	0	0	0	0
OTU_620	Heterokontophyta	Oomycota	Pythiales				85.09	Published		ATTATCTGATTCTCCTTATCATTTAGGAGCAGCTGTAGATTTATCTATTTTAAGTTTACATTTAGCAGGTATATCTTCTTTATTAGGTGCTATAAATTTAGTTGTAACAATTATTAATATTAGAAGCCCTGGTTTAACTTTT	0	0	0	0	0	62	0	0	0	0	0	0	0	0	0	0	0	0	0	0	0	0	0	0	0	0
OTU_621	Rhodophyta	Florideophyceae					77.31	Private	2 3	ATTATCCGCAATTGAAGCACACCCCACACCATCGGTTGATTTCGCAATTTTTAGTTTACATTTAGCCGGAGCATCATCATTAGCAGGTTCTGTAAATTTTATTTCAACAATTTGAAATATGCGCGCACGAGGAATGCGAATG	0	0	0	0	0	0	0	0	0	0	0	0	0	0	0	0	0	0	0	0	0	44	0	0	0	0
OTU_622	Echinodermata	Crinoidea					80.3	Published	2	TTTAAGTAGTGTCTTAGGGACTCCTGGTGCTTCTGTTGATTTAGCTATTTTTAGTTTACATATTGCTGGTGTTTCTTCTATTGCTGGGGCTTTAAATTTTATTACTACCATTTTAAATATGCGTGCTCCTGGTTTACACATG	0	0	43	0	199	0	0	0	0	0	0	0	0	0	0	0	0	0	0	91	0	0	0	0	0	0
OTU_623	Arthropoda	Insecta	Diptera	Chironomidae			92.37	Published		ACTGTCCTCAGGTATTGCCCATGCTGGCGGATCTGTTGATCTCGCAATTTTTTCTCTTCATTTAGCAGGTATTTCCTCTATTTTAGGTGCTGTAAATTTTATTACAACTGTTATTAATATGCGGTCTGAAGGAATTACTTTA	0	0	0	0	0	0	0	172	22	0	26	0	0	0	2	25	0	8	0	0	0	0	0	0	0	0
OTU_624	Arthropoda	Insecta	Plecoptera	Leuctridae	Leuctra		96.3	Published		CCTAGCAGCAGGGATTGCCCATGCTGGGGCTTCAGTCGATTTAGCTATCTTTTCACTACACTTAGCAGGAGTGTCCTCAATCCTCGGGGCAGTAAATTTTATTACAACAGTAATTAATATACGATCGAACGGAATAACACTT	0	0	0	0	0	0	296	0	0	11	0	422	0	0	0	42	0	0	0	0	0	0	0	215	353	92
OTU_626	Arthropoda	Copepoda					83.33	Published		ATTGAGAAGAAATATTGCCCATAGTGGGGCCTCTGTTGACTTTGCTATCTTTTCTCTTCATCTAGCCGGTATTTCATCTCTCTTGGGAGCAGTAAACTTTATCAGCACATTAGGTAATTTACGATCATTTGGTATGCTATTA	0	0	0	0	0	0	0	0	0	0	0	0	0	0	0	0	0	0	0	0	0	0	0	0	22	0
OTU_627	Arthropoda	Insecta	Diptera	Chironomidae	Conchapelopia		97.04	Published		TCTTTCATCTGGAATTGCTCATGCTGGAGCTTCTGTTGATTTAGCTATTTTTTCTTTACATTTAGCTGGAATTTCTTCTATTTTAGGAGCAGTAAATTTTATTACAACAGTAATTAATATACGATCAAATGGAATTACATTA	0	0	0	0	0	0	0	0	0	0	0	0	0	0	0	0	0	0	0	0	0	0	0	0	47	0
OTU_628	Arthropoda	Insecta	Diptera	Limoniidae	Pseudolimnophila	Pseudolimnophila sepium	100	Published	2	TCTTTCATCTAATATTGCTCATGCTGGAGCTTCAGTTGATTTAGCTATTTTTTCTTTACATTTAGCAGGAATTTCTTCTATTTTAGGGGCAGTAAACTTTATTACAACTGTAATTAATATACGATCATCTGGAATTACTTTT	0	0	0	0	0	0	0	0	0	0	0	0	59	0	0	0	0	0	0	0	0	0	0	0	0	0
OTU_631	Arthropoda	Insecta	Diptera	Chironomidae	Polypedilum		98.52	Published		CCTTTCTGCTAGTATTGCTCACAGAGGTGCCTCTGTAGATTTAGCAATTTTTTCTCTACATTTAGCAGGAGTATCCTCAATTCTAGGATCAGTAAATTTCATCACTACTGTTATTAATATACGATCAAATGGAATTACATTA	0	0	0	0	0	0	73	0	6	4	2	43	0	0	0	82	0	0	0	0	0	0	0	17	0	0
OTU_632	Arthropoda	Collembola					75	Published	2	ACTTTCTGCTGCACTAGCCCACTCCGGCCCAAGCGTGGATATGGCAATTTTTAGCCTGCATATTGCTGGTTTATCTTCTTTATTTGGTGCTATTAATTTTATCACTACTATAATTAATATGCGTGTTCCTGGGATGTATTGG	0	0	0	29	0	0	0	0	0	0	0	0	0	0	0	0	0	0	0	0	325	0	0	0	0	0
OTU_633	Cnidaria	Hydrozoa					80	Published	2	GTTGTCGGCAGGTTTAGCTCATTCGGGACCTAGTGTTGATATGGCTATATTTAGTTTACATATAGCAGGACTATCTTCGTTATTTGGTGCTATAAATTTTATTACAACTGTTATAAACATGAGAGTACCCGGCATGTATTGG	0	0	0	0	0	34	0	0	0	0	0	0	0	0	0	0	0	0	15	0	0	119	0	0	99	0
OTU_634	Arthropoda	Insecta	Plecoptera	Leuctridae	Leuctra	Leuctra franzi	100	Private		CCTGGCAGCAGGCATTGCCCATGCTGGGGCTTCAGTTGATTTAGCTATTTTTTCATTACACCTAGCTGGAGTATCCTCAATTCTCGGAGCAGTAAATTTTATTACCACAGTAATCAATATACGATCAAATGGAATAACACTA	0	0	0	0	0	0	0	0	0	0	202	0	51	6	2	0	0	0	22	0	0	0	0	0	0	0
OTU_635	Arthropoda	Insecta	Coleoptera	Gyrinidae	Orectochilus		95.56	Published		GCTATCCTCTAATATTGCCCATAGAGGAGCTTCTGTAGATTTAGCTATTTTTAGCTTACACTTAGCTGGGATTTCTTCTATTCTAGGAGCTGTAAATTTTATTACAACTATTATTAATATACGTTCAACAGGAATAACATTA	0	0	0	0	0	0	0	0	0	0	0	0	0	0	0	53	0	5	0	0	0	0	0	0	0	0
OTU_636	Arthropoda	Ostracoda	Podocopida				86.67	Published		TTTATCAAGAAACATCTCTCATTCAGGGGCAAGAGTAGATCTCACAATTTTTTCCCTCCATTTAGCAGGTGCCAGGTCAATTTTGGGTGCCATTAATTTTATCACAACAATTATTAACATACGAGCAGCAAGAATATCTTTA	0	0	0	0	0	0	0	0	0	0	0	0	0	0	0	0	0	0	0	0	0	0	0	23	0	0
OTU_637	Arthropoda	Insecta	Diptera	Muscidae	Azelia	Azelia nebulosa	100	Private	2	TTTATCTTCCAATATTGCTCATGGAGGAGCTTCAGTTGATTTAGCTATTTTTTCTTTACATTTAGCTGGAATTTCTTCTATTTTAGGAGCTGTAAATTTTATTACAACAGTAATTAATATACGATCAACAGGAATTACATTT	0	0	0	0	0	0	0	0	148	0	0	0	0	0	0	185	0	0	0	0	0	0	0	0	0	0
OTU_638	Arthropoda	Insecta	Diptera	Chironomidae	Orthocladius		95.56	Published	1	TCTATCTTCTGGTATTGCTCATGCTGGGGCATCAGTTGATTTAGCTATTTTTTCATTACATTTAGCAGGTATTTCATCTATTTTAGGAGCTGTTAATTTTATTACAACAGTAATTAATATACGATCCGAAGGAATTACTTTA	0	0	0	0	0	0	0	0	0	0	0	0	23	0	15	0	0	0	40	0	0	0	0	0	0	0
OTU_639	Arthropoda	Insecta	Diptera	Chironomidae			92.59	Published		ATTATCTTCAGGTATTGCCCACGCAGGAGGATCAGTAGACTTAGCTATTTTTTCTCTACATTTAGCTGGTATTTCCTCAATTTTAGGTGCGGTAAATTTTATTACAACAGTAATTAATATACGATCAAATGGAATTACTTTA	0	0	0	0	0	0	0	0	0	33	0	0	0	0	0	128	0	0	0	0	0	0	0	0	0	0
OTU_640	Arthropoda	Insecta	Diptera	Psilidae	Chamaepsila	Chamaepsila nigricornis	100	Early-Release	3	GCTATCATCAATTATTGCACATGGAGGAGCTTCAGTTGATTTAGCTATTTTCTCTTTACACTTAGCTGGAATTTCTTCTATTTTAGGAGCAGTAAATTTTATTACAACTGTAATTAATATACGATCTACAGGAATTACTTTC	0	0	0	0	0	0	0	0	0	0	0	0	0	0	0	0	0	0	0	0	0	0	0	106	0	0
OTU_641	Arthropoda	Insecta	Diptera	Scathophagidae	Megaphthalmoides		96.3	Published	2	TTTATCTTCTAATATTGCTCATGGAGGAGCTTCTGTTGATTTAGCAATTTTTTCACTTCACTTAGCAGGAATTTCTTCTATTTTAGGAGCTGTTAATTTTATTACAACTGTAATTAATATGCGATCAACAGGTATTACTTTT	0	0	0	0	0	0	0	0	0	0	0	0	0	0	0	0	0	0	10	0	0	0	0	0	0	0
OTU_642	Arthropoda	Insecta					79.76	Published	2	ATTAAGTTCTTTAATTGGTCACTATACGCCAGGTGTATATTTGGGAATTTTCAGTTTGCACTTAGCTGGGGCATCATCAATTGGTGGCGCTGTGAATTTTATAGGAACTATTACAAATGGTCGTTTACCAGGTTTGACAATG	0	0	0	325	0	0	0	0	0	0	0	0	0	0	0	2	0	0	0	0	0	0	0	0	0	0
OTU_644	Arthropoda	Insecta	Diptera	Muscidae	Limnophora		95.56	Early-Release	3	TTTGTCTGCAAACACAGCTCACAGTGGTCCTTCTGTTGATTTAGCAATTTTTTCCCTCCATTTAGCGGGAATCTCTTCCATTTTAGGAGCCGTTAATTTTATTACTACAGTAATAAATATACGATCTGCTGGAATTACATTT	0	0	0	0	0	0	0	0	0	0	0	0	0	0	0	216	0	0	0	0	0	0	0	0	0	0
OTU_645	Heterokontophyta	Oomycota	Pythiales				87.41	Published	2	ATTATCAAGTGTTCAAGCTCATTCTGGACCTTCTGTTGATTTAGCAATTTTTAGTTTACACTTATCAGGTGCATCGTCAATTTTAGGTGCAATTAATTTTATTACAACTATTTTTAATATGAGAGCACCAGGTCTTACCATG	0	0	27	0	5	0	0	0	0	0	0	0	0	0	0	0	0	0	0	18	0	122	0	0	0	0
OTU_646	Arthropoda	Ostracoda	Podocopida	Candonidae	Candona	Candona candida	100	Published	2	CCTTTCTAGGAATATTGCCCATTCTGGGGCAAGAGTAGACCTTTCAATCTTCTCCTTACACTTAGCTGGTGCCTCATCAATCCTCGGGGCAATTAATTTCATTACTACAATTATCAACATACGAGCCTCAAGAATAACTTTA	0	0	0	0	0	0	0	0	0	0	0	0	0	0	0	0	0	0	0	0	0	5	0	0	0	0
OTU_648	Arthropoda	Insecta	Diptera	Chironomidae	Thienemannia	Thienemannia gracilis	99.26	Private	2 3	TCTTTCTTCAGGGATTGCTCATGCTGGGGCATCTGTTGATTTAGCCATTTTCTCTCTTCATTTAGCTGGAATTTCTTCCATTTTAGGGGCAGTAAATTTTATTACTACAGTAATTAATATGCGCTCTGAAGGGATCTCTTTT	0	0	0	0	0	0	45	0	0	0	0	0	0	0	0	0	0	0	0	0	0	0	0	0	0	0
OTU_650	Arthropoda	Insecta	Diptera	Psychodidae			94.07	Private	3	TCTTTCTAATATTATTGCACATGGGGGTCCTTCAGTTGATTTAGCTATTTTTTCTTTACATCTTGCTGGAATTTCTTCTATTTTAGGGGCTGTAAATTTTATTACAACAATTATTAATATGCGTTCCCCTGGAATCACCTTT	0	0	0	0	0	0	0	0	0	0	0	0	0	0	0	0	0	0	0	0	0	0	0	9	0	0
OTU_654	Arthropoda	Insecta	Diptera	Empididae	Chelifera	Chelifera trapezina	99.26	Published		CCTATCCTCAACAATTGCCCATAGAGGAGCTTCAGTAGACTTAGCTATTTTTTCACTTCATTTAGCTGGAATTTCTTCTATTTTAGGAGCCGTAAATTTTATTACAACAGTTATTAATATGCGATCAACTGGAATTACCTTT	0	0	0	0	0	0	0	0	44	34	0	0	0	0	2	84	0	0	0	0	0	0	0	0	0	0
OTU_656	Arthropoda	Insecta	Diptera	Psychodidae	Berdeniella		95.45	Private	3 4	TCTTTCTAATATTATTGCCCATGGAGGACCTTCAGTTGACTTAGCCATTTTTTCTTTACACTTAGCTGGAATTTCTTCTATTTTAGGGGCTGTAAATTTTATTACAACTATTATTAATATACAATCTCCTGGAATTACTTTT	0	0	0	0	0	0	0	0	0	0	0	0	39	0	18	0	0	0	5	0	0	0	0	0	0	0
OTU_657	Arthropoda	Insecta	Diptera	Empididae	Wiedemannia	Wiedemannia bohemani	99.26	Private		TCTATCTTCAGGTATCGCTCATGGAGGGGCTTCAGTAGATCTAGCAATTTTTTCACTTCATTTAGCAGGTATTTCTTCTATTTTAGGGGCAGTAAATTTTATTACTACTATTATTAATATACGATCAACAGGAATTTCATTT	0	0	0	0	0	0	28	0	35	62	0	0	0	0	0	22	0	0	0	0	0	0	0	0	0	0
OTU_658	Arthropoda	Insecta	Diptera	Empididae	Rhamphomyia	Rhamphomyia crassirostris	100	Published		TATCTTCTGGAATCGCTCATGGAGGAGCTTCTGTAGATCTTGCTATTTTTTCTTTACATTTAGCAGGAATTTCTTCAATTCTAGGGGCTGTTAATTTCATTACAACAGTAATTAATATACGATCAACAGGTATTACATTC	0	0	0	0	0	0	0	0	253	31	0	0	0	0	0	72	0	9	14	0	0	0	0	0	0	0
OTU_659	Annelida	Clitellata	Enchytraeida	Enchytraeidae	Cernosvitoviella	Cernosvitoviella minor	100	Published		TCTTTCTAGAAACTTAGCACATGCTGGGCCATCAGTAGATTTAGCAATTTTTTCTCTTCATCTTGCAGGAGCTTCTTCAATTCTTGGAGCTGTAAACTTTATTACTACAGTAGTGAATATACGTTGACAAGGCCTTCGGCTA	0	0	0	0	0	0	0	0	0	0	0	0	0	0	0	0	0	0	0	0	0	0	257	0	0	0
OTU_660	Annelida	Clitellata	Crassiclitellata	Lumbricidae	Eisenia	Eisenia fetida	100	Published		TATCCAGTAATTTAGCCCATGCTGGGCCCTCAGTAGACCTAGCCATTTTTTCTTTACACTTAGCAGGTGCTTCCTCAATTCTCGGAGCAATTAATTTTATTACCACAGTAATCAACATACGATGAAGGGGGCTTCGACTA	0	0	0	0	0	0	217	0	64	0	0	0	0	0	0	87	0	0	0	0	0	0	0	11	0	0
OTU_661	Arthropoda	Insecta	Diptera	Chironomidae			91.11	Published	2	CCTATCTTCAGGAATTGCTCACGCAGGAGCCTCAGTAGACTTAGCTATTTTTTCTTTACATCTTGCCGGAATTTCATCAATTCTAGGAGCAGTTAATTTTATTACTACAGTAATTAATATACGTTCTAGAGGAATCACTTTA	0	0	0	0	0	0	0	0	0	0	0	11	0	0	0	0	0	0	0	0	0	0	0	0	0	37
OTU_662	Arthropoda	Insecta	Trichoptera	Limnephilidae	Drusus		97.04	Published	2	TCTTTCTAGAAATTTAGCCCATGCAGGAAGTTCAGTTGACATCTCCATTTTTTCTCTTCATTTAGCCGGAATTTCTTCAATTTTAGGTGCCATTAACTTCATCTCAACTACCCTAAATATACGAAATAACTTAATAACTCTA	0	0	0	0	0	0	3	0	70	36	0	0	0	0	0	165	0	0	0	0	0	0	0	0	21	0
OTU_664	Arthropoda	Insecta	Diptera	Psychodidae			93.33	Private		TCTTTCTAATATTATTGCCCATGGAGGCCCTTCAGTAGACCTAGCAATTTTTTCTTTACATTTAGCGGGGATCTCTTCTATTTTAGGAGCTGTAAATTTTATTACAACGATTATTAATATACGTTCTCCTGGGATTACTTTT	0	0	0	0	0	0	19	0	9	23	0	0	0	0	7	0	0	0	5	0	0	0	0	91	13	5
OTU_665	Heterokontophyta	Oomycota					78.95	Published	2	TTTGTCGTCAATAAGTTCTGATTCAGCAGTAGATTTTGCAATTTTTAGTTTACATTTAGCAGGTATATCTTCTATAGGTGGTGCAATTAATTTTTTAGCTACTATGATTAATATGAGAGTTCCTGGTATGAAATTA	0	0	0	0	0	0	0	3	2	0	42	26	2	14	15	4	34	62	58	0	62	9	0	11	6	3
OTU_666	Annelida	Clitellata	Tubificida	Naididae			91.67	Published		ACTAGCAAGAAATATAGCCCATGCAGGACCATCAGTAGACATAGCAATCTTTTCACTACACTTAGCTGGGGCATCATCAATTCTAGGAGCAGTAAACTTTATTACAACTGTAATAAATATACGATGAAAAGGTATAAAAATA	109	0	0	0	0	0	0	0	0	0	0	0	0	0	0	0	0	0	0	0	0	0	0	0	0	0
OTU_667	Arthropoda	Insecta	Trichoptera	Thremmatidae	Thremma	Thremma tellae	99.26	Published		TCTTTCAAGAAATTTAGCACATTCAGGAAGATCCGTAGATATTTCAATTTTTTCGTTACATCTTGCCGGTATTTCTTCAATTTTAGGAGCTATTAATTTTATCTCAACAGTTTTAAATATACGAAATAAATTAATTTATCTA	0	0	109	0	0	0	0	0	0	0	0	0	0	0	0	0	0	0	0	0	0	0	0	0	0	0
OTU_668	Arthropoda	Insecta	Coleoptera	Scarabaeidae	Acrossus	Acrossus depressus	100	Private		TCTATCCTCAAATATCGCCCATGGTGGTGCATCAGTAGACTTGGCTATTTTTAGACTTCACTTAGCCGGAATTTCTTCAATTCTAGGGGCAGTAAATTTCATTACAACAGTAATTAATATACGATCTCCCGGAATAACCTTT	0	0	0	0	0	0	0	0	209	0	0	0	0	0	0	0	0	0	0	0	0	0	0	0	0	0
OTU_669	Arthropoda	Insecta	Diptera	Chironomidae	Parachironomus	Parachironomus gracilior	100	Published		GCTTTCTTCAGCAATTGCCCACAGTGGGGCCTCTGTTGATTTAGCTATTTTTTCTCTGCATCTAGCAGGGGTTTCCTCAATTTTAGGATCAGTAAATTTTATTACAACAGTTATTAATATACGAGCAAATGGAATTACATTA	0	0	0	0	0	0	0	0	0	0	0	0	0	0	0	0	0	0	0	0	0	0	92	0	0	0
OTU_670	Arthropoda	Insecta	Diptera	Muscidae	Helina	Helina troene	99.26	Published	2	ATTATCCTCCAATATTGCTCATAGAGGAGCTTCTGTTGATTTAGCTATTTTTTCTTTACATTTAGCTGGAATTTCTTCTATTTTAGGAGCTGTAAATTTTATTACTACTGTTATTAATATACGATCAAAAGGAATTACATTT	0	0	0	0	0	0	0	0	0	0	0	3	0	0	0	0	0	0	0	0	0	0	0	0	8	0
OTU_672	Arthropoda	Insecta	Diptera	Polleniidae	Pollenia	Pollenia rudis	100	Published		TCTATCTTCTAATATTGCTCATGGAGGAGCTTCTGTTGATTTAGCTATCTTTTCCCTTCATTTAGCAGGAATTTCTTCAATTTTAGGAGCAGTTAATTTTATTACAACTGTTATTAATATACGATCTACAGGAATTACATTT	0	0	0	0	0	0	0	0	86	0	0	0	0	0	0	0	0	0	0	0	0	0	0	0	0	0
OTU_677	Arthropoda	Insecta	Diptera	Anthomyiidae	Pegomya	Pegomya solennis	100	Published		TTTATCTTCTAATATTGCTCATGGTGGAGCTTCTGTAGATTTAGCTATTTTTTCTCTTCATTTAGCAGGAATTTCTTCTATTTTAGGAGCAGTAAATTTTATTACTACTGTGATTAATATACGTTCAACAGGAATTACATTC	0	0	0	0	0	0	0	0	131	0	0	0	0	0	0	0	0	0	0	0	0	0	0	0	0	0
OTU_678	Arthropoda	Insecta	Diptera	Chironomidae	Corynoneura		95.56	Published		TTTATCATCTAATATTGCTCATGCAGGAGCTTCAGTAGATTTAGCAATTTTTTCTTTACATTTAGCTGGGATTTCTTCAATTTTAGGAGCTGTAAATTTTATTACAACTGTAATTAATATACGATCCGAAGGAATTTCATTA	0	0	0	0	0	0	0	0	48	0	0	0	0	0	24	0	0	0	190	0	0	0	0	0	0	0
OTU_679	Arthropoda	Insecta	Diptera	Empididae	Rhamphomyia	Rhamphomyia erythropthalma	100	Private		CCTATCTTCTGGTATTGCCCATGGAGGAGCTTCTGTAGATTTAGCTATTTTTTCTCTTCATTTAGCAGGAATCTCTTCAATTTTAGGAGCAGTTAATTTTATTACAACAGTAATTAATATACGATCTTCAGGAATTACCTTT	0	0	0	0	0	0	97	0	0	0	0	0	0	0	0	0	0	0	0	0	0	0	0	131	0	4
OTU_681	Arthropoda	Insecta	Diptera	Empididae	Kowarzia	Kowarzia madicola	100	Private	2 3	TATCATCAGGAATCGCTCACAGAGGAGCATCAGTTGATTTAGCAATTTTTTCTCTTCACTTAGCCGGTATTTCTTCTATTTTAGGAGCAGTAAATTTTATTACAACAATTATTAATATACGATCAACAGGAATTTCTTTT	0	0	0	0	0	0	0	0	0	0	24	0	193	0	0	0	0	0	0	0	0	0	0	0	0	0
OTU_682	Arthropoda	Insecta	Diptera	Chironomidae			92.59	Private		TCTTTCATCTAGAATTGCACATGCTGGTGCCTCAGTAGATTTAGCAATTTTTTCATTACATTTAGCTGGTATTTCCTCCATTTTAGGGGCGGTAAATTTTATTACAACAGTAATTAATATACGGTCTGAAGGAATTTCCTTT	116	0	0	0	0	0	0	0	0	0	0	0	0	0	0	0	0	0	0	0	0	0	0	6	0	0
OTU_683	Arthropoda	Insecta	Diptera	Ephydridae	Scatella	Scatella paludum	100	Early-Release		ATTATCAGGAGGAATTGCTCATGGAGGGGCATCAGTTGACTTAGCTATTTTTTCTCTTCATTTAGCAGGAATTTCTTCTATTTTAGGAGCAGTAAATTTTATTACTACAGTAATTAACATGCGAGCTACAGGAATTACATTT	0	0	0	0	0	0	0	24	0	0	0	0	0	0	0	0	0	0	0	0	0	0	0	0	0	0
OTU_686	Arthropoda	Insecta	Diptera	Chironomidae	Tanytarsus	Tanytarsus heusdensis	100	Published	2	TTTATCATCAAATATTGCTCATAGAGGAGCCTCAGTAGATTTAGCTATTTTTTCTCTTCATTTAGCAGGAATTTCATCAATTTTAGGTTCTGTAAATTTTATTACTACTGCTATTAATATACGATCAAATGGTATCACTTTA	0	0	0	0	0	0	0	6	0	0	0	0	0	0	0	0	0	0	2	0	13	0	0	0	0	0
OTU_687	Arthropoda	Insecta	Diptera	Chironomidae			93.33	Private	1 2	TCTTTCTTCTGGAATTGCCCATGCTGGAGGGTCAGTTGATTTAGCAATTTTTTCTTTACACTTAGCCGGTATTTCGTCTATTTTAGGAGCAGTAAATTTTATTACTACAGTAATTAATATACGATCTAATGGAATTACTTTA	0	0	0	0	0	0	44	0	11	0	0	101	0	0	0	6	0	0	0	0	0	0	0	16	19	62
OTU_690	Annelida	Clitellata	Enchytraeida	Enchytraeidae	Enchytraeus	Enchytraeus buchholzi	100	Private		TCTAGCTAGAAACATCGCACATGCAGGCCCATCAGTTGACCTAGCAATTTTTTCTCTTCATTTAGCAGGAGCCTCATCAATTTTAGGAGCCGTAAATTTCATCACTACAGTTATTAATATACGATGACAAGGACTTACACTA	0	0	0	0	14	0	0	0	0	3	0	3	0	0	0	22	0	0	0	0	0	0	0	4	0	0
OTU_691	Annelida	Clitellata	Lumbriculida	Lumbriculidae	Stylodrilus		96.21	Private		ACTATCAAGAAATTTAGCTCACGCAGGTCCATCAGTAGACCTAGCAATCTTTTCACTTCATCTAGCTGGAGCGTCCTCCATTCTAGGAGCTATTAACTTTATTACAACTGTAATTAATATACGATGAAACGGACTACGACTT	0	0	0	0	0	0	0	0	0	0	0	0	0	0	0	0	0	0	0	0	0	0	9	0	0	0
OTU_692	Arthropoda	Insecta	Diptera	Chironomidae	Rheotanytarsus	Rheotanytarsus distinctissimus	100	Published	2	CCTTTCAGCAAGAATCGCTCACAGAGGGGCTTCTGTTGATTTAGCAATTTTTTCTCTTCATTTAGCAGGAATCTCTTCTATTTTAGGCTCTGTAAATTTTATTACTACCGCCATTAACATGCGCTCAAGAGGAATTACGCTT	0	0	0	0	0	0	0	8	268	18	0	0	0	17	0	0	0	0	0	0	0	0	0	0	0	0
OTU_693	Arthropoda	Insecta	Diptera	Phoridae			100	Published	1	TCTTTCTTCAAGAATTGCCCACAGAGGAGCTTCAGTTGATTTAGCTATTTTTTCTCTCCATTTAGCAGGTATCTCCTCAATTTTAGGAGCCGTAAATTTTATCACTACAATCATTAATATGCGTTCATCAGGAATTTCCTTC	0	0	0	0	0	0	0	0	0	123	0	0	0	0	0	0	0	0	0	0	0	0	0	0	0	0
OTU_694	Arthropoda	Collembola					76.52	Published	2	CTTATCAGCTGGTTTAGCCCACTCCGGACCAAGTGTTGACATGGCTATTTTTAGTTTACATATAGCGGGCCTATCTTCACTTTTTGGAGCAATAAATTTTATTACAACAATTATAAACATGAGAGTTCCAGGTATGCATTGG	0	0	0	0	0	0	0	0	0	0	159	0	7	10	11	0	0	0	7	0	0	93	0	0	0	0
OTU_695	Arthropoda	Insecta	Hymenoptera	Tenthredinidae	Tenthredo	Tenthredo notha	100	Published	2	TATCTAGAAACATATCACATGCAGGAGCATCTGTAGATTTAACAATTTTCTCTCTTCATCTAGCAGGAATTTCATCAATTTTAGGAGCAATTAATTTTATCTCAACTATAATTAATATACGAGTAAAAGGAATAAAATTC	0	0	0	0	0	0	0	0	0	0	0	0	0	0	0	0	0	0	0	0	0	0	0	0	0	234
OTU_696	Arthropoda	Insecta	Diptera	Pipunculidae			90.37	Published	2	TTATCATCCAATATTGCCCATGCCGGAGCATCAGTAGACTTAGCCATTTTTTCACTTCATTTGGCAGGTATTTCTTCTATTTTAGGAGCTGTAAATTTTATTACTACGGTAATTAATATACGATCAGAAGGTATCTCTTTA	0	0	0	0	0	0	0	0	209	0	0	0	0	0	0	0	0	0	0	0	0	0	0	0	0	0
OTU_698	Arthropoda	Insecta	Coleoptera	Scarabaeidae	Nimbus	Nimbus contaminatus	100	Private		TCTATCATCTAATATTGCTCATGGAGGAGCATCTGTTGATTTAGCTATTTTTAGATTACATCTTGCCGGAATCTCCTCAATTTTAGGGGCTGTAAATTTTATTACCACTGTAATTAATATACGATCCCCAGGAATAACTTTT	0	0	0	0	0	0	37	0	0	0	0	0	0	0	0	0	0	0	0	0	0	0	0	136	36	0
OTU_700	Arthropoda	Arachnida	Opiliones	Phalangiidae			91.11	Private		TCTATCTAGAAATTTAGCACATACAGGAGCTTCTGTAGACCTAACTATTTTCTCCTTACATTTAGCAGGAGTTTCTTCAATTTTAGGGGCAATTAATTTTATTACAACAATTATTAATATACGAACACAAGGAATAATTTTA	0	0	0	0	0	0	0	0	208	0	0	0	0	0	8	0	0	0	0	0	0	0	0	0	0	0
OTU_702	Annelida	Clitellata	Tubificida	Naididae	Pristina	Pristina idrensis	100	Private	3	ACTTGCAAGAAATATTGCACACGCAGGACCATCTGTAGACATAGCAATTTTCTCCCTTCATCTAGCAGGTGCATCATCAATTTTAGGAGCAGTAAACTTTATTTCAACTGTCCTAAATATACGAACTAAAGGAATACGCCTA	0	0	0	0	0	0	0	0	0	0	0	0	0	0	0	0	0	0	0	0	0	0	165	0	0	0
OTU_706	Arthropoda	Insecta	Diptera	Bibionidae	Bibio	Bibio venosus	99.26	Private	2 3 4	TTATCAAGAACTCTATCCCATAGAGGGGGTTCTGTAGATTTAGCAATTTTTTCCCTTCATTTAGCTGGTATTTCCTCTATTTTAGGAGCTGTAAATTTTATCACTACTGTAATTAATATGCGAGCTATTGGTATATCATTT	0	0	0	0	0	0	0	0	204	0	0	0	0	0	0	5	0	0	24	0	0	0	0	0	0	0
OTU_707	Arthropoda	Insecta	Diptera	Muscidae	Haematobia	Haematobia irritans	100	Published		TTTATCATCTAATATTGCTCATGGAGGAGCTTCAGTAGATTTAGCTATTTTTTCTTTACATTTAGCTGGAATTTCTTCTATTTTAGGAGCTGTAAATTTTATTACAACTGTAATTAATATACGAGCTACTGGAATTACATTT	0	0	0	0	0	0	0	0	0	0	0	0	0	0	0	0	0	0	0	0	0	0	0	0	0	249
OTU_708	Arthropoda	Insecta	Psocodea				100	Private	3	CTTATCTTCTGGTACAGCCCATTCAGGGCCTTCAGTAGACTTAGCAATTTTTTCTTTACATCTAGCAGGAATTAGATCTATCCTAGGGGCAGTAAATTTTATTTCTACAGTTATTAATATACGCTCTCAAGGTATAACAATG	0	241	0	0	0	0	0	0	0	0	0	0	0	0	0	0	0	0	0	0	0	0	0	0	0	0
OTU_710	Annelida	Clitellata	Tubificida	Naididae	Nais	Nais christinae	100	Published	2	TCTATCTAGAAATCTAGCTCATGCTGGGCCTTCAGTAGATATGGCTATTTTCTCACTTCATTTAGCAGGTGCTTCTTCTATTCTTGGAGCAGTAAATTTTATTACAACTGTAATAAACATACGTTGAAACGGAATGCGATTA	0	0	9	0	0	2	0	0	0	0	0	0	0	79	0	0	0	0	0	0	132	0	0	0	0	0
OTU_712	Arthropoda	Insecta	Diptera	Chironomidae	Bryophaenocladius		100	Private	3 4	TCTTTCTGCTAATATTGCTCATGCTGGGAGATCTGTTGATTTAGCTATTTTTTCTTTACATTTAGCAGGAATCTCCTCTATCTTAGGAGCCGTAAATTTTATTTCAACAATTATTAATATACGTTCAGAAGGAATTTCTATA	0	0	0	0	0	0	0	0	0	0	0	0	0	0	41	0	0	0	211	0	0	0	0	0	0	0
OTU_713	Arthropoda	Insecta	Diptera	Syrphidae	Eristalis	Eristalis similis	100	Private	2	TTTATCAAGAAATATTGCTCATGGTGGAGCCTCAGTAGACCTAGCAATTTTTTCATTACATTTATCTGGAATATCATCTATTTTAGGAGCAGTAAATTTTATTACTACTGTTATTAATATACGATCAACAGGAATTACTTAT	0	0	0	0	0	0	0	0	47	0	0	0	0	0	0	183	0	0	0	0	0	0	0	0	0	0
OTU_714	Arthropoda	Insecta	Trichoptera	Brachycentridae	Brachycentrus	Brachycentrus montanus	98.37	Published		CCTTTCCAGGAACCTTGCTCACTCGGGCAGATCTGTAGACTTTTCAATTTTTTCCCTACATTTAGCTGGTGTTTCATCTATTCTAGGCGCAATTAATTTTATCTCTACTATTATCAATATACGCTCAAATCTTATTTCTTTA	0	0	0	0	0	0	0	0	0	67	0	0	0	0	0	97	0	0	0	0	0	0	0	0	0	116
OTU_716	Arthropoda	Insecta	Diptera	Muscidae	Hydrotaea	Hydrotaea borussica	99.26	Published	2	TTTATCTTCTAATATTGCTCATGGAGGAGCTTCTGTTGATTTAGCTATTTTTTCTTTACATTTAGCTGGAATTTCATCAATTTTAGGGGCTGTAAATTTTATTACAACCGTAATTAATATACGATCAACTGGAATTACATTT	0	0	0	0	0	0	179	0	0	0	0	0	0	0	0	0	0	0	0	0	0	0	0	0	0	0
OTU_717	Arthropoda	Insecta	Diptera	Sepsidae	Sepsis	Sepsis fulgens	100	Published	2	TCTATCTTCTGGAATTGCTCATGGAGGAGCATCTGTTGATTTAGCTATTTTTTCTTTACATTTAGCTGGAATTTCTTCTATTTTAGGAGCTGTAAATTTTATTACAACTGTAATTAATATACGATCTACAGGTATTACTTTC	0	0	0	0	0	0	0	0	0	55	0	0	0	0	0	0	0	0	0	0	0	0	0	0	0	0
OTU_718	Arthropoda	Insecta	Diptera	Chironomidae	Smittia		100	Published	1	TTTATCCTCAGGAATTGCCCATGCAGGAGGTTCCGTTGATTTAGCTATTTTCTCTCTTCATTTGGCTGGAATTTCTTCTATTTTGGGGGCTGTAAATTTTATTACAACTGTTATTAATATACGGTCCGAAGGAATCTCATTT	0	0	0	0	0	0	0	0	0	39	0	0	0	0	0	68	0	0	0	0	0	0	0	0	0	0
OTU_720	Arthropoda	Arachnida	Mesostigmata	Parasitidae	Porrhostaspis		100	Published		CTTAGCTAGTAATATGTCCCATAGAGGCGGAGCTGTAGACCTGGCCATTTTTTCCTTACATTTAGCAGGAGTGTCTTCAATTTTAGGGTCAATTAACTTTATTACTACTATTATAAATATACGCCCCATAGAAATATCAATA	0	233	0	0	0	0	0	0	0	0	0	0	0	0	0	0	0	0	0	0	0	0	0	0	0	0
OTU_725	Arthropoda	Insecta	Plecoptera				89.63	Published		CCTGTCTGCAGGAATTGCTCATGCCGGATCTTCAGTAGATATGGCAATCTTTTCCCTTCATTTGGCTGGAGTTTCCTCAATTTTAGGGGCCGTAAATTTCATTACTACAGTCATCAACATACGATCATCAGGGATATCTTTA	0	0	0	0	0	0	44	0	0	75	0	0	0	0	0	0	0	0	0	0	0	0	0	133	24	0
OTU_726	Rhodophyta	Florideophyceae					80.83	Private	2	ATTAAGTAATTTTGAAGGGCATCCAGGCGCATCAGTTGACTTGGCTATTTTTAGTTTGCACTTAGCTGGAGCTTCTTCTATAATGGGTGCTATAAATTTTATAACAACTATATTTAATATGAGGTGTAGAGGTTACTACAT	0	0	239	0	0	0	0	0	0	0	0	0	0	0	0	0	0	0	0	0	0	0	0	0	0	0
OTU_727	Arthropoda	Insecta	Diptera	Stratiomyidae	Beris	Beris chalybata	100	Private		TTTATCTGCCAGAATTGCTCATGGAGGAGCTTCTGTAGATTTAGCTATTTTTTCACTACATTTAGCTGGAATTTCTTCTATTTTAGGAGCAGTAAATTTTATTACAACAGTAATTAATATACGATCAACAGGAATTACTTTT	0	0	0	0	0	0	0	0	0	0	0	0	0	0	0	0	0	0	0	0	0	0	0	0	254	0
OTU_728	Arthropoda	Insecta	Diptera	Anthomyiidae	Paradelia	Paradelia intersecta	100	Private	2	TTTATCATCTAATATTGCTCATGGTGGAGCTTCTGTTGATTTAGCTATTTTCTCTCTTCATTTAGCAGGAATTTCATCAATTTTAGGAGCTGTAAATTTTATTACTACTGTAATTAATATACGATCAACTGGTATTACTTTT	0	0	0	0	0	0	0	0	40	0	0	0	0	0	0	0	0	0	0	0	0	0	0	0	0	0
OTU_729	Arthropoda	Insecta	Diptera	Drosophilidae			95.56	Private	2 3	TTTATCTTCAGGAATTGCTCATGGAGGGGCATCAGTAGATTTAGCTATTTTTTCTCTTCATTTAGCTGGAATTTCTTCCATTTTAGGGGCAGTAAACTTTATTACAACAGTAATTAATATGCGATCAACAGGAATTACTTTT	0	0	0	0	0	0	0	0	0	0	0	0	0	0	31	0	0	0	216	0	0	0	0	0	0	0
OTU_731	Arthropoda	Insecta	Diptera	Calliphoridae	Lucilia	Lucilia caesar	100	Published	2	TTTATCATCTAATATTGCTCATGGAGGAGCTTCTGTTGATTTAGCTATTTTTTCTCTTCATTTAGCAGGAATTTCATCAATTTTAGGAGCTGTAAATTTTATTACTACAGTTATTAATATACGATCAACAGGAATTACTTTT	0	0	0	0	0	0	0	0	131	24	0	0	0	0	0	33	0	17	0	0	0	0	0	0	0	0
OTU_732	Arthropoda	Insecta	Diptera	Culicidae	Anopheles	Anopheles petragnani	100	Published		TCTATCTTCTGGAATTGCTCATGCTGGAGCATCAGTTGATCTGGCTATCTTTTCTTTACATTTAGCTGGTATTTCATCAATTTTAGGAGCAGTAAATTTTATTACAACAGTTATTAATATACGATCCCCTGGAATTACTTTA	0	0	0	0	0	0	0	0	0	0	0	0	0	0	0	0	0	0	0	0	0	0	0	144	0	0
OTU_733	Arthropoda	Insecta	Diptera	Pipunculidae	Dorylomorpha	Dorylomorpha extricata	100	Private		ACTATCATCAAACATTGCCCACGAAGGGGCATCAGTTGATTTAGCTATTTTTTCATTACATTTAGCTGGAATTTCATCAATTCTAGGAGCAGTAAATTTTATTACCACAGTGATTAATATACGTTCAACAGGAATTTCATTT	0	0	0	0	0	0	0	0	208	0	0	0	0	0	0	0	0	0	0	0	0	0	0	0	0	0
OTU_734	Arthropoda	Insecta	Diptera	Tachinidae	Gymnosoma	Gymnosoma nudifrons	100	Published	2	TTTATCTTCTAATATCGCTCATGGAGGAGCATCTGTAGATTTAGCTATTTTTTCTTTACATCTAGCTGGAATTTCCTCAATTTTAGGAGCTGTAAATTTTATTACAACAGTAATTAATATACGATCAACAGGAATTACATTT	0	0	0	0	0	0	0	0	216	0	0	0	0	0	0	0	0	0	0	0	0	0	0	0	0	0
OTU_736	Arthropoda	Collembola					82.17	Private	2	TTTATCAAGTATTGAAAGTCATTCAGGGGGTTCGGTTGATCTTGTTATTTTTAGTTTACATTTAGCAGGAGTTTCATCTTTATTAGGAGCTATTAATTTTATTACAACAATTTGTAATATGAGATTACCTAATATGACATG	0	99	0	0	0	0	0	0	0	0	0	0	0	0	0	0	0	0	0	0	21	0	0	0	0	0
OTU_737	Arthropoda	Insecta					83.21	Published		TTTATCTTCAATTGAATTCCATTCAGGAGCTTCTGTTGATTTAGCTATTTTTAGTTTACATTTAGCAGTATATCTTCATTATTAGGGGCTATTAATTTTATTACTACAATTATTAATATGAGAACTCCTAAAATGACTTGG	0	0	0	26	0	0	0	0	0	0	105	0	10	0	0	0	0	2	0	0	0	0	0	0	0	3
OTU_738	Arthropoda	Diplopoda	Chordeumatida				89.63	Published	1 2	CTTAGCCTCAAATATTGCTCATTCAGGGCCAGCAGTAGATTTAGCAATCTTCTCCCTTCATTTAGCAGGAGCTTCTTCAATTTTAGGTGCTATTAATTTTATTACAACAATTATTAATATACGCTCTAGTGGAATATTATTT	0	0	0	0	0	0	0	0	0	0	211	0	0	0	0	0	0	0	0	0	0	0	0	0	0	0
OTU_740	Arthropoda	Insecta	Coleoptera	Cerambycidae	Stenostola	Stenostola dubia	100	Published		TTAGCAGCTAATATTGCACATAGAGGCTCTTCTGTTGATTTAGCAATTTTTAGCCTCCACTTAGCAGGAATTTCATCTATTTTAGGAGCTGTAAATTTTATCACAACTGTAATTAATATACGACCCCAAGGTATAAATATA	0	0	0	0	0	0	0	0	147	31	0	0	0	0	0	0	0	0	0	0	0	0	0	0	0	0
OTU_741	Arthropoda	Copepoda	Harpacticoida	Canthocamptidae			90	Published		GCTAAGGAGAAATATTGCCCACAGGGGGGCGTCTGTTGACTTTGCTATTTTTTCATTGCATTTAGCTGGAATTTCTTCCCTATTGGGTGCCGTGAATTTTATTAGAACATTAGGCAATTTGCGCTCATTTGGGATGCTACTA	0	0	0	0	0	0	0	0	0	0	0	0	0	0	0	57	0	0	0	0	0	0	0	0	0	0
OTU_745	Arthropoda	Insecta	Diptera	Chironomidae	Synorthocladius	Synorthocladius semivirens	99.26	Published		TCTTTCTTCAGGAATTGCTCATGCAGGAGGTTCAGTTGACTTAGCTATTTTTTCTTTACATCTTGCAGGTATTTCTTCTATTTTAGGGGCAGTAAATTTTATTACCACAGTAGTAAACATACGATCTAACGGAATTACTCTA	0	0	0	0	0	0	0	179	0	0	39	0	82	10	168	0	114	224	98	0	0	0	0	12	4	0
OTU_747	Arthropoda	Insecta	Plecoptera	Nemouridae	Protonemura		97.04	Published		CCTATCTGCGGGAATTGCCCACGCTGGTTCTTCCGTCGACATAGCAATTTTCTCATTACATTTAGCAGGAGTTTCCTCAATCTTAGGGGCTGTAAATTTTATTACGACTGTAATTAATATACGATCAGCGGGAATAACTTTA	0	0	0	0	0	0	0	0	0	208	0	0	0	0	0	9	0	0	7	0	0	0	0	0	0	0
OTU_748	Arthropoda	Insecta	Diptera	Sphaeroceridae			94.07	Published	1 2	TTATCCTCTGGAATTGCTCACGGAGGGGCTTCAGTTGATTTAGCTATTTTTTCTTTACATTTAGCTGGAATTTCATCAATTTTAGGAGCAGTAAATTTTATTACTACAATTATTAATATGCGCTCTACAGGAATTTCATTT	0	0	0	0	0	0	0	0	0	15	0	0	0	0	0	0	0	0	0	0	0	0	0	0	6	22
OTU_749	Arthropoda	Insecta	Ephemeroptera	Caenidae	Caenis		100	Published		GCTTGCCGCTGGAATAGCCCATGCCGGGGCTTCTGTTGATTTGGCGATTTTTTCTTTACATTTAGCTGGAATTTCCTCAATCCTGGGGGCAGTAAACTTTATCACAACTACAATTAATATGCGTGCCAGAGGGATAACAATG	0	0	0	0	0	0	0	0	0	0	0	8	0	0	0	0	0	0	0	0	0	0	0	44	0	0
OTU_750	Arthropoda	Insecta	Diptera	Psilidae	Psila	Psila rosae	100	Early-Release	3	CCTATCATCAATTATTGCACATGGAGGAGCTTCAGTTGATTTAGCTATTTTTTCTTTACATTTAGCAGGAATTTCTTCTATTTTAGGAGCAGTAAATTTTATTACTACAGTAATTAATATACGATCTACAGGAATTACATTT	0	0	0	0	0	0	0	0	0	0	0	0	0	0	0	0	0	0	0	0	0	0	0	0	0	9
OTU_752	Arthropoda	Branchiopoda	Ctenopoda	Sididae	Diaphanosoma	Diaphanosoma brachyurum	100	Published		TCTTTCAGGTACTATTGCGCATGCAGGTGCCTCTGTTGACTTAAGTATTTTTTCTCTTCATCTAGCTGGTATTTCTTCTATTTTGGGCGCAGTAAATTTCATTTCTACGGTAATGAATATGCGTACTAAGGGTTTGACTTTA	0	0	56	0	60	0	0	0	0	0	0	0	0	0	0	0	0	0	0	93	0	0	0	0	0	0
OTU_755	Arthropoda	Insecta	Diptera				86.55	Published	1 2	TTTAGCTTCTATAGATTATCATTCTGGGGGTTCGGTTGATTTAGCTATTTTTAGTTTACATTTAGCTGTGTTTCTTCTTTATTAGGGGCTATTAATTTTATTACAACCATTATTAATATGCGAACTCCTCGTTTAGAATGG	0	0	0	0	0	0	0	0	0	0	0	0	8	0	0	0	0	0	0	0	0	0	0	0	0	0
OTU_756	Annelida	Clitellata	Enchytraeida	Enchytraeidae			92.42	Private	3	CTTAGCAAGTAACATAGCCCACGCTGGCCCTTCAGTAGACCTAGCTATTTTTTCTCTTCACTTGGCAGGTGCTTCCTCTATTCTAGGAGCAGTAAACTTTATTTCCACCGTAATCAATATGCGATGACAAGGTCTTCAACTA	0	225	0	0	0	0	0	0	0	0	0	0	0	0	0	0	0	0	0	0	0	0	0	0	0	0
OTU_758	Arthropoda	Branchiopoda	Anomopoda	Chydoridae	Alona	Alona affinis	99.19	Private		TTTGTCGGCAGGGTTAGCTCATGCTGGGGCATCTGTTGATTTAAGTATTTTTTCTTTACATTTAGCTGGTATTTCTTCTATTTTAGGAGCAGTAAATTTTATTACCACAGTAATTAATATACGAGCTTATGGGTTGAGTTTG	0	0	0	0	0	0	0	0	0	0	0	0	0	0	0	0	0	0	0	0	0	0	230	0	0	0
OTU_760	Arthropoda	Insecta	Diptera	Chironomidae	Eukiefferiella		96.3	Private		TCTCTCATCTGGAATTACCCATGCGGGAGCTTCTGTTGACTTAGCAATTTTCTCCCTTCATTTAGCAGGAATCTCCTCAATTTTAGGAGCAGTAAATTTTATTACAACAGTAATTAATATACGGTCGGAAGGAATTACTTTA	0	0	702	0	0	0	0	25	148	192	218	0	497	5	45	382	164	19	340	0	0	0	0	0	0	0
OTU_761	Arthropoda	Insecta	Trichoptera	Limnephilidae			94.81	Published		ACTTTCAAGAAACTTAGCTCATGCGGGAAGATCCGTAGATATTTCAATCTTTTCTCTTCATTTAGCGGGAATTTCCTCCATTTTAGGGGCCATTAATTTTATTTCTACAACTCTCAATATACGAAATAATTTAATAACCCTT	120	0	0	0	0	0	0	0	0	0	0	0	0	0	0	0	0	0	0	0	0	0	0	0	0	0
OTU_762	Arthropoda	Arachnida	Opiliones	Phalangiidae			90.37	Published		TTGTCTAGAAACATTGCCCACACAGGAGCTTCTGTAGACTTAACAATTTTTTCTCTTCATCTAGCAGGTATCTCTTCAATTTTAGGAGCTATTAATTTTATTACTACTATTATTAATATACGAACATATGGTATAATTATA	0	0	0	0	0	0	58	0	0	0	0	0	0	0	0	0	0	0	0	0	0	0	0	19	138	3
OTU_763	Arthropoda	Insecta	Ephemeroptera	Baetidae	Baetis		96.3	Private	3	TCTCGCGGCCAACATTGCCCATGGAGGGTCATCAGTTGATTTTGCAATCTTCTCTCTACACTTAGCAGGAATTTCTTCAATTTTAGGTGCTGTAAACTTTATTACTACTGTAGTAAATATACGTAGCCCAGGTATAACGTTG	0	0	0	0	0	0	0	0	100	41	0	23	0	0	0	54	0	0	0	0	0	0	0	0	0	0
OTU_764	Arthropoda	Insecta	Diptera	Chironomidae	Micropsectra		95.56	Early-Release		CTTATCTTCAAGAATTGCTCACAGAGGGGCTTCAGTTGATCTTGCAATTTTTTCACTCCACTTAGCGGGTATCTCCTCAATTCTTGGATCAGTAAACTTTATTACAACAGCTATTAATATACGATCTAATGGTATTACTTTA	0	0	0	0	0	0	0	0	13	0	0	0	0	0	0	0	0	0	0	0	0	0	0	0	0	0
OTU_765	Arthropoda	Insecta	Trichoptera	Lepidostomatidae	Crunoecia	Crunoecia irrorata	100	Published		CCTTTCTGCAAATATTGCCCACGCAGGCAGATCCGTTGATATCTCAATTTTTTCATTACATTTAGCCGGAATTTCTTCAATTTTAGGTGCTATTAACTTCATTACAACTTGCATTAATATACGATCCCCACTAATTCAACTA	0	0	0	0	0	0	0	0	68	29	0	0	0	0	3	0	0	0	0	0	0	0	0	0	0	0
OTU_766	Arthropoda	Copepoda	Cyclopoida	Cyclopidae	Acanthocyclops	Acanthocyclops robustus	100	Published	2	ATTAAGAAGAAATATTTCTCATGGAGGGGCCTCAGTAGACTATGCTATTTTTTCTCTTCATTTAGCTGGGATTTCTTCAATTTTAGGAGCAGTAAATTTTATTAGTACTTTAGGAAATATGCGAACGTTTGGAATATTTTTA	0	0	0	0	0	2	0	0	0	0	0	0	0	0	0	0	0	0	0	0	0	210	0	0	0	0
OTU_769	Arthropoda	Insecta	Coleoptera	Staphylinidae	Micropeplus	Micropeplus staphylinoides	99.26	Published		TCTATCGTCAAACATTGCCCATAGAGGGGCTTCTGTTGATTTAGCAATTTTTAGACTACATTTAGCTGGAATTTCCTCAATTTTAGGGGCAGTAAATTTTATTACTACAGTAATTAATATACGATCTACCGGAATAACTTTT	0	0	0	0	0	0	0	0	0	0	0	0	0	0	0	0	0	0	0	0	0	0	0	0	5	0
OTU_770	Arthropoda	Insecta	Diptera	Hybotidae			94.81	Early-Release	2 3	TCTATCCGCAGGAATTGCTCATGGAGGGGCATCCGTAGATTTAGCTATTTTTTCTTTACATTTAGCGGGAATTTCTTCTATTTTAGGGGCCGTAAATTTTATTACAACAGTTATTAATATACGATCAACAGGAATTACATTT	0	0	0	0	0	0	0	0	0	69	0	0	0	0	7	0	0	0	61	0	0	0	0	0	0	0
OTU_771	Arthropoda	Insecta	Diptera	Chironomidae	Kiefferulus	Kiefferulus tendipediformis	100	Private		TTTATCAGCTGCAATTGCTCACAGTGGTGCTTCTGTAGATTTAGCAATTTTTTCACTTCATTTAGCAGGTGTATCTTCAATTCTTGGGTCAGTAAATTTTATTACTACTGTAATTAATATACGAGCAAATGGAATTACCTTA	0	0	0	0	0	0	93	0	0	0	0	0	0	0	0	0	0	0	0	0	0	0	0	0	0	0
OTU_772	Arthropoda	Insecta	Diptera	Syrphidae	Melanostoma	Melanostoma mellinum	100	Published	2	TCTTTCTTCTAGAATTGCTCACGGTGGAGCTTCTGTTGATTTAGCTATTTTTTCTCTTCATTTAGCTGGTATATCTTCAATTCTAGGAGCAGTAAATTTTATTACTACAGTAATTAATATACGTTCTACAGGTATTTCTTAT	0	0	0	0	0	0	0	0	30	0	0	0	0	0	0	45	0	0	0	0	0	0	0	0	0	0
OTU_773	Arthropoda	Insecta	Coleoptera	Elmidae	Limnius	Limnius opacus	100	Published		CTTATCGGCAAATATTGCTCATAGAGGATCATCTGTAGATTTAGCAATTTTTAGTCTTCATTTAGCTGGAATTTCTTCAATTCTTGGGGCAGTAAATTTTATTACAACTGTAATTAATATACGATCCCCAGGAATAACTTTT	0	0	0	0	0	0	0	0	0	0	0	0	0	0	0	0	2	0	0	0	0	0	0	0	0	0
OTU_774	Arthropoda	Insecta	Trichoptera	Lepidostomatidae	Lepidostoma	Lepidostoma hirtum	100	Published		CTATCTTCTAATATTGCTCATGCTGGCAGATCAGTAGATATCTCAATTTTCTCCCTTCACTTAGCGGGAATTTCTTCAATTCTAGGAGCCATTAATTTTATTTCTACTACTATTAATATACGTTCTCCTTTAATTTATTTA	0	0	0	0	0	0	0	0	0	12	0	0	0	0	0	0	0	0	25	0	0	0	0	0	0	0
OTU_777	Arthropoda	Insecta	Diptera	Chironomidae	Corynoneura	Corynoneura fittkaui	99.26	Published	4	TCTGTCGTCAAACATTGCCCACGCCGGTGCTTCTGTAGATTTAGCCATTTTTTCTCTTCATTTAGCGGGAATTTCCTCAATTTTAGGAGCTGTGAATTTTATTACAACTGTAATTAATATACGATCTGAAGGAATTTCATTA	0	0	0	0	0	0	0	0	0	0	0	0	0	0	2	0	0	32	130	0	0	0	0	0	0	0
OTU_780	Arthropoda	Insecta					83.33	Private	1 2	ATTGTCAAGTATTGAAAGTCATTCTGGTGGTTCTGTAGATCTTGTAATTTTTAGTTTACATTTAGCAGGAGTTTCTTCATTATTAGGAGCTATTAATTTTATTACAACTATTTGTAATATGAGAGTAAATAATATGTCATGG	0	184	0	0	0	0	0	0	0	0	0	0	0	13	0	15	0	0	0	0	0	14	0	0	0	0
OTU_781	Arthropoda	Insecta	Diptera	Chironomidae	Orthocladius	Orthocladius rubicundus	98.52	Published		CTTATCTTCAGGAATTGCTCATGCTGATGCATCTGTTGATTTAGCAATTTTTTCATTACATTTAGCTGGAATTTCTTCTATTTTAGGGGCTGTAAACTTCATTACTACTGTAATTAATATACGATCAAATGGAATTACATTA	0	0	0	0	0	0	0	0	0	0	0	754	0	0	0	0	117	8	0	0	0	0	0	0	0	705
OTU_782	Arthropoda	Insecta	Diptera	Chironomidae	Prodiamesa		97.78	Published		ACTCTCTTCAGGAATTGCCCACGCTGGGGCTTCTGTCGATTTAGCTATTTTTTCTCTTCATCTAGATGGAATTTCTTCTATTTTAGGAGCTGTAAATTTTATTACTACAGTAATTAATATGCGATCTAATGGTATTACTTTA	0	0	0	0	0	0	2971	0	0	0	0	802	0	0	5	262	0	0	0	0	0	0	0	1528	369	547
OTU_783	Arthropoda	Insecta	Diptera	Chironomidae	Paracladopelma	Paracladopelma camptolabis	99.26	Published	2	TCTTTCTTCTGCCATTGCACACAGTGGGGCTTCTGTTGATTTAGCAATTTTTTCTCTTCATTTAGCGGGGGTTTCATCAATTTTAGGATCTGTAAATTTTATTACAACCGTTATTAATATACGATCAAATGGAATTACTTTA	0	0	0	0	0	0	0	0	0	0	0	0	0	0	0	0	0	0	0	0	0	0	0	0	88	0
OTU_785	Arthropoda	Insecta	Diptera	Chironomidae	Micropsectra	Micropsectra recurvata	100	Published		ACTATCTTCAAGAATTGCTCACAGAGGGGCTTCAGTTGATCTTGCTATTTTTTCTCTTCATTTAGCAGGTATTTCTTCCATTTTAGGATCTGTAAATTTTATCACAACAGCTATTAATATACGGTCAAATGGAATTACCCTA	0	0	0	0	0	0	0	0	0	0	0	0	0	0	0	0	0	0	0	0	0	0	0	0	37	0
OTU_786	Annelida	Clitellata	Tubificida	Naididae	Nais	Nais pseudobtusa	100	Private	2 3	ATTATCAAGAAATCTAGCACACGCTGGACCTTCTGTAGATATGGCTATTTTTTCACTTCATTTAGCAGGTGCTTCTTCTATTTTAGGGGCAGTAAACTTTATTACTACAGTAATAAACATACGTTGAAATGGAATACGATTA	0	0	0	0	0	0	0	3	0	0	0	0	26	14	3	0	0	0	35	0	0	24	0	0	0	0
OTU_787	Cnidaria	Hydrozoa					81.06	Published	2	ATTATCAGGTATAGAAAGTCATTCGGGAGGTTCGGTTGATTTAGCTATTTTTAGTTTACATTTAGCCGGAGCATCTTCAATTTTAGGAGCGATGAATTTTATTACCACAGTAATAAATATGAGATCACCTGCTTTAAAAATG	0	0	2	14	27	0	0	0	6	0	8	0	3	14	0	0	0	0	15	0	44	0	0	0	0	0
OTU_789	Arthropoda	Insecta	Diptera	Chironomidae	Micropsectra	Micropsectra klinki	100	Published		CCTTTCTTCAAGAATTGCTCATAGAGGAGCTTCAGTTGATTTAGCAATTTTTTCTCTTCATCTAGCTGGAATCTCCTCTATTTTAGGCTCAGTAAATTTTATTACTACAGCAATTAATATACGATCAAACGGAATTACATTA	0	0	0	0	0	0	0	0	0	0	35	0	0	0	0	0	0	0	0	0	0	0	0	0	0	0
OTU_791	Arthropoda	Copepoda	Harpacticoida				86.49	Published		GTTAAGGAGAAACCTCGCCCATAGGGGCTCATCTGTGGATTTTGCCATTTTTTCTTTACATCTAGCCGGCATTTCCTCATTATTGGGAGCTGTTAATTTTATCAGAACTTTGGGTAACTTACGTTCGTTTGGGATACTACTA	0	0	0	0	0	0	0	0	0	0	0	162	0	0	0	0	0	0	0	0	0	0	0	0	0	0
OTU_793	Arthropoda	Insecta	Diptera	Chironomidae	Metriocnemus	Metriocnemus fuscipes	100	Published		TCTATCTTCCAGAATTGCTCATGCTGGGGCATCTGTTGACCTTGCTATTTTTTCTTTACATTTAGCGGGTATTTCCTCAATCCTGGGGGCAGTAAATTTCATTACCACCATTATTAATATACGCTCAGAAGGAATTTCATTC	0	0	0	0	0	0	0	0	80	8	0	0	0	0	3	8	0	0	0	0	0	0	0	0	0	0
OTU_794	Arthropoda	Insecta	Trichoptera	Limnephilidae	Stenophylax	Stenophylax vibex	99.24	Published		TATCAAGAAATCTAGCTCATGCTGGAAGATCCGTTGATATCTCAATTTTTTCTCTTCATTTAGCTGGGATCTCATCAATTTTAGGGGCTATTAATTTTATTTCCACTACTTTAAATATACGAAATAATTTAATAACACTA	0	190	0	0	0	0	0	0	0	0	0	0	0	0	0	0	0	0	0	0	0	0	0	0	0	0
OTU_795	Arthropoda	Insecta	Diptera	Blephariceridae	Blepharicera		100	Private	3	CCTTTCTAGAGCTATTGCCCATGCCGGAGCATCAGTTGATTTAGCTATTTTCTCTCTTCATTTAGCCGGAATTTCTTCTATTCTTGGGGCTGTAAATTTTATTACAACAGTTATTAATATACGATCTAACGGAATTACACTA	0	0	0	0	0	0	0	0	0	0	0	0	0	0	0	146	0	0	0	0	0	0	0	0	0	0
OTU_796	Arthropoda	Insecta	Diptera	Chironomidae			90.37	Private	3	TCTTTCATCAGGTTTAGCCCACGCTGGAGCTTCTGTAGATCTAGCAATTTTTTCTCTACATCTAGCTGGTATTTCTTCTATTTTAGGAGCTGTAAATTTTATCACAACTGTAATTAATATGCGTTCAGAGGGTATTTCCTTA	43	0	0	0	0	0	0	0	0	0	0	0	0	0	0	6	0	0	0	0	0	0	0	0	0	0
OTU_799	Arthropoda	Insecta	Diptera	Empididae	Chelifera		97.78	Published		TTTATCCTCAACAATTGCTCATAGAGGTGCTTCAGTTGATTTAGCAATTTTTTCACTACACTTAGCAGGAATTTCCTCTATTTTAGGGGCTGTAAATTTTATTACAACAGTAATTAATATGCGATCAACAGGAATTACTTTT	0	0	0	0	0	0	0	0	0	0	0	0	0	0	0	0	0	0	0	0	0	0	0	42	13	0
OTU_802	Rhodophyta	Florideophyceae					82.88	Private	3	ATTGAGTGGAATAGCAGCACATTCAGGAGGAGCTGTTGATTTGCAATATTTAGTCTACATTTATCAGGATCATCATCTCTATTAGGTGCGATAAATTCTATTGTTACAATTACTAATATGAGAACTCCAGGTTATAGAATG	0	0	0	0	0	0	185	0	0	0	0	0	0	0	0	0	4	0	0	0	0	0	0	0	0	0
OTU_803	Arthropoda	Insecta	Diptera	Muscidae	Coenosia	Coenosia infantula	100	Private	2 3	TTTATCTTCAAATATTGCTCATGGAGGAGCTTCTGTTGATTTAGCTATTTTTTCATTACATTTAGCAGGAATTTCTTCTATTTTAGGAGCTGTAAATTTTATTACTACTGTAATTAATATACGATCAACAGGAATTACTTTT	0	0	0	0	0	0	0	0	29	0	0	0	0	0	0	0	0	0	0	0	0	0	0	0	0	0
OTU_804	Arthropoda	Insecta	Diptera	Dolichopodidae	Liancalus	Liancalus virens	100	Early-Release		CCTATCATCAGGTATTGCCCATGGAGGAGCATCTGTTGATCTGGCTATTTTTTCCCTTCATTTAGCAGGAATTTCTTCAATTTTAGGAGCAGTAAATTTTATTACTACAATTATTAATATACGATCTACAGGAATCACATTT	0	0	0	0	0	0	0	0	0	0	0	0	0	0	32	0	0	0	0	0	0	0	0	0	0	0
OTU_806	Arthropoda	Ostracoda	Podocopida				86.07	Published		ACTATCAAGAAACATCTCTCACTCGGGGGCTAGAGTAGACTTAACAATCTTTTCCCTCCATTTAGCGGGAGCCTCATCTATCTTAGGGGCAATTAACTTTATCACTACAATCATAAATATGCGAGCAGCTAAAATATCCTTA	0	0	15	0	0	0	0	0	0	0	0	0	0	157	0	0	0	0	0	0	0	0	0	0	0	0
OTU_807	Ochrophyta	Phaeophyceae					80.62	Published	2	TTTAAGTAGTATCTTAGGTACTCCTGGTGCTTCTGTTGATTTAGCTATTTTTAGTTTACATATTGCTGGTGTTTCCTCTATTGCTGGGGCTTTAAATTTTATTACTACTATTTTAAATATGCGTGCTCCTGGTTTACATATG	0	0	205	0	180	0	0	0	0	0	0	0	0	0	0	0	0	0	0	34	0	0	0	0	0	0
OTU_808	Arthropoda	Insecta	Diptera	Tipulidae	Tipula	Tipula rufina	100	Published		CTTATCTTCAGGAATTGCTCATACTGGGGCTTCAGTAGATTTAGCAATTTTTTCTCTTCATTTAGCTGGAATTTCTTCAATTTTAGGAGCAGTAAATTTTATTACTACTGTAATTAATATACGATCAAGAGGTATTACACTT	0	0	0	0	0	0	0	0	0	0	0	0	0	0	0	0	0	0	0	0	0	0	0	11	0	0
OTU_810	Arthropoda	Insecta	Diptera	Chironomidae	Nanocladius		97.78	Private	3	CTTATCTTCTAGAATTGCACATGCTGGCGGATCTGTAGACTTAGCAATTTTTTCTCTTCACTTAGCTGGAATTTCTTCTATTTTAGGAGCAGTAAATTTTATTACAACAGTTATTAATATACGGTCAAATGGAATCACTTTA	0	0	0	0	0	0	0	0	6	0	0	0	0	0	0	12	38	0	52	0	0	0	0	0	0	0
OTU_813	Arthropoda	Insecta	Coleoptera	Scarabaeidae	Melinopterus	Melinopterus sphacelatus	100	Published	2	TCTATCTTCTAATATCGCCCATGGAGGAGCATCTGTTGATCTAGCTATTTTTAGTCTTCATTTAGCAGGAATTTCTTCAATTTTAGGTGCAGTAAATTTCATTACTACAGTAATTAATATACGATCTCCTGGATTAACATTT	0	0	0	0	0	0	0	0	131	0	0	0	0	0	0	12	0	0	0	0	0	0	0	0	0	0
OTU_814	Arthropoda	Insecta	Diptera	Chironomidae			96.3	Private	3	TCTTTCTTCAGGAATTGCCCATGCTGGGGCTTCTGTAGATTTAGCTATTTTTTCTTTACATTTAGCTGGTATCTCATCTATTTTAGGAGCAGTGAATTTTATTACAACTGTAATTAATATACGATCTAACGGAATCACTTTA	0	0	0	0	0	0	0	0	0	31	0	0	0	0	0	0	0	0	0	0	0	0	0	0	0	0
OTU_815	Arthropoda	Insecta	Coleoptera	Scarabaeidae	Volinus	Volinus sticticus	100	Published		ATTATCTTCTAATATTGCCCATGGAGGTGCCTCTGTAGACCTTGCTATTTTCAGCCTTCACTTAGCTGGTATCTCTTCAATTTTAGGAGCAGTAAATTTTATTACTACAGTAATTAATATACGATCCCCTGGATTAACTTTT	0	0	0	0	0	0	9	0	123	7	0	0	0	0	0	3	0	0	0	0	0	0	0	0	0	0
OTU_816	Arthropoda	Insecta	Diptera	Chironomidae	Smittia		100	Published		TCTTTCATCTGGAATTGCTCATGCAGGAGCTTCAGTTGATTTAGCAATTTTTTCTTTACATTTAGCTGGTATTTCTTCTATTCTTGGGGCTGTAAATTTCATTACAACAGTAATTAACATACGATCTGAAGGAATTACTTTT	0	0	0	0	0	0	0	0	0	0	0	163	0	0	0	0	0	0	0	0	0	0	0	0	0	0
OTU_817	Arthropoda	Insecta	Psocodea	Stenopsocidae	Graphopsocus	Graphopsocus cruciatus	100	Published		TCTCTCTAGAGCAATTGCACACACGGGAGCTTCAGTTGATTTAGCAATTTTTTCGCTTCATTTGGCTGGAGTGAGGTCAATTTTAGGTGCAGTAAATTTCATTACTACAATTATCAACATACGTTCTAATAGACTATCACTC	0	0	0	0	0	0	0	14	0	0	0	0	0	0	0	43	0	0	44	0	0	0	0	0	0	0
OTU_818	Arthropoda	Insecta	Diptera	Psychodidae	Psychoda	Psychoda albipennis	100	Published		TCTATCTAGTCTAATTTCTCACGGGGGACCCTCAGTTGATTTAGCTATTTTTTCATTACATTTGGCCGGGATTTCTTCAATTTTAGGGGCCGTAAATTTTATTACTACAATTATTAATATACGATCTATTGGTATTACATTT	0	0	0	0	0	0	0	0	65	14	0	0	0	0	0	92	0	0	0	0	0	0	0	0	0	0
OTU_821	Annelida	Clitellata	Tubificida	Naididae	Nais	Nais pseudobtusa	100	Early-Release	3	ACTATCAAGAAATCTAGCACACGCTGGACCATCTGTAGATATGGCTATTTTTTCACTTCATTTAGCAGGTGCTTCTTCTATTTTAGGGGCAGTAAACTTTATTACAACAGTAATAAATATACGTTGAAACGGTATACGATTA	0	0	0	0	144	0	0	0	0	0	0	0	0	27	0	0	0	0	0	0	0	0	0	0	0	0
OTU_825	Arthropoda	Insecta	Diptera	Chironomidae	Limnophyes		100	Published		TCTTTCATCAAGAATTTCTCATGCAGGGGCTTCAGTAGATTTAGCTATTTTTTCTCTTCATCTTGCCGGGATTTCTTCAATTTTAGGGGCAGTTAATTTTATTACTACTGTTATTAACATACGGTCAAACGGAATGACTTTC	0	0	0	0	0	0	0	2	0	0	0	0	7	0	0	0	3	6	24	0	0	0	0	0	0	0
OTU_827	Arthropoda	Insecta	Diptera	Chironomidae	Conchapelopia	Conchapelopia pallidula	100	Private	3 4	CCTATCTTCTGGAATTGCTCACGCAGGAGCTTCAGTAGATTTAGCAATTTTTTCTTTACATCTAGCAGGAATCTCTTCTATTTTAGGGGCTGTAAATTTTATTACAACAGTAATTAATATACGATCAAGAGGAATTACATTA	0	0	0	0	0	0	37	0	52	8	0	5	0	0	0	10	0	0	0	0	0	0	0	64	26	0
OTU_828	Arthropoda	Insecta	Lepidoptera	Sphingidae	Laothoe	Laothoe populi	100	Private	3	TTTATCATCTAATATTGCTCACAGAGGTAGATCTGTTGATTTAGCTATTTTTTCCCTTCATTTAGCTGGAATTTCCTCAATTTTAGGAGCAATTAATTTCATTACTACAATCATTAATATACGAATTAATAATATATCATTT	0	0	0	0	0	0	20	0	0	0	0	9	0	0	0	0	0	0	0	0	0	0	0	0	0	150
OTU_829	Arthropoda	Insecta	Ephemeroptera	Ephemerellidae	Serratella	Serratella ignita	98.52	Published		CTTAGCTTCTGGGATGGCTCACGCCGGAGCTTCTGTAGATTTAGCCATTTTCTCGCTACATTTGGCTGGGGTTTCTTCTATTCTCGGGGCAGTAAATTTTATTACTACCACAATTAATATACGAACTAGAGGAATAACTATA	0	0	0	0	0	0	0	0	23	9	0	89	7	0	0	21	6	0	13	0	0	0	0	17	12	0
OTU_832	Arthropoda	Insecta	Diptera	Chironomidae	Corynoneura	Corynoneura lobata	98.52	Published		TCTTTCTTCAAATATTGCTCATGCTGGGGCTTCTGTAGACTTAGCTATTTTCTCACTTCACTTAGCTGGTATTTCTTCAATTTTAGGAGCAGTAAATTTTATTACAACCGTAATTAACATACGATCAGAAGGTATTTCACTA	0	0	0	0	0	0	58	0	0	14	0	0	0	0	0	0	0	0	0	0	0	0	0	0	69	0
OTU_833	Arthropoda	Insecta	Diptera	Limoniidae	Limonia	Limonia nubeculosa	99.26	Published		ATTATCCTCGGGTACAGCACATAGTGCAGCATCAGTAGATTTAGCAATTTTTTCTTTACATTTAGCTGGAATTTCATCAATTTTAGGAGCTGTAAATTTTATTACTACTGTAATTAATATGCGTGCTGCAGGAATATCTTTT	0	0	0	0	0	0	0	7	49	0	0	0	0	0	0	15	0	0	0	0	0	0	0	0	0	0
OTU_834	Arthropoda	Insecta	Diptera	Ceratopogonidae	Atrichopogon		100	Published		TTTAGCGGCTAATGTTTCTCATGCTGGAGCTTCAGTAGACCTAGCTATTTTCTCTTTGCACTTAGCTGGTATTTCTTCAATTTTAGGGGCAGTAAATTTTATTACCACAATTATTAATATACGATCAACCGGTATTACGTTT	0	0	0	0	0	0	0	0	0	0	0	0	0	0	0	0	0	0	0	0	0	0	0	0	0	56
OTU_835	Arthropoda	Insecta	Coleoptera	Chrysomelidae	Longitarsus	Longitarsus pratensis	100	Published		CCTATCCTCAAATATCGCCCATGGTGGAACATCAGTTGATTTAGCAATTTTTAGACTTCATTTAGCTGGAATTTCTTCAATTTTAGGAGCTATTAATTTTATTACTACAGTAATTAATATACGACCAATAGGAATAACATTA	0	0	0	0	0	0	0	0	14	0	0	128	0	0	0	0	0	0	0	0	0	0	0	0	0	0
OTU_838	Arthropoda	Insecta	Diptera	Hybotidae	Platypalpus	Platypalpus trivialis	100	Published	2	CCTATCTTCAGGTATCGCCCACGGAGGAGCATCTGTTGATTTAGCTATTTTTTCCCTCCATTTAGCAGGAATCTCATCCATTCTAGGGGCAGTAAATTTTATTACAACAGTAATTAATATACGAACAACAGGTATTACTTTA	0	0	0	0	0	0	84	0	0	0	0	0	0	0	0	0	0	0	0	0	0	0	0	0	0	0
OTU_839	Arthropoda	Insecta	Diptera	Chironomidae	Diamesa	Diamesa tonsa	98.52	Published	2	TCTCTCTTCGGGAATTGCTCATGCTGGGGCTTCTGTAGATTTAGCTATTTTTTCTTTACATTTAGCAGGGATTTCATCTATTTTAGGAGCAGTAAATTTTATTACAACGGTAATTAATATACGTTCAAGTGGAATTACTTTA	0	0	0	0	0	0	0	21	762	139	2224	0	1919	576	3916	346	505	536	1621	0	0	0	0	0	0	0
OTU_844	Arthropoda	Insecta	Diptera	Syrphidae	Platycheirus	Platycheirus albimanus	100	Published	2	TCTTTCTTCTAGAATTGCTCACAGAGGAGCTTCTGTTGATTTAGCAATTTTTTCTCTTCATTTAGCTGGTATATCCTCTATTTTAGGAGCAGTAAATTTTATCACTACTGTTATTAATATACGATCTAATGGAATTTCATAT	0	0	0	0	0	0	0	0	28	45	0	0	0	0	0	10	0	0	0	0	0	0	0	0	0	0
OTU_845	Arthropoda	Insecta	Trichoptera	Brachycentridae	Micrasema	Micrasema cenerentola	100	Published		TTTATCAAGAAACTTAGCACATTCAGGTAGATCCGTTGATTTTTCTATTTTTTCGTTACATTTAGCTGGAATTTCCTCAATTTTAGGGGCAATTAACTTCATTTCCACTACAATCAATATACGATCAAATTTAATTACTATA	0	0	0	0	0	0	0	0	0	80	0	0	0	0	0	12	0	0	0	0	0	0	0	92	0	0
OTU_846	Arthropoda	Insecta					74.42	Published		ATTATCTGATACACCTTATCATTTAGGTGCTGCAGTCGACTTATCTATTTTAAGTTTACATTTAGCAGGTATTTCTTCATTACTTGGAGCTTTAAATTTAGTAGTAACTACTATTAATATTAGAAGTCCGGGTTTAACTTTC	0	0	32	0	0	0	0	0	0	0	0	0	0	9	5	0	36	3	57	0	0	0	0	0	0	0
OTU_847	Arthropoda	Insecta	Diptera	Phoridae	Megaselia	Megaselia hilaris	100	Published		ACTTTCGTCTAGAATTGCTCATAGTGGAGCTTCTGTTGATTTAGCAATTTTTTCTCTTCATTTAGCTGGAATTTCTTCAATTTTAGGTGCAGTAAATTTTATTACTACAATTATTAATATACGATCTTCAGGAATTACATTT	0	0	0	0	0	0	0	0	0	0	0	0	0	0	0	0	0	0	0	0	0	0	0	0	87	0
OTU_848	Arthropoda	Insecta	Diptera	Chironomidae	Chironomus	Chironomus plumosus	100	Private	3	TTTATCTTCAGGAATTGCTCATGCTGGGGCATCTGTAGATTTAGCTATTTTTTCCCTACATTTAGCGGGTATTTCTTCTATTTTAGGGGCTGTTAATTTCATTACAACTGTAATTAATATACGATCAAATGGAATTACACTA	0	0	0	0	0	0	0	0	0	21	0	0	0	0	0	58	0	18	0	0	0	0	0	0	0	0
OTU_849	Arthropoda	Insecta	Trichoptera	Apataniidae	Apatania	Apatania meridiana	99.17	Published		TATCCAGTAACTTAGCTCATGCCGGAAGATCAGTTGATATTTCAATTTTTTCATTACATTTAGCAGGAATTTCATCAATTTTAGGAGCTATTAATTTTATTTCAACAACATTAAACATACGAAATGATTTAACTACTTTA	0	0	0	0	0	0	0	0	0	0	0	0	0	0	0	0	0	0	0	0	0	0	0	127	5	0
OTU_852	Arthropoda	Insecta	Coleoptera	Dytiscidae	Nebrioporus	Nebrioporus depressus	100	Published	2	TTTATCTGCAGGATTGGCTCATGGGGGGGCATCAGTAGACCTTGCAATTTTTAGATTACATTTAGCAGGAATTTCTTCTATTCTTGGAGCTGTTAATTTTATTACAACAATTATTAATATACGATCAGTAGGAATAACATTT	0	0	0	0	0	0	0	0	0	0	0	0	0	0	5	0	2	0	58	0	0	0	0	0	0	0
OTU_853	Arthropoda	Copepoda					83.33	Published		TCTAAGAAGAAACTTAGCTCATGGGGGGGCTTCAGTTGATTTTGCCATTTTTTCTCTCCATCTAGCGGGAGTATCCTCAATTCTAGGGGCAGTTAACTTTATTAGGACCTTGGGAAATCTTCGTTCTCTTGGGTTGTCAATA	0	0	0	0	0	0	0	0	0	0	5	0	0	0	0	0	0	0	0	0	0	176	0	0	0	0
OTU_855	Arthropoda	Insecta	Diptera	Chironomidae	Polypedilum	Polypedilum pedestre	100	Published		CCTTTCTTCAAGAATTGCACATAGTGGAGCATCTGTTGATTTAGCTATTTTTTCTCTTCATCTTGCTGGAGTGTCCTCAATTTTAGGTTCTGTAAATTTTATTACAACTGTAATTAATATACGATCTAACGGAATTACTCTT	0	0	0	0	0	0	0	0	0	0	0	0	0	0	0	96	0	0	0	0	0	0	0	0	0	0
OTU_856	Arthropoda	Insecta	Diptera	Chironomidae			93.33	Private		TCTTTCTTCTAATATTGCTCATGCTGGGGCATCAGTTGATTTAGCTATTTTTTCACTTCATTTAGCTGGTATCTCATCAATTTTAGGGGCTGTAAATTTTATTACAACAGTAATTAATATACGGTCTGAAGGAATCTCATTA	0	0	0	0	0	0	0	0	127	0	0	0	0	0	0	0	5	21	57	0	0	0	0	0	0	0
OTU_857	Arthropoda	Insecta	Plecoptera	Perlidae	Perla	Perla marginata	100	Published	2	GCTTTCGGCGGGAATTGCCCACGCAGGCGCTTCTGTAGATATAGCTATCTTCTCTCTACATTTAGCGGGGGTCTCTTCTATTTTGGGTGCTGTAAACTTTATCACTACTGTAATCAATATACGATCTGCAGGAATAACCTTA	0	0	0	0	0	0	0	0	146	0	0	0	0	0	0	0	0	0	0	0	0	0	0	0	0	0
OTU_860	Arthropoda	Insecta	Diptera	Psychodidae	Pneumia	Pneumia gracilis	100	Published	2	ACTTTCTAACATTATTGCTCATGGGGGACCTTCTGTTGACTTAGCTATTTTTTCTTTGCATTTAGCCGGAATTTCATCAATTTTAGGGGCTGTAAATTTTATTACAACAATTATTAATATACGATCTCCTGGAATTACTTTT	0	0	0	0	0	0	0	0	0	0	0	0	0	0	0	19	0	0	0	0	0	0	0	74	0	0
OTU_862	Arthropoda	Insecta	Diptera				88.89	Early-Release		CCTTTCATCAGGTTTAGCCCACGCTGGAGCTTCTGTAGATCTAGCAATTTTTTCTCTTCATCTAGCTGGTATTTCTTCTATTTTAGGAGCTGTAAATTTTATCACAACTGTGATTAATATGCGTTCAGAAGGTATTTCACTA	226	0	0	0	0	0	0	0	0	0	0	0	0	0	0	0	0	0	7	0	0	0	0	0	0	0
OTU_864	Arthropoda	Insecta	Diptera	Dixidae	Dixa		100	Private	3	CTTATCTTCAACAATTGCTCATGCCGGAGCATCTGTTGATTTAGCTATTTTTTCTCTACATTTAGCAGGTATTTCTTCAATTCTAGGAGCTGTAAATTTTATTACTACAATTATTAATATACGATCACATGGAATTACATTT	0	0	0	0	0	0	0	0	0	0	0	0	0	0	0	0	0	0	0	0	0	0	0	36	0	0
OTU_865	Arthropoda	Malacostraca	Amphipoda	Gammaridae			93.02	Published		TCTAGCTAGAGCTGTCGCCCATAGTGGGGCAGCCGTAGATCTTGCAATCTTTTCCCTTCACTTAGCGGGGGCCTCATCAATCTTAGGGGCTATTAATTTTATCTCGACCGTTCTAAATATACGAAGACCTGGGCTGAAAATA	0	0	0	0	0	0	0	0	0	0	0	0	0	0	0	0	3	0	0	0	0	0	0	0	0	0
OTU_866	Cnidaria	Hydrozoa					78.52	Published	2	TTTATCCGCAGGATTAGCACATTCAGGACCAAGTGTTGACATGGCTATATTTAGTTTACATATAGCAGGACTTTCTTCATTATTTGGAGCTATAAATTTTATTACTACAGTTATAAATATGAGAGTTCCAGGAATGTATTGG	0	0	0	0	0	0	0	0	0	0	0	0	0	0	0	0	0	0	0	0	0	151	0	0	0	0
OTU_867	Annelida	Clitellata	Tubificida	Naididae	Ophidonais	Ophidonais serpentina	100	Published		ATTATCAAGAAATCTAGCTCACGCTGGACCTTCAGTTGACATGGCTATTTTTTCACTACATCTAGCAGGTGCATCTTCTATTTTAGGTGCAGTTAACTTCATTACTACAGTAATAAACATACGATGAAATGGAATACGACTT	0	0	0	0	0	0	0	0	0	0	0	0	0	0	0	114	0	0	0	0	0	0	0	0	0	0
OTU_870	Arthropoda	Insecta	Diptera	Scathophagidae	Acanthocnema	Acanthocnema nigrimanum	100	Private	3	ACTATCTTCTAATATTGCTCATGGAGGAGCTTCTGTTGATTTAGCAATTTTTTCTCTTCACCTTGCAGGTATTTCTTCTATTTTAGGAGCTGTAAATTTTATTACAACCGTAATTAATATACGATCAACAGGAATTACTTTT	0	0	0	0	0	0	0	0	0	0	0	0	0	0	0	0	0	0	0	0	0	0	0	95	0	0
OTU_871	Arthropoda	Insecta	Diptera	Chironomidae	Nilotanypus	Nilotanypus dubius	100	Published		TCTTTCCTCAGGAATTGCTCATACTGGGGCATCAGTAGATCTAGCTATTTTTTCACTTCATTTAGCTGGTATTTCATCAATTTTAGGGGCTGTTAATTTTATTACCACTATTATTAATATACGTTCAAGAGGAATTTCATTA	0	0	0	0	0	0	0	0	6	0	0	0	0	0	0	26	19	4	0	0	0	0	0	0	0	0
OTU_872	Arthropoda	Insecta	Diptera	Syrphidae	Eristalis	Eristalis horticola	100	Published	2	CCTATCAAGTAATATTGCTCATGGAGGAGCTTCAGTAGATTTAGCAATTTTTTCACTTCACTTATCTGGTATATCATCTATTTTAGGTGCAGTAAATTTTATTACAACAATTATTAATATACGATCAACAGGAATTACTTAT	0	0	0	0	0	0	0	0	0	0	0	0	0	0	0	0	0	0	0	0	0	0	0	0	0	3
OTU_874	Rotifera	Monogononta	Ploima				86.49	Published		TCTTGCTAGAAGAAAATTTCATAGTGGTATTTCTGTAGATTTAGCAATTTTTAGACTACATTTAGCAGGAATCTCCTCAATTTTAGGGAGAATTAATTTTTTAACTACTATTATTTGTAGTCGTATTAATCGTAAATTTTCACTT	0	0	0	0	0	0	0	0	0	0	0	0	0	0	0	0	0	0	0	0	0	146	0	0	0	0
OTU_875	Arthropoda	Insecta	Diptera	Fanniidae	Fannia	Fannia mollissima	100	Published		GCTATCATCTAACATTGCTCATGGCGGGGCTTCTGTTGATTTAGCCATTTTTTCTCTTCATTTAGCTGGAATTTCATCCATTTTAGGTGCTGTAAATTTTATTACTACCGTAATTAATATACGAGCTACTGGAATTACATTT	0	0	0	0	0	0	0	0	50	9	0	0	0	0	0	0	0	0	0	0	0	0	0	0	0	0
OTU_877	Arthropoda	Insecta	Diptera	Chironomidae	Limnophyes		99.26	Private	3 4	ACTATCTTCAAGAATTTCTCATGCAGGTGCTTCAGTAGATTTAGCAATTTTTTCTTTACATTTAGCAGGTATTTCATCTATTTTAGGGGCCGTAAATTTTATTACTACGGTAATTAATATACGCTCAGAAGGGATTACTTTT	0	0	0	0	0	0	0	0	0	0	0	0	0	0	8	0	11	11	0	0	0	0	0	0	0	0
OTU_878	Cnidaria	Hydrozoa					78.52	Published	2	ATTATCTGCAGGATTAGCTCATTCAGGACCAAGCGTTGATATGGCTATATTTAGTTTACATATAGCTGGGTTATCTTCACTATTTGGTGCTATAAATTTTATTACTACTGTTATAAATATGAGAGTACCTGGAATGTATTGG	0	0	0	90	0	0	0	0	0	0	0	0	0	0	0	0	0	0	0	0	0	0	0	0	0	0
OTU_879	Arthropoda	Insecta	Diptera	Anthomyiidae	Egle	Egle ciliata	100	Private		TTTATCTTCTAATATTGCTCATGGTGGGGCTTCTGTTGATTTAGCAATTTTTTCCCTTCATTTAGCAGGAATTTCATCCATTTTAGGAGCTGTAAATTTTATTACAACTGTAATTAATATACGATCAACAGGAATCACTTTT	0	0	0	0	0	0	0	0	28	0	0	0	57	0	0	0	0	0	0	0	0	0	0	0	0	0
OTU_880	Arthropoda	Insecta	Diptera	Simuliidae	Simulium	Simulium rubzovianum	98.52	Published		ACTTTCGTCAGGAATTGCCCATGCTGGAGCATCAGTAGATTTAGCTATTTTTTCTCTTCACCTTGCCGGAATTTCTTCAATTTTAGGGGCTGTAAATTTTATTACAACAATTATTAATATGCGATCTAACGGAATTACATTT	0	0	0	0	0	0	0	0	0	0	0	0	105	2	37	0	3	0	214	0	0	0	0	0	0	0
OTU_881	Mollusca	Gastropoda	Hygrophila	Lymnaeidae	Radix	Radix auricularia	100	Published		TCTTAGAGGGCCAATTGCCCACGGAGGTTCTTCAGTAGACTTAGCTATTTTTTCTTTACATTTAGCAGGCCTATCAAGAATTTTAGGAGCTATTAATTTTATTACTACAATTTTTAACATACGATCTCCTGGTATTAGATTA	0	0	0	0	0	0	0	0	0	0	0	0	0	0	0	0	9	0	2	0	0	0	0	0	0	0
OTU_883	Arthropoda	Insecta	Diptera	Chironomidae	Cricotopus	Cricotopus sylvestris	100	Published	1 2	TCTTTCTTCAGGAATCGCGCATGCCGGAGCTTCTGTTGATTTAGCTATTTTTTCACTTCATTTAGCCGGTATTTCCAGTATTTTAGGGGCAGTAAATTTTATTACTACTGTAATTAATATACGATCAGAAGGGATTACTTTA	0	0	0	0	0	0	0	13	0	0	0	0	0	0	0	0	0	0	0	0	0	0	0	0	0	0
OTU_886	Annelida	Clitellata	Tubificida	Naididae	Tubifex	Tubifex tubifex	100	Published		CCTAGCTAGAAATCTGGCTCATTCTGGACCTTCTGTAGACTTAGCTATTTTCTCCCTACATTTAGCGGGAGTAGCATCGATTCTAGGGGCTATTAACTTTATTACTACAATAATTAACATGCGGTGAAAAGGGATACGTCTT	0	0	0	0	0	0	0	0	0	0	0	0	0	0	0	133	0	0	0	0	0	13	0	0	0	0
OTU_887	Arthropoda	Insecta	Diptera	Phoridae	Megaselia	Megaselia tarsalis	100	Published		CCTTTCTTCAAGTATTGCTCATAGAGGAGCTTCAGTAGATTTAGCTATTTTTTCTCTTCATCTTGCCGGAATTTCATCAATTTTAGGAGCAGTAAATTTTATTACAACTATTATTAACATACGATCATCTGGAATTACATTT	0	0	0	0	0	0	0	0	0	0	128	0	0	0	0	0	0	0	0	0	0	0	0	0	0	0
OTU_890	Arthropoda	Insecta	Diptera	Chironomidae			93.33	Private	2 3	TCTTTCATCAGGAATTGCTCATGCGGGGGCCTCTGTTGATTTAGCTATTTTTTCCTTACATTTAGCTGGAATTTCTTCTATTTTAGGGGCAGTAAATTTTATTACAACAGTTATTAATATGCGATCAGAAGGAATTTCCTTT	0	0	0	0	0	0	0	0	0	0	0	0	0	0	0	0	0	0	0	0	0	0	0	9	0	0
OTU_893	Arthropoda	Insecta	Diptera	Anthomyiidae	Heterostylodes		98.52	Published		GTTATCTTCTAATATCGCTCATGGTGGAGCTTCTGTAGATTTAGCAATTTTTTCTTTACATTTAGCAGGGATTTCATCAATTTTAGGAGCTGTAAATTTTATTACTACTGTAATTAATATACGATCAACAGGAATTACTTTT	0	0	0	0	0	0	0	0	0	0	0	0	0	0	0	44	0	0	0	0	0	0	0	0	0	0
OTU_894	Arthropoda	Insecta	Coleoptera	Hydraenidae	Hydraena	Hydraena exasperata	99.26	Published	2	ATTATCAGCAAATATTGCTCATGGTGGAGCATCAGTAGATTTAGCTATTTTTAGATTACATTTAGCAGGAATTTCTTCAATTTTAGGAGCTGTAAATTTTATTACTACTATTATTAACATACGATCCCCGGGAATATCCTTT	0	0	0	0	0	0	0	0	0	0	0	0	0	0	0	3	0	0	0	0	0	0	0	0	7	0
OTU_895	Arthropoda	Insecta	Diptera	Tipulidae	Tipula	Tipula vittata	100	Private		CCTTTCTGCTGGAATTGCCCACACTGGGGCATCTGTTGATCTTGCAATTTTTTCTTTACATTTAGCTGGAATTTCTTCCATTTTAGGAGCGGTAAATTTTATTACTACAGTTATTAATATGCGATCAAGAGGAATTACCTTA	0	0	0	0	0	0	0	0	51	0	0	0	0	0	0	0	0	0	0	0	0	0	0	19	0	7
OTU_897	Arthropoda	Insecta					79.55	Published	1	ATTATCGGGCAACATTATACACATAGGTTCATCAGTTGATTTTGCAATTTTTAGTTTGCATTTAGCTGGTGCATCATCAATCATAGGAGCAATTAATTTTATTGTTACGATTTTAAATATACGTATACCAGGAATAAATTGA	91	0	0	4	0	0	0	0	5	0	0	8	0	0	0	0	0	0	0	0	0	0	0	4	12	0
OTU_898	Arthropoda	Insecta	Diptera	Chironomidae			91.11	Private	2 3	TCTATCTTCAAGTATTGCTCATAGCGGAGCTTCTGTAGATCTTGCTATTTTTTCTCTTCATTTAGCAGGAATCTCATCCATCCTAGGATCTGTAAATTTTATTACAACAGTAATCAATATACGATCAAAAGGAATTACCTTA	0	0	0	0	0	0	0	18	0	0	0	0	0	0	0	0	0	10	0	0	0	99	0	0	0	0
OTU_900	Arthropoda	Insecta	Diptera	Chironomidae	Macropelopia		97.78	Published		CCTATCTTCAGGAATTGCTCATGCTGGAGCATCAGTAGATCTAGCAATTTTCTCCTTACATTTAGCAGGAATTTCTTCTATTTTAGGGGCTGTAAATTTTATTACAACAGTTATTAATATGCGTTCAAATGGAATTACTCTA	0	0	0	0	0	0	4	0	0	0	0	12	0	0	0	0	0	0	0	0	0	0	0	0	17	7
OTU_901	Annelida	Clitellata	Tubificida	Naididae	Rhyacodrilus	Rhyacodrilus falciformis	100	Published		ATTAGCTAGAAATATAGCCCATGCTGGGCCTTCAGTAGATATAGCAATTTTTTCTCTACATTTAGCAGGTGCTTCATCAATTCTTGGAGCAGTAAACTTTATTACAACAGTAATAAATATACGATGAAGAGGAATAAAATTA	0	0	0	0	0	0	0	0	0	0	0	12	0	0	0	0	0	0	0	0	0	0	0	0	5	0
OTU_903	Arthropoda	Insecta	Plecoptera	Leuctridae			91.11	Published		GCTTGCGGCAGGAATTGCACATGCCGGGGCCTCAGTAGACCTCGCTATTTTTTCACTACATTTAGCAGGGGTTTCCTCAATTTTAGGAGCCGTAAATTTTATTACCACAGTAATTAATATACGGTCAAATGGAATAACATTA	0	0	0	0	0	0	47	0	0	0	0	39	0	0	0	0	0	0	0	0	0	0	0	28	5	14
OTU_905	Arthropoda	Insecta	Diptera	Dolichopodidae	Sybistroma		95.45	Published		TATCTTCAGGGATTGCTCATGGAGGAGCGTCTGTTGATTTAGCAATTTTTTCACTTCACTTAGCGGGGATTTCATCAATTCTAGGAGCAGTAAACTTTATTACAACTGTAATTAATATACGATCTACAGGTATTACTTTT	0	0	0	0	0	0	0	0	0	0	70	0	0	0	0	0	0	4	0	0	0	0	0	0	0	0
OTU_909	Arthropoda	Insecta	Diptera	Simuliidae	Simulium	Simulium petricolum	100	Published	2	ACTATCGTCAGGAATCGCCCATGCTGGAGCATCAGTAGATTTAGCTATTTTTTCTCTTCACCTTGCGGGAATTTCTTCAATTTTAGGAGCTGTAAATTTTATTACAACAATTATTAATATACGATCTAATGGAATTACATTT	0	0	0	0	0	0	0	0	0	0	0	0	0	0	11	0	0	0	0	0	0	0	0	145	0	0
OTU_910	Arthropoda	Insecta	Diptera	Chironomidae	Diamesa		97.78	Published		TCTATCTTCAGGAATTGCTCATGCTGGTGCATCTGTAGATTTAGCTATTTTTTCTTTACATTTAGCAGGGATTTCCTCTATTTTAGGAGCAGTAAATTTTATTACAACAGTAATTAATATACGTTCAAGTGGAATTACTTTA	0	0	0	0	0	0	2	77	2211	581	4165	0	10123	928	4094	1155	2096	140	5464	0	0	258	0	0	0	0
OTU_912	Arthropoda	Insecta	Diptera	Lonchaeidae	Lonchaea	Lonchaea tarsata	100	Published	2	TCTTTCTTCTGTAATTGCACATGGAGGAGCTTCTGTTGATTTAGCTATTTTTTCTTTACATTTAGCAGGAGTTTCTTCAATTTTAGGAGCAGTTAATTTTATTACAACTGTTATTAACATACGAGCTACAGGAATTACTTTT	0	0	0	0	0	0	0	0	33	44	0	0	0	0	0	0	0	0	0	0	0	0	0	0	0	0
OTU_913	Arthropoda	Insecta	Diptera	Empididae	Empis	Empis tessellata	100	Published		TTTATCATCTAGAATTGCTCATGGAGGAGCTTCCGTAGATTTAGCTATTTTCTCTCTTCACCTAGCAGGAATTTCTTCAATTCTTGGGGCAGTAAATTTTATTACAACTGTAATTAATATACGTTCTACAGGAATTACCTTT	0	0	0	0	0	0	0	0	83	21	0	0	0	0	0	0	0	0	0	0	0	0	0	0	0	0
OTU_915	Arthropoda	Insecta	Diptera	Empididae	Wiedemannia	Wiedemannia zetterstedti	100	Published	4	TTTATCATCAGGAATTGCCCATGGTGGTGCATCAGTAGATTTAGCAATTTTTTCATTACATTTAGCAGGAATCTCATCTATTTTAGGAGCCGTAAATTTTATTACAACTATTATTAATATACGTTCAACTGGAATTTCATTT	0	0	0	0	0	0	0	0	0	0	0	0	0	0	0	0	0	6	0	0	0	0	0	0	0	0
OTU_918	Arthropoda	Insecta	Diptera	Muscidae	Polietes	Polietes domitor	100	Private		GCTATCTTCTAATATTGCTCATGGTGGAGCTTCTGTTGATTTAGCTATTTTCTCACTTCATTTAGCAGGAATTTCTTCAATTCTTGGAGCTGTAAATTTTATTACAACTGTAATTAATATACGATCTACAGGAATTACATTT	0	0	0	0	0	0	0	0	0	0	0	0	0	0	0	15	0	0	0	0	0	0	0	0	0	0
OTU_921	Arthropoda	Insecta	Hymenoptera	Tenthredinidae	Tenthredopsis	Tenthredopsis nassata	100	Published	2	TTTATCTAACAGAATTTCCCATGCTGGAGCTTCAGTAGATATAACAATCTTTTCTCTTCATCTTGCAGGAATTTCATCAATTTTAGGAGCTATTAATTTTATTTCAACAATAATTAATATACGAGTAAAAGGAATAAATTTT	0	0	0	0	0	0	25	0	0	0	0	47	0	0	0	0	0	0	0	0	0	0	0	0	0	49
OTU_922	Nematoda	Enoplea					83.33	Private	2 3	TTTAAGTAGTATTATGGCACATTCAAGTGGAGCTGTTGATTTTGCAATTTTTAGTTTACATTTATCTGGTTTATCTTCTCTTTTAGGTGCTATAAATTTTATAGTAACTATTATTAATATGAGAGTTCCCGGTTATAGAATG	0	0	0	0	0	0	0	0	23	11	0	0	19	0	4	0	0	0	12	0	0	0	0	0	0	0
OTU_923	Heterokontophyta						81.82	Private	2 3	ATTATCAAGTATTGAAAGTCATTCAGGTGGTTCTGTTGATCTTGTTATTTTTAGTTTACATTTAGCAGGGGTTTCATCATTATTAGGAGCTATTAATTTTATTACAACTATTTGTAATATGAGATTACCAAATATGACTTGG	0	0	0	88	0	0	0	0	0	0	0	0	0	0	0	0	0	0	3	0	0	0	0	0	0	0
OTU_927	Arthropoda	Insecta	Coleoptera	Chrysomelidae	Psylliodes		96.3	Published		ACTCTCTTCTAACATTGCCCATGGAGGTTCTTCAGTTGATCTGGCAATTTTTAGGCTACATTTAGCAGGAATTTCCTCAATTCTAGGAGCAATTAATTTTATTACTACAGTAATTAACATACGCCCAGAAGGAATAACTTTA	0	0	0	0	0	0	0	0	0	0	0	0	0	17	0	0	0	0	0	0	0	0	0	0	0	0
OTU_929	Arthropoda	Copepoda	Cyclopoida				86.67	Published	2	ATTAAGAAGAAATGTAGCACATAGAGGGCCCTCAGTTGATTTCGCTATTTTTTCCTTGCATTTGGCGGGAATTTCTTCTTTATTAGGAGCGGTTAATTTTATTAGAACCTTGGGAAATTTACGTTCTTTTGGAATGTTATTA	0	0	0	0	0	0	0	0	0	0	0	0	0	0	0	0	0	0	0	0	0	0	0	8	0	0
OTU_931	Arthropoda	Insecta	Coleoptera	Scarabaeidae	Onthophagus	Onthophagus similis	100	Published		TTTATCATCTAATATCGCCCATGGAGGGGCTTCAGTAGATTTAGCAATTTTTAGTTTACATTTAGCTGGAATTTCTTCAATTTTAGGTGCTGTAAATTTTATTACAACAGTTATTAATATACGAACAACAGGCATATCTTTT	0	0	0	0	0	0	0	0	127	0	0	0	0	0	0	0	0	0	0	0	0	0	0	0	0	0
OTU_934	Arthropoda	Insecta	Diptera	Milichiidae	Desmometopa	Desmometopa sordida	100	Published		TTTATCTTCTATTATTGCTCATGGAGGAGCTTCTGTTGATTTAGCAATTTTCTCTCTTCATTTAGCAGGTATTTCTTCCATTTTAGGAGCAGTAAATTTTATTACAACAGTAATTAATATACGATCAACAGGAATTACTTTT	0	0	0	0	0	0	0	0	0	0	0	0	0	0	0	0	0	0	0	0	0	0	0	22	0	0
OTU_937	Mollusca	Gastropoda					74.24	Published	2	GTTAAGTGGGGTATTTGCACATTCTGGTGCTGGTGTAGATTGTGCAATATTTAGTTTACATTTAGCAGGTATTTCATCAATTGCTGGGGCAATCAATTTTATAGTTACAATTCAAAACATGCGATGTCGTGGTATGACCTAC	0	0	0	2	0	19	0	0	0	0	0	0	0	0	0	0	0	0	0	0	92	0	0	0	0	0
OTU_941	Arthropoda	Branchiopoda	Anomopoda	Chydoridae	Alonella		96.3	Published		TTTATCGAGAAGAATTGCTCATTCTGGAGCTTCTGTGGATTTGAGTATTTTTTCTCTTCATCTAGCAGGAATTTCTTCTATTTTAGGTGCTGTCAATTTTATTACTACAGTTGTAAATATACGATCTTACGGAATAAGTTTA	0	0	0	0	0	0	0	0	0	0	0	0	0	0	0	0	0	0	0	0	0	0	119	0	0	0
OTU_942	Arthropoda	Insecta	Diptera	Chironomidae	Camptocladius	Camptocladius stercorarius	100	Published		ACTTTCTTCAAGAATCGCCCATGCAGGAGCCTCTGTTGACCTCGCAATTTTTTCTCTTCACTTAGCAGGTATTTCTTCAATTTTAGGTGCCGTAAATTTTATCACAACAATTATTAATATGCGAACTGAAGGAATTACTTTA	0	0	0	0	0	0	0	0	26	0	0	0	0	0	0	0	0	0	0	0	0	0	0	0	0	0
OTU_947	Arthropoda	Insecta	Trichoptera	Limnephilidae	Chaetopteryx		97.78	Published		ACTTTCTAGAAATTTAGCCCATGCAGGAAGATCAGTGGACATCTCCATTTTTTCTCTTCATTTAGCGGGAATTTCCTCCATTTTAGGGGCCATTAATTTCATTTCTACAACCCTCAATATACGAAATAATTTAATAACCCTT	0	0	0	0	0	0	0	0	5	0	0	0	0	0	0	0	0	0	0	0	0	0	0	0	0	0
OTU_951	Annelida	Clitellata	Crassiclitellata	Lumbricidae			93.8	Published		TATCTAGAAATATTGCACATGCAGGACCTTCAGTAGACTTAGCTATCTTCTCCCTACACTTAGCGGGTGCCTCATCAATTCTTGGTGCTATCAATTTTATCACTACTGTCATCAATATACGATGAAGAGGATTACGCCTA	0	0	0	0	0	0	65	0	0	0	0	0	0	0	0	0	0	0	0	0	0	0	0	31	53	0
OTU_952	Annelida	Clitellata	Crassiclitellata	Lumbricidae	Lumbricus	Lumbricus friendi	100	Published		CCTGGCCAGAAATCTAGCCCATGCGGGGCCATCTGTAGATCTAGCCATTTTTTCTCTACATCTAGCAGGTGCCTCCTCTATTCTAGGAGCTATTAATTTCATTACTACCGTAGTTAATATGCGATGAAGTGGTTTGCGACTA	0	88	0	0	0	0	0	0	0	0	0	0	0	0	0	0	0	0	0	0	0	0	0	0	0	0
OTU_956	Arthropoda	Insecta	Diptera	Syrphidae	Syrphus	Syrphus ribesii	100	Published		TCTTTCTGCTAGTATTGCACATGGAGGAGCTTCTGTTGATTTAGCTATTTTTTCTCTACATTTAGCAGGTATATCTTCAATTTTAGGAGCAGTAAATTTTATTACAACAGTAATTAATATACGTTCTAATGGTCTTACATAT	0	0	0	0	0	0	0	0	33	50	0	0	0	0	3	25	0	3	0	0	0	0	0	0	0	0
OTU_959	Arthropoda	Insecta	Lepidoptera	Crambidae	Pyrausta	Pyrausta purpuralis	100	Private		TCTTTCCTCAAATATTGCACATGGGGGAAGCTCAGTAGACTTAGCCATTTTCTCCTTACATTTAGCTGGTATTTCTTCTATTCTTGGAGCAATTAATTTTATTACTACAATTATTAATATGCGAATTAATGGAATATCATTC	0	0	0	0	0	0	0	0	0	0	0	0	0	0	0	0	0	0	0	0	0	0	0	0	103	0
OTU_960	Rhodophyta	Florideophyceae	Batrachospermales	Batrachospermaceae	Batrachospermum		96.21	Published		TTTAAGTTCTATACAAAGTCATTCAGGGGGCGCTGTAGATTTAGCAATATTTAGTTTACACTTAGCAGGAGCATCTTCTATTTTAGGTGCTGTTAATTTTATTTCTACAATAATTAATATGCGAAATCCTGGTCAAAGTATG	0	0	0	0	0	0	60	0	14	0	0	0	0	0	0	2	0	0	0	0	0	0	0	36	45	0
OTU_961	Arthropoda	Insecta	Diptera	Chironomidae	Rheotanytarsus		100	Private	3 4	TTTATCATCAAGAATTGCCCATAGAGGAGCATCTGTTGATTTAGCCATTTTTTCTTTACATCTTGCAGGAATTTCTTCAATTTTAGGTTCAGTAAATTTCATTACTACTGCAATTAATATACGATCAACAGGAATTACTCTC	0	0	0	0	0	0	0	0	0	0	0	0	0	0	0	0	0	0	0	0	0	0	0	0	0	17
OTU_963	Arthropoda	Insecta	Diptera	Mycetophilidae	Brachypeza	Brachypeza bisignata	100	Published		ACTTTCTTCTACAATCGCACATGCAGGAGCTTCTGTTGATTTAGCAATTTTTTCTCTTCATTTAGCAGGAATTTCTTCTATTTTAGGAGCTGTTAATTTTATTACAACTATTATTAATATACGAGCCCCAGGAATCACTTTT	0	0	0	0	0	0	0	0	0	31	0	0	0	0	0	0	0	0	0	0	0	0	0	0	0	0
OTU_968	Arthropoda	Insecta	Coleoptera	Scarabaeidae	Onthophagus	Onthophagus verticicornis	100	Published		ATTATCAGCAAATATTGCCCATGGCGGAGCTTCAGTAGATCTAGCAATTTTTAGACTTCATTTAGCAGGTATTTCATCAATTTTAGGAGCTGTTAATTTTATTACAACAGTAATTAATATACGAACAACAGGGATAACATTT	0	0	0	0	0	0	0	0	90	0	0	0	0	0	0	17	0	0	0	0	0	0	0	0	0	0
OTU_969	Arthropoda	Insecta	Diptera	Empididae			90.37	Published	2	ACTATCTTCTAACTTAGCCCATGCGGGAGCTTCTGTAGATTTAGCTATTTTTTCTCTTCATTTAGCAGGAATTTCTTCAATTTTAGGGGCTGTAAATTTTATTACCACTATTATTAATATGCGTTCAACAGGTATTTCTTTT	0	0	0	0	0	0	0	0	0	0	0	0	0	0	0	0	12	5	0	0	0	0	0	0	0	0
OTU_971	Arthropoda	Insecta	Diptera				89.63	Published	1	TCTTTCATCGGGTTTAGCCCACGCTGGAGCTTCTGTAGACCTAGCAATTTTTTCTCTTCATCTAGCTGGTATTTCTTCTATTTTAGGAGCTGTAAATTTTATCACAACTGTAATTAATATGCGTTCAGAAGGTATTTCCCTA	55	0	0	0	0	0	0	0	0	0	0	36	0	0	0	0	0	0	22	0	0	0	0	34	0	0
OTU_973	Arthropoda	Insecta	Diptera	Hybotidae	Oedalea		100	Published		CTTATCTTCAGGTATTGCCCATGGAGGAGCTTCAGTTGATTTGGCTATCTTTTCTTTACATTTAGCAGGAATTTCATCAATTCTTGGAGCTGTAAATTTTATTACAACTGTTATTAATATACGTTCTTCTGGAATTACTTTT	0	0	0	0	0	0	0	0	0	0	0	0	0	0	0	29	0	0	0	0	0	0	0	0	0	0
OTU_977	Arthropoda	Insecta	Plecoptera	Leuctridae	Leuctra	Leuctra inermis	98.52	Published	2	GCTAGCTGCAGGAATTGCTCATGCTGGGGCTTCAGTTGATCTGGCTATTTTTTCTTTACATCTAGCAGGGGTCTCTTCAATCTTAGGGGCAGTGAATTTTATTACCACAGTAATTAATATACGATCAAATGGTATAACATTA	0	0	0	0	0	0	0	0	26	33	0	0	0	0	0	130	0	0	0	0	114	0	0	103	66	118
OTU_978	Arthropoda	Insecta	Coleoptera	Tenebrionidae	Lagria	Lagria hirta	100	Published	1	ATTATCATCAAATTTGGCACATAGAGGATCTTCAGTAGATTTAGCTATTTTTAGGCTTCATTTAGCGGGTATTTCTTCAATTCTTGGTGCTGTTAATTTTATTACAACTGTTATTAATATACGTCCTTTAGGAATAAGATTT	0	0	0	0	0	0	0	0	0	0	23	59	0	0	0	0	0	0	0	0	0	0	0	0	0	13
OTU_982	Arthropoda	Insecta	Diptera	Chironomidae			94.7	Published	1	TATCCTCTAGTATTGCTCATAGAGGAGCATCTGTTGATTTAGCAATTTTTTCTCTTCATCTTGCAGGTGTATCTTCTATTTTAGGATCAGTAAATTTTATTACAACAGTTATTAATATACGATCAAATGGAATTACACTA	0	0	0	0	0	0	0	0	0	24	0	0	0	0	0	40	0	0	0	0	0	0	0	0	0	0
OTU_984	Arthropoda	Insecta	Coleoptera	Carabidae	Limodromus	Limodromus assimilis	100	Published		ACTATCATCTGGAATTGCACATGCTGGTGCATCTGTAGATTTAGCTATTTTTAGCTTACATTTAGCCGGAGTATCCTCAATTTTAGGAGCAGTAAATTTTATTACAACAATTATTAATATACGATCAGTAGGAATAACCTTT	0	0	0	0	0	0	0	0	52	0	0	0	0	0	0	0	0	0	0	0	0	0	0	0	0	0
OTU_985	Heterokontophyta	Oomycota					79.67	Published	2	TTTAAGTTCTATAGCATATCATTCAACACCAGCAGTAGATTTGGCTATTTTTAGTTTGCATTTATCTGGTTTATCTTCTTTATTGGGTGCTATAAATTTTATAGTAACTGTTTTGAATATGAGATCTCCTTATTTAAAAATG	0	0	0	102	0	0	0	0	0	0	0	0	0	0	0	0	0	0	0	0	0	0	0	0	0	0
OTU_986	Arthropoda	Copepoda	Cyclopoida	Cyclopidae	Paracyclops	Paracyclops fimbriatus	100	Private		CTTAAGAAGAAACTTAGCCCACTCCGGGTCCTCGGTAGATTTTGCAATTTTCTCCCTCCATTTAGCAGGTGTATCATCTATTCTAGGCGCTGTAAACTTTATTAGAACTCTAAGAAACTTACGAATTTTAGGAATATCTATA	0	0	0	0	0	0	0	0	0	0	0	0	0	0	0	0	0	0	0	0	0	16	0	0	0	0
OTU_989	Arthropoda	Insecta	Diptera	Lauxaniidae	Lyciella	Lyciella platycephala	100	Private	3	TCTTTCCTCAGGTATTGCTCATGGAGGAGCTTCTGTAGATTTAGCTATTTTCAGACTTCATTTAGCAGGAGTTTCATCAATTTTAGGAGCTGTAAATTTTATTACAACAGTAATTAATATGCGATCAACTGGAATTACCTTA	0	0	0	0	0	0	0	0	0	0	0	0	0	0	0	0	0	0	0	0	0	0	0	63	0	0
OTU_993	Annelida	Clitellata	Enchytraeida	Enchytraeidae	Cernosvitoviella		96.97	Private	3	ACTATCTTCAAATCTAGCACATGCCGGACCATCAGTAGATCTAGCAATTTTCTCACTACATTTAGCCGGTGCCTCATCAATTTTAGGGGCAGTAAACTTTATTACCACAGTAATTAATATACGATGACAAGGACTACGACTA	0	0	0	0	0	0	0	0	4	7	58	0	0	0	0	35	0	0	0	0	0	0	0	0	0	0
OTU_997	Arthropoda	Insecta	Diptera	Chironomidae	Brillia	Brillia bifida	98.52	Published		CTTATCATCTAATATTGCTCACACAGGAGCTTCTGTTGATTTAGCTATTTTTTCTCTTCATTTAGCAGGTATTTCTTCAATCTTAGGAGCTGTAAATTTTATTACTACTGTAATTAATATGCGATCTCAAGGAATTACTTTA	4101	1231	0	103	0	0	0	0	22	14	0	0	4	0	0	15	0	0	0	4	0	0	0	0	4	0
OTU_998	Arthropoda	Insecta	Diptera	Muscidae	Thricops	Thricops simplex	100	Published	2	TTTATCATCTAATATTGCTCATGGTGGTGCTTCTGTAGATTTAGCTATTTTTTCTTTACATTTAGCAGGAATTTCTTCAATTTTAGGAGCTGTAAATTTTATTACAACTGTGATTAATATACGATCATCTGGAATCACTTTT	0	0	0	0	0	0	0	0	0	0	0	0	0	0	0	0	0	0	0	0	0	0	0	75	0	0
OTU_1000	Cnidaria	Scyphozoa					79.26	Published	2	TTTATCAGCAACACTAGCTCATTCAGGACCAAGTGTTGATATGGCTATATTTAGTTTACATATAGCTGGTTTATCTTCATTAATGGGTGCTATTAATTTTATTACTACCATAATAAATATGTGAATTCCAGGTATGGTTTGG	0	0	0	0	0	0	0	0	0	0	0	0	0	0	0	0	0	0	0	0	0	0	94	0	0	0
OTU_1001	Arthropoda	Insecta	Diptera	Chironomidae	Psectrocladius	Psectrocladius limbatellus	100	Published		TCTTTCTTCAGGAATTGCTCATGCAGGAGGATCTGTAGATTTAGCCATCTTCTCCCTACACCTTGCTGGAATTTCCTCTATTTTAGGAGCAGTAAACTTTATTACCACCGTAATCAATATACGGTCTAATGGAATTACTTTA	0	0	0	0	0	0	0	0	0	0	0	0	0	0	0	0	0	0	0	0	0	0	14	0	0	0
OTU_1002	Arthropoda	Insecta	Diptera	Sphaeroceridae	Leptocera	Leptocera fontinalis	100	Published	2	TTTATCTTCTGGAATTGCTCATGGAGGAGCATCAGTAGATTTAGCTATTTTTTCACTTCATTTAGCTGGAGTTTCTTCAATTTTAGGAGCTGTAAATTTCATTACAACAGTAATTAATATACGTTCTACTGGAATTACTTTT	0	0	0	0	0	0	0	0	0	0	0	0	0	0	0	0	0	0	0	0	0	0	0	0	72	0
OTU_1003	Arthropoda	Insecta	Coleoptera	Elateridae	Agriotes	Agriotes obscurus	100	Published		ACTTTCATCAAATATTGCCCATAGAGGATCATCAGTTGATCTAGCAATTTTCAGATTACACTTAGCAGGAATCTCATCAATTCTAGGAGCAGTAAATTTTATTTCAACAGTAATTAATATACGATCAACAGGAATCACATTT	0	0	0	0	0	0	0	0	0	0	0	0	0	0	0	0	0	0	0	0	0	0	0	0	0	62
OTU_1008	Arthropoda	Insecta	Diptera	Chironomidae			94.07	Private		TCTCTCATCTGGAGTTGCCCATGCGGGAGCTTCTGTTGACTTAGCAATTTTTTCTCTTCACTTAGCGGGAATCTCCTCAATTTTAGGGGCAGTAAATTTTATTACAACAGTAATTAATATACGGTCAGAAGGAATTACTTTA	0	0	1211	0	419	6	0	0	0	0	0	0	0	0	0	0	0	0	0	0	0	0	0	0	0	0
OTU_1015	Annelida	Clitellata	Crassiclitellata	Lumbricidae	Aporrectodea	Aporrectodea trapezoides	100	Published	2	ATTAGCCAGAAATCTAGCCCATGCCGGCCCATCAGTAGACCTTGCCATTTTCTCACTTCATTTAGCAGGGGCATCTTCAATTCTAGGAGCTATCAACTTTATTACAACCGTAATCAACATACGGTGAAGTGGTTTACGACTA	0	0	0	0	0	0	0	0	0	0	0	0	0	0	0	3	0	0	0	0	0	0	0	0	0	0
OTU_1017	Arthropoda	Insecta	Diptera	Chironomidae	Tanytarsus	Tanytarsus arduennensis	100	Published		TTTATCTTCTAGAATTGCTCATAGAGGAGCTTCAGTAGATTTAGCAATTTTTTCTTTACATTTAGCTGGAATTTCTTCTATTTTAGGATCAGTAAATTTTATTACAACAGCTATTAATATGCGATCTAATGGAATTACATTG	0	0	0	0	0	0	0	0	0	0	0	0	0	0	0	0	60	6	0	0	0	0	0	0	0	0
OTU_1018	Annelida	Clitellata	Tubificida	Naididae	Nais	Nais bretscheri	100	Private	3	ACTATCAAGAAACCTAGCACACGCAGGACCTTCTGTAGATATGGCTATTTTTTCACTCCATTTAGCAGGTGCTTCTTCTATTTTAGGGGCAGTAAATTTTATTACAACAGTAATAAATATACGTTGAAACGGAATACGACTG	0	0	0	0	0	0	0	0	0	0	0	0	0	0	0	86	9	0	0	0	0	0	4	0	0	0
OTU_1021	No Match	No Match	No Match	No Match	No Match	No Match				TCTATCTAGTATTGAATCACATTCTAGTGGTGCAGTAGATTTTGCAATATTTAGTTTGCATTTAGCCGGACTTTCTTCTTTATTAGGAGCCATAAATTTCATAGTAACCGTATTAAATATGCGTGTTCCTAAAATGACTATG	0	0	0	0	0	81	0	0	0	0	0	0	0	0	0	0	0	0	0	0	0	0	0	0	0	0
OTU_1028	Arthropoda	Insecta	Hemiptera	Cicadellidae	Zyginidia	Zyginidia scutellaris	100	Published	1	TCTATCTTCTAATATTGCCCATTCAGGAGCAAGAGTAGATTTAGCTATTTTTTCTCTTCATCTAGCCGGAATTTCTTCAATTCTAGGAGCAGTAAATTTTATTACGACCGTAATTAATATACGCTCAATTAGATTAACATTA	0	0	0	0	0	0	0	0	0	0	0	0	0	7	0	0	0	0	0	0	0	0	0	0	10	0
OTU_1030	Arthropoda	Insecta	Diptera	Hybotidae	Platypalpus	Platypalpus harpiger	100	Early-Release	3	TTTATCTTCAGGTATTGCCCATGGAGGAGCATCTGTTGATCTAGCAATTTTTTCCCTACATTTAGCTGGAATTTCCTCTATTTTAGGGGCTGTAAACTTTATTACTACTGTAATCAATATACGTTCGACAGGAATCACATTA	0	0	0	0	0	0	0	0	0	13	0	0	0	0	0	0	0	0	0	0	0	0	0	0	0	0
OTU_1033	Arthropoda	Insecta	Diptera	Chironomidae	Potthastia		96.3	Private	3 4	TTTATCCTCAAGAATTGCCCATGCAGGAGCTTCTGTTGATTTAGCAATTTTTTCTCTTCATTTAGCGGGAATTTCTTCTATTTTAGGAGCTGTAAATTTTATTACAACTGTAATTAATATACGATCAGCAGGTATTACTTTA	0	0	0	0	0	0	0	0	0	0	0	0	0	0	0	63	0	0	0	0	0	0	0	0	0	0
OTU_1036	Gastrotricha		Chaetonotida	Chaetonotidae	Chaetonotus		96.75	Published	4	GCTGGCTGGGATTGTTGCCCACGCCGGAGGGAGGGTAGATTTTGCTATTTTCTCGCTTCACCTTGCCGGAGCGTCCTCAATTTTGGGGGCAGTAAACTTTATTTCTACAACTCTTAACATGCGTGGAGCAGGGGTTACTTTC	0	0	0	0	70	0	0	0	0	0	0	0	0	0	0	0	0	0	0	0	0	0	0	0	0	0
OTU_1038	Cnidaria	Anthozoa					78.57	Published	2	ACTTTCCGCAGGTTTAGCCCATTCAGGACCTAGTGTTGATATGGCTATTTTTAGTCTTCATATAGCTGGTCTATCTTCACTTTTTGGTGCAATAAATTTCATAACTACTATAATAAATATGAGAGTTCCTGCTATGTATTGG	0	0	0	0	0	0	0	0	0	0	0	0	2	0	0	0	9	0	0	0	0	0	77	0	0	0
OTU_1042	Arthropoda	Insecta	Diptera	Chironomidae	Heleniella		100	Published		CCTTTCTTCTGGAATTGCTCACGCCGGGAGTTCTGTAGACCTAGCAATTTTTTCCCTACATCTTACAGGTATTTCTTCAATCTTAGGGGCTGTAAATTTTATTACTACTATTATTAATATACGATCTGAGGGAATTTCTTTT	0	0	0	0	0	0	0	0	9	0	0	0	0	0	2	0	0	4	0	0	0	0	0	0	0	0
OTU_1043	Arthropoda	Insecta	Diptera	Ceratopogonidae	Atrichopogon	Atrichopogon brunnipes	100	Published		TTTAGCAGCTAACGTTTCTCACGCTGGAGCCTCGGTTGATTTGGCAATTTTTTCTCTTCATCTAGCTGGAATCTCTTCTATTCTTGGGGCAGTTAATTTTATTACAACAATTATTAATATACGATCTACAGGTATTACATTT	0	0	0	0	0	0	0	0	0	41	0	0	0	0	0	0	0	0	0	0	0	0	0	0	0	0
OTU_1045	Arthropoda	Insecta	Diptera	Chloropidae	Oscinella	Oscinella pusilla	98.52	Private	3	TTTATCTTCTATTATTGCACACGGAGGCGCTTCAGTTGATTTAGCTATTTTTTCTCTTCATTTAGCTGGAGTATCATCAATTTTAGGAGCAGTAAATTTTATTACAACAGTAATTAACATACGATCAACAGGAATTACATTT	0	0	0	0	0	0	0	0	11	0	0	0	0	0	0	0	0	0	0	0	0	0	0	0	0	0
OTU_1046	Arthropoda	Insecta	Diptera	Syrphidae	Cheilosia	Cheilosia frontalis	98.48	Private		CCTTTCAGCTAGAATTGCCCATGGTGGAGCTTCAGTTGATTTAGCTATTTTTTCTCTTCATCTTGCAGGTATATCATCTATTTTAGGAGCCGTAAATTTTATTACTACAGTAATTAATATACGATCTACAGGAATTTCATAT	0	0	0	0	0	0	0	0	27	0	0	0	0	0	0	16	0	0	0	0	0	0	0	0	0	0
OTU_1048	Arthropoda	Insecta	Diptera	Chironomidae	Cricotopus	Cricotopus tremulus	98.52	Private		CTATCTTCGGATATTGCCCATGCTGGAGCTTCAGTAGATTTAGCTATTTTTTCTTTACATTTAGCAGGTATTTCTTCAATTTTAGGTGCTGTAAATTTTATTACTACGGTAATTAATATACGATCAGAAGGAATTACTTTA	0	0	0	0	0	0	23	1945	61	7	244	0	11	0	137	7	114	180	78	0	0	0	0	34	8	0
OTU_1051	Arthropoda	Insecta	Diptera	Muscidae	Polietes	Polietes meridionalis	100	Private	2	TTTATCATCCAATATTGCTCATGGAGGAGCTTCTGTTGATTTAGCTATTTTTTCTTTACATTTAGCTGGAATTTCCTCAATTCTTGGAGCTGTAAATTTTATTACTACTGTTATTAATATACGATCTACTGGAATTACATTT	0	0	0	0	0	0	0	0	18	0	0	0	0	0	0	0	0	0	0	0	0	0	0	52	0	0
OTU_1055	Ochrophyta	Phaeophyceae					84.09	Published	2	ATTATCTGGCATTGAAGCACATTCTGGTGGTTCTGTTGATTTAGCAATTTTTAGTTTACATTTAGCAGGTGCATCATCTATTTTAGGAGCAATGAATTTTATTACTACAGTTTTAAATATGCGCGCACCTGGATTACATATG	0	0	51	0	0	20	0	0	0	0	0	0	0	0	0	0	0	0	0	0	0	2	0	0	0	0
OTU_1056	Arthropoda	Insecta	Plecoptera	Leuctridae			91.85	Private		CCTGGCAGCAGGTATTGCCCACGCTGGGGCTTCAGTTGACTTAGCTATCTTTTCATTACACCTAGCAGGTGTTTCCTCAATTCTCGGAGCAGTAAATTTTATTACAACAGTAATTAACATACGATCAAACGGAATAACACTA	0	0	0	0	0	0	27	0	0	0	0	0	0	0	0	0	0	0	0	0	0	0	0	0	0	0
OTU_1062	Annelida	Clitellata	Crassiclitellata	Lumbricidae	Aporrectodea	Aporrectodea rosea	100	Published		TCTATCAAGAAACCTGGCCCATGCTGGACCCTCTGTTGACCTAGCCATTTTCTCACTTCACCTAGCAGGGGCATCCTCGATTCTAGGAGCCCTTAACTTTATTACAACCGTTATCAATATACGATGAAGGGGCTTACGACTC	0	0	0	0	0	0	0	0	0	0	0	29	0	0	0	0	0	0	0	0	0	0	0	0	0	39
OTU_1063	Arthropoda	Insecta					82.35	Published		TCTATCAGGAGCGGAAGGGCATAGTGGACCAGGAGTAGATAGGGCGATCTTTGCATTGCATTTGGCAGGAGCATCATCGATTAGGGGAGCAATTAACTTTATCACAACGATCTTGAATATGCGAGGATTGGGAAGGACGATG	52	0	4	0	0	0	0	0	0	0	0	0	0	0	0	0	0	0	0	0	0	0	0	0	0	0
OTU_1068	Arthropoda	Insecta	Diptera	Chironomidae	Paraphaenocladius	Paraphaenocladius impensus	100	Private	3	TCTTTCTTCAGGAATTGCCCACGCTGGGGGATCTGTTGATTTAGCTATTTTTTCTTTGCATCTTGCCGGTATTTCTTCAATTTTAGGAGCAGTAAATTTTATTACTACAGTAATTAATATACGTTCAAATGGAATTACTTTA	80	0	0	0	0	0	0	0	0	0	0	0	0	0	0	0	0	0	0	0	0	0	0	0	0	0
OTU_1075	Arthropoda	Insecta	Diptera	Syrphidae	Cheilosia	Cheilosia proxima	100	Private	2	TCTTTCATCTAGAATTGCTCATGGTGGAGCTTCAGTAGATTTAGCTATTTTCTCTCTTCATCTTGCAGGTATATCATCTATTTTAGGAGCTGTAAATTTTATTACTACAGTAATTAATATACGATCTACAGGAATTTCTTAT	0	0	0	0	0	0	0	0	55	0	0	0	0	0	0	0	0	0	0	0	0	0	0	0	0	0
OTU_1076	No Match	No Match	No Match	No Match	No Match	No Match				GCTGAGTGGAATAGCTGCGCATTCTAGTGGTGCTGTTGATTTTGCTACATCAGCTTACATCTATCTGGTTTATCACCTATACTTGGTGCAATTAATTTTATCGCAACTATTGTAAATATGAGAGTACCGGGATTCCGCATG	0	0	0	0	0	0	0	0	0	0	0	0	0	0	61	0	0	0	0	0	0	0	0	0	0	0
OTU_1077	Arthropoda	Insecta	Ephemeroptera	Caenidae	Caenis		97.04	Published		TCTCGCAGCTGGTATCGCCCATGCAGGAGCTTCCGTAGACTTAGCTATTTTCTCATTACATTTGGCAGGAATTTCTTCTATTCTTGGTGCAGTAAATTTCATTACTACAACAATTAATATGCGCGCTAGTGGTATAACTATA	0	0	0	0	0	0	0	0	0	0	0	0	0	0	0	0	0	0	0	0	0	0	0	0	53	0
OTU_1080	Arthropoda	Insecta	Diptera	Chironomidae			93.33	Private		CCTTTCTTCTAATATTGCTCATGCTGGAGCATCTGTTGATTTAGCTATTTTTTCACTTCACTTAGCCGGTATCTCATCAATTTTAGGAGCTGTAAATTTTATTACAACAGTAATTAATATACGGTCTGAAGGAATTTCATTA	0	0	0	0	0	0	0	0	171	10	0	0	0	0	20	0	3	33	10	0	0	0	0	0	0	0
OTU_1081	Arthropoda	Insecta	Coleoptera	Staphylinidae	Oxytelus	Oxytelus laqueatus	100	Private		ACTATCATCAAATATTGCCCATAGCGGATCCTCAGTTGACCTTGCTATTTTTAGACTACATCTAGCAGGAATTTCATCCATTTTAGGTGCAGTAAATTTCATTACTACAATTATCAATATACGAGCAACAGGAATAACATTT	0	0	0	0	0	0	0	0	59	0	0	0	0	0	0	0	0	0	0	0	0	0	0	0	0	0
OTU_1082	Arthropoda	Insecta	Diptera	Muscidae	Hydrotaea	Hydrotaea dentipes	100	Published		TTTATCATCTAATATTGCTCATGGAGGCGCTTCTGTTGATTTAGCTATTTTTTCATTACATTTAGCAGGAATTTCTTCAATTTTAGGAGCCGTAAATTTTATTACTACTGTAATTAATATACGTTCAACTGGAATTACTTTT	0	0	0	0	0	0	38	0	0	0	0	0	0	0	0	0	0	0	0	0	0	0	0	0	0	0
OTU_1083	Rhodophyta	Florideophyceae					81.82	Early-Release	2	ATTAAGTAATGCTCAATACCACCCAGGAGCTTCTGTTGATTTAGCAATTTTTAGTTTACACGTTGCAGGAATTTCTTCAATTGCTGGTGCGATTAATTTTATATCAACTATTTTTAATATGAGATCACCTGGATTATCTTTT	0	0	0	0	0	0	0	0	0	0	0	0	0	0	0	0	0	0	0	0	0	0	87	0	0	0
OTU_1092	Arthropoda	Insecta	Lepidoptera	Erebidae	Phragmatobia	Phragmatobia fuliginosa	100	Published	2	TCTTTCATCTAATATTGCTCATGGTGGTAGTTCTGTTGATTTAGCTATTTTTTCCTTACATTTAGCAGGAATCTCTTCAATTTTAGGAGCTATTAATTTTATTACTACAATTATTAATATACGATTAAATAATATATCATTT	0	0	0	0	0	0	0	0	0	0	0	0	0	0	0	0	0	0	0	0	0	0	0	50	0	0
OTU_1093	Arthropoda	Branchiopoda	Anomopoda	Daphniidae	Daphnia	Daphnia mendotae	98.52	Published		TCTTTCCGCGGGAATCGCCCATGCTGGAGCGTCTGTAGATCTTAGTATTTTTTCTCTGCATCTGGCTGGTATTTCTTCTATTCTTGGAGCTGTTAATTTTATTACTACTATTATTAATATACGTTCATCCGGAATAACATTA	0	0	0	0	0	0	0	0	0	0	0	0	0	0	0	0	0	0	0	0	0	33	0	0	0	0
OTU_1095	Arthropoda	Insecta	Mecoptera	Panorpidae	Panorpa	Panorpa germanica	100	Early-Release	1	GTTATCGTCTACCATTGCTCATGCCGGAGCTTCAGTTGATTTAGCAATTTTTTCATTACATTTAGCTGGAATTTCTTCTATTTTAGGGGCAGTAAATTTTATTACAACAGTAATTAATATACGATCAACAGGTATAACTCTT	0	0	0	0	0	0	0	0	0	23	0	0	0	0	0	0	0	0	0	0	0	0	0	0	0	0
OTU_1096	Arthropoda	Arachnida					83.33	Published	2	ACTTAGTTCACTTGCAGGTCATCAAGGCCCTGCTGTTGACTTGGCCATTTTGAGTTTGCATATCGCTGGTGCTTCTTCGCTAATGGGTGCTATTAATTTCATTGTTACAATTTGTAATATGCGACTCCCCGGTATGTTCTAC	0	0	23	0	0	0	0	0	0	0	0	0	0	0	0	0	0	0	0	0	0	0	0	0	0	0
OTU_1101	Arthropoda	Insecta	Diptera	Chironomidae			94.81	Private	3	TCTTTCTTCAGGTATTGCTCATGCCGGGGCATCTGTAGATTTAGCAATCTTTTCTTTACATCTAGCGGGAATTTCTTCTATTTTAGGAGCTGTAAATTTTATTACAACTGTTATTAATATGCGATCAAAGGGAATTTCCTTA	0	0	0	0	0	0	0	0	0	0	0	42	0	0	0	0	0	0	0	0	0	0	0	2	0	0
OTU_1106	Rhodophyta	Florideophyceae					82.5	Published	2	ATTATCTGATTTAGTGAGTCATTCAGGAGCTTCTGTTGATTTAATGATTTTTAGTTTACATCTAGCAGGGGTTTCTTCTTTATTAGGTTCAATTAATTTTATAACTACTGTTGTAAATATGCAAATTAAAGGTTTTACTTGG	0	0	0	0	0	75	0	0	0	0	0	0	0	0	0	0	0	0	0	0	0	0	0	0	0	0
OTU_1111	Arthropoda	Insecta	Coleoptera	Staphylinidae	Atheta	Atheta laevana	100	Private		CTTATCTTCTAATATTGCTCATGGAGGATCTTCAGTAGATTTAGCAATTTTTAGTCTTCATCTAGCTGGAATTTCATCTATTCTAGGAGCTGTAAATTTTATTTCAACTGTAATTAATATACGATCTACTGGAATTTCATTT	0	0	0	0	0	0	0	0	77	0	0	0	0	0	0	0	0	0	0	0	0	0	0	0	0	0
OTU_1112	Arthropoda	Insecta	Diptera	Limoniidae	Helius	Helius calviensis	100	Published		ATTAGCTTCTGGCATTGCTCATACAGGTGCTTCTGTTGATTTAGCCATTTTTTCTTTACATTTAGCAGGAATTTCTTCTATTTTAGGGGCAGTTAATTTTATTACTACTGTTATTAATATACGATCTGCAGGAATTACTTTT	0	0	0	0	0	0	0	0	0	0	0	0	0	0	0	0	0	0	73	0	0	0	0	0	0	0
OTU_1114	Arthropoda	Insecta	Diptera	Dolichopodidae			90.37	Private	2	TTTAGCTGCAGGAATCGCTCATAGTGGAGCTTCTGTAGATCTTGCTATCTTCTCTCTTCATTTAGCAGGTATTTCCTCTATTCTGGGGGCTGTAAACTTTATTACAACAGTAATTAATATACGTTCTACAGGAATTACATTT	0	0	0	0	0	0	0	0	0	49	0	0	0	0	0	0	0	0	0	0	0	0	0	0	0	0
OTU_1119	Cnidaria	Staurozoa					80.83	Published	2	ACTTAGTGGAATTTTAGCACATTCTGGAGGTGCTGTTGATTTTGCAATTTTTAGTTTACATTTAGCAGGGTTGTCATCAATTTTAGGAGCTATAAACTTTATTGTTACTATTTTTAATATGAGAGTACCTGGTTATCGCATG	0	0	0	0	0	0	0	0	0	84	0	0	0	0	0	0	0	0	0	0	0	0	0	0	0	0
OTU_1120	Arthropoda	Insecta	Diptera	Chironomidae	Mesosmittia	Mesosmittia flexuella	99.26	Private		TCTTTCATCTAGAATCGCACATGCAGGAGGTTCAGTAGATTTAGCAATTTTTTCCTTACATTTAGCTGGAATTTCATCAATTCTAGGGGCCGTAAACTTTATCACAACAATTATTAATATACGATCTGAAGGTATCACTTTA	0	0	0	0	0	0	0	0	9	0	0	0	0	0	0	0	0	0	27	0	0	0	0	0	0	0
OTU_1121	Arthropoda	Insecta	Coleoptera				87.41	Published	2	GCTCTCTTCAGCCATCGCTCATAGAGGCTCATCAGTCGATCTAGCTATCTTCAGACTTCACTTAGCCGGTATTTCTTCAATTTTAGGGGCAGTTAATTTTATCTCCACAGTAATCAATATGCGATCTTCCGGCATAACATTT	0	0	0	0	0	0	0	0	0	0	0	0	0	0	0	0	0	0	0	0	0	0	0	56	2	9
OTU_1123	Arthropoda	Insecta	Diptera	Psychodidae			92.59	Private	3	TCTTTCTAATATCATTGCCCATGGAGGCCCTTCAGTAGACCTAGCAATTTTTTCTTTACATTTAGCAGGGATCTCTTCTATTTTAGGGGCTGTAAATTTTATTACAACTATTATTAATATACGCTCTCCTGGAATTACTTTT	0	0	0	0	0	0	0	0	0	4	0	0	0	0	0	0	0	0	0	0	0	0	0	0	0	0
OTU_1124	Arthropoda	Insecta	Diptera	Muscidae	Haematobosca	Haematobosca stimulans	100	Private		CTTATCCTCTAATATTGCTCATGGAGGTGCTTCTGTTGATTTAGCTATTTTTTCTCTTCATTTAGCCGGAATTTCTTCAATTTTAGGAGCAGTAAATTTTATTACAACAGTAATTAATATACGATCTTCAGGAATTACATTT	0	0	0	0	0	0	0	0	0	0	0	54	0	0	0	0	0	0	0	0	0	0	0	0	0	10
OTU_1130	Arthropoda	Insecta	Psocodea	Ectopsocidae	Ectopsocus	Ectopsocus briggsi	100	Published	1	GCTTTCAAGAGTTATTGCTCACACAGGAGCATCTGTTGATTTAGCTATTTTTTCTCTTCATCTAGCCGGTGTTAGCTCAATTTTAGGGGCTGTAAATTTTATTACAACAATTATTAATATGCGTTCAAACGGCTTAACTTTA	0	0	0	0	0	0	0	0	0	0	0	0	0	0	0	6	0	0	0	0	0	0	0	0	0	0
OTU_1131	Arthropoda	Insecta	Coleoptera	Elateridae	Idolus	Idolus picipennis	100	Published		CTTATCAGCAAATATTGCTCATAGAGGATCATCAGTTGATCTAGCAATTTTTAGTTTACATCTAGCAGGAATTTCATCCATCCTTGGAGCCGTAAATTTTATTTCAACAGTAATCAATATACGATCAACTGGAATCACATTT	0	0	0	0	0	0	0	0	75	0	0	0	0	0	0	0	0	10	0	0	0	0	0	0	0	0
OTU_1139	Arthropoda	Arachnida					84.92	Private	2 3	TTTAAGCGGTATTGAAGCTCATTCAGGCCCATCTGTTGATTTAGCTATTTTTAGTTTACATTTATCCGGTGCCTCATCAATTGCAGGTGCAATAAATTTTATAGTTACAATAATAAATATGCGTGGAAAAAATTTAACTTTC	0	0	0	0	0	0	0	0	0	0	5	0	0	0	0	0	0	0	6	0	0	0	0	43	0	0
OTU_1145	Arthropoda	Insecta	Lepidoptera	Tortricidae	Epinotia	Epinotia nisella	100	Published		ACTTTCATCAAACATTGCCCATAGTGGAAGATCTGTAGATCTAGCTATTTTTTCATTACATTTAGCTGGAATTTCATCAATTTTAGGAGCTGTTAATTTTATTACAACTATTATTAACATACGACCAAATAATATGTCCTTA	0	0	0	0	0	0	0	0	14	3	13	0	0	0	0	0	0	0	0	0	0	0	0	0	0	0
OTU_1147	Arthropoda	Insecta	Diptera	Psychodidae	Pneumia		96.3	Private	3 4	TTTGTCAAATATTATTGCGCATGGAGGACCTTCAGTAGATTTAGCAATTTTTTCTTTACATTTAGCAGGAATTTCTTCAATTTTAGGGGCAGTAAATTTTATTACTACTATTATTAATATGCGTTCTCCAGGAATTACTTTT	3	0	0	0	0	0	0	0	0	0	0	0	0	0	0	0	0	0	0	0	0	0	0	0	0	0
OTU_1149	Heterokontophyta	Oomycota	Saprolegniales				86.18	Published	4	ATTATCAAGTATTGAAAGTCATTCTGGAGGTTCAGTTGATCTTGTTATTTTTAGTTTACATTTGGCTGGGGTTTCTTCATTATTAGGAGCTATTAATTTTATTACTACTATTTGTAATATGAGATTACCAAATATGACATGG	0	68	0	0	0	0	0	0	0	0	0	0	0	0	0	0	0	0	0	0	0	0	0	0	0	0
OTU_1150	Arthropoda	Branchiopoda	Anomopoda	Chydoridae	Leydigia	Leydigia leydigi	100	Private	2 3 4	TTTGTCTGCGGGTATTGCTCATGCAGGGGCATCTGTAGATCTTAGAATCTTTTCTTTGCATTTGGCAGGTGTTTCTTCAATTTTGGGTGCAGTAAATTTTATTACTACTGTAATTAATATACGGTGTTACGGTATGACATTA	0	0	0	0	0	0	0	0	0	0	0	0	0	0	0	0	0	0	0	0	0	17	0	0	0	0
OTU_1152	Arthropoda	Insecta	Diptera	Sphaeroceridae	Coproica	Coproica lugubris	100	Published		TCTTTCATCAGGGATTGCTCATGGAGGAGCATCAGTTGATTTAGCAATTTTTTCCCTTCATTTAGCAGGAATCTCTTCTATTTTAGGGGCTGTAAATTTTATTACAACTGTAATTAATATACGATCAACAGGAATTACATTT	0	0	0	0	0	0	0	0	0	0	0	0	0	0	0	0	0	0	0	0	0	0	0	0	50	0
OTU_1154	Annelida	Clitellata	Tubificida				89.92	Published	1	ATTAGCTAGAAATATGGCACATGCTGGACCATCAGTAGATATAGCAATTTTCTCATTACATCTTGCTGGTGCTTCTTCAATTCTAGGAGCAGTAAATTTTATTACAACAGTAATAAATATGCGATCAAAAGGAATAAAACTA	0	0	0	0	0	0	0	0	0	0	0	0	0	0	0	0	0	0	0	0	0	0	0	10	0	0
OTU_1158	Arthropoda	Insecta	Ephemeroptera				88.89	Published		ACTTTCGGCTGGGATTGCTCACGCTGGAGCTTCTGTAGATTTAGCAATCTTCTCTTTACACTTGGCAGGTGTTTCGTCTATTTTAGGGGCAGTAAATTTTATTACCACTACAATTAATATACGATCGAGTGGAATAACAATG	0	0	0	0	0	0	0	0	0	0	0	0	0	0	0	79	0	0	0	0	0	0	0	0	0	0
OTU_1160	Arthropoda	Insecta	Trichoptera	Philopotamidae			90.37	Published	1	CTTATCTAGAAATATTTCTCATTTAGGAAAGGCTGTCGATTTAACAATTTTCTCTCTTCATATAGCAAGATTTCCTTCTATTTTAGGGGCTGTTAATTTCATTACAACTGTAATTAATATACGATCTAATTTTATAACTTTA	0	0	0	0	0	0	0	0	0	0	0	0	10	0	0	0	0	0	0	0	0	0	0	0	0	0
OTU_1165	Annelida	Clitellata	Crassiclitellata	Lumbricidae	Lumbricus	Lumbricus bouchei	99.24	Published		TCTAGCCAGAAATCTAGCCCACGCAGGGCCCTCTGTAGATTTAGCTATTTTTTCCCTTCATTTAGCTGGGGCTTCCTCCATCTTGGGAGCTATTAACTTCATTACTACGGTAATTAACATACGGTGAAGAGGTTTACGACTA	0	62	0	0	0	0	0	0	0	0	0	0	0	0	0	0	0	0	0	0	0	0	0	0	0	0
OTU_1170	Arthropoda	Insecta	Diptera	Muscidae	Thricops	Thricops genarum	100	Published		TTTATCATCTAATATTGCTCATAGTGGAGCTTCTGTTGATTTAGCTATTTTTTCTTTACATTTAGCAGGAATTTCTTCTATTTTAGGAGCTGTAAATTTTATTACAACTGTAATTAATATACGATCATCAGGAATTACTTTT	0	0	0	0	0	0	0	0	0	0	0	0	0	0	0	0	0	0	0	0	0	0	0	0	49	0
OTU_1172	Haptophyta	Prymnesiophyceae	Isochrysidales				85.61	Published	2 4	TTTAAGTAGTATTCTAGGACATCCTGGTCCCGCTGTTGATTTAGCAATTTTTAGTCTACATTTAGCTGGAATTTCATCAATTTTAGGTGCTATTAATTTTATTACAACTATATATAATATGAGATTTCCTGGTTTATTAATG	62	0	0	0	0	0	0	0	0	0	0	0	0	0	0	0	0	0	0	0	0	0	0	0	0	0
OTU_1173	Arthropoda	Insecta	Diptera	Anthomyiidae	Pegomya	Pegomya notabilis	100	Published		ACTATCTTCTAATATTGCTCATGGTGGAGCTTCTGTTGATTTAGCTATTTTTTCTTTACACTTAGCAGGAATCTCTTCAATTTTAGGAGCAGTAAATTTTATTACTACAGTAATTAATATACGATCTACAGGAATTACATTT	0	0	0	0	0	0	0	0	0	0	0	0	0	0	0	0	0	0	0	0	0	0	0	59	0	0
OTU_1174	Arthropoda	Insecta	Coleoptera	Scraptiidae	Anaspis	Anaspis regimbarti	100	Published		TTTAGCAGCTAATATTGCTCATAGAGGCTCATCTGTAGATTTAGCAATTTTCAGTCTTCATCTAGCTGGAGTTTCTTCAATTCTAGGAGCAGTAAACTTCATTACTACAGTGATTAATATACGACCTCAAGGAATAACTCTT	0	0	0	0	0	0	0	0	0	0	0	0	0	0	0	0	0	0	32	0	0	0	0	0	0	0
OTU_1178	Arthropoda	Insecta	Diptera	Psychodidae	Psychoda	Psychoda albipennis	100	Early-Release		TCTATCTAGTCTAATTTCTCATGGAGGACCTTCAGTTGATTTAGCTATTTTTTCATTACATTTGGCCGGGATTTCTTCAATTTTAGGGGCTGTAAATTTTATTACTACAATTATTAATATGCGATCTATTGGTATTACATTT	0	0	0	0	0	0	0	0	0	0	0	0	0	0	0	0	0	0	9	0	0	0	0	0	0	0
OTU_1181	Arthropoda	Insecta	Diptera	Mycetophilidae	Anatella	Anatella alpina	99.26	Published		TCTTTCCTCTACTATTGCTCACGCAGGGGCTTCAGTTGATTTAGCTATTTTTTCTTTACATTTAGCAGGTATCTCCTCAATTTTAGGGGCAGTAAATTTCATTACTACCATTATTAATATGCGAGCTACAGGAATTACATTT	0	0	0	0	0	0	44	0	0	0	0	0	0	0	0	0	0	0	0	0	0	0	0	0	0	0
OTU_1185	Arthropoda	Insecta	Diptera	Ceratopogonidae	Atrichopogon	Atrichopogon hirtidorsum	100	Private		TTTAGCCGCTAATGTATCACATGCCGGAGCGTCCGTAGATTTAGCAATTTTTTCTCTTCATTTAGCGGGGATTTCATCAATTTTAGGGGCTGTAAATTTTATTACTACAATTATTAATATACGATCAACAGGAATTACATTT	0	0	0	0	0	0	0	0	0	0	0	0	0	0	0	0	0	0	0	0	0	0	0	0	0	2
OTU_1186	Ochrophyta	Phaeophyceae					76.52	Published	2	ATTAAGTGATATTGAAGCGCACTCAACACCTTCAGTAGACTTAGCAATTTTTAGTTTACATATTGCTGGTGTTAGTTCTATATTAGGTGCTGTTAACTTTATTGTAACTATAATGAATATGCGTATGCCTGGTATGCATAT	58	0	0	0	0	0	0	0	2	0	7	0	0	0	0	0	0	0	0	0	0	0	0	12	8	0
OTU_1187	Arthropoda	Insecta	Diptera	Chironomidae	Tanytarsus	Tanytarsus lestagei	99.26	Published	2	TTTATCAGCTAGTATTGCCCATAGAGGAGCATCTGTTGATTTAGCTATTTTTTCCCTCCATTTAGCAGGAATCTCATCAATTTTAGGGTCAGTAAATTTTATTACTACAGCTATTAATATACGGGCTAATGGAATCACTTTA	0	0	0	0	0	0	0	11	0	0	4	0	0	0	0	0	0	0	0	0	0	57	0	0	0	0
OTU_1191	Arthropoda	Insecta	Diptera	Limoniidae	Rhipidia	Rhipidia maculata	100	Early-Release		CTTATCTTCTGGAATTGCCCATAGAGGAGCCTCTGTAGATTTAGCTATTTTTTCCTTACACTTAGCAGGAATTTCATCAATTTTAGGAGCTGTAAATTTTATTACAACAGTTATTAATATACGAACAACAGGAATCTCTTTC	0	0	0	0	0	0	0	0	0	0	0	0	0	0	0	38	0	0	0	0	0	0	0	0	0	0
OTU_1194	Arthropoda	Insecta	Plecoptera				87.41	Published		GCTTTCTGCGGGGATTGCCCACGCCGGATCTTCAGTTGATATAGCAATTTTTTCTTTACATCTAGCCGGAGTCTCTTCAATTTTAGGGGCCGTAAATTTCATTACTACCGTCATTAATATGCGATCCGCAGGGATATCTTTA	0	0	0	0	0	0	0	0	39	11	0	0	0	0	0	21	0	0	0	0	0	0	0	0	0	0
OTU_1195	Cnidaria	Hydrozoa					77.78	Published		TTTGTCAGCAGGGCTAGCTCATTCAGGACCAAGTGTTGATATGGCAATTTTTAGTTTACACATTGCAGGTTTATCTTCACTTTTTGGTGCTATAAATTTTATTACAACAATAATAAATATGAGAGTACCTGCAATGTATTGG	0	0	0	0	0	0	0	0	0	0	0	0	0	0	0	0	0	0	0	0	0	11	0	0	0	0
OTU_1199	Annelida	Clitellata	Rhynchobdellida	Glossiphoniidae	Glossiphonia	Glossiphonia complanata	100	Published		ATTAGCTGCAAATTTAGCTCATTCTGGGCCATCAGTAGATTTAGCTATTTTTTCTTTACATTTAGCAGGTGCTTCATCTATTCTAGGCTCATTAAATTTTATTACTACTATTATTAATATGCGGTGACAAGGAATAACATTA	0	0	0	0	0	0	0	0	0	0	0	0	0	0	0	0	0	0	3	0	0	0	0	0	0	0
OTU_1200	Arthropoda	Insecta	Diptera	Chironomidae	Metriocnemus	Metriocnemus eurynotus	100	Published		TCTTTCTTCTAGAATCGCTCATGCTGGAGCATCAGTTGATTTAGCTATTTTTTCTTTACATTTAGCAGGAATTTCATCTATTTTAGGGGCAGTAAATTTTATTACAACTATTATTAATATACGATCAGAAGGAATTTATTTT	0	0	0	0	0	0	0	0	0	0	0	0	0	0	4	0	0	0	0	0	0	0	0	0	0	0
OTU_1201	Annelida	Clitellata	Tubificida	Naididae	Potamothrix	Potamothrix bavaricus	100	Published		ATTAGCAAGAAATCTTGCTCATTCAGGCCCATCTGTCGACTTAGCTATTTTCTCTCTTCACTTAGCAGGTATCTCCTCTATTCTAGGGGCGATTAACTTTATTACCACTATAATTAATATGCGTTGAAAAGGAATGCGCCTA	0	0	0	0	0	0	0	0	0	0	0	0	0	0	0	0	32	0	0	0	0	0	0	0	0	0
OTU_1202	Arthropoda	Insecta	Coleoptera	Scarabaeidae	Rhizotrogus		97.78	Private	3 4	TTTATCAGCTAATATTGCCCATAGCGGAGCATCCGTAGATTTAGCAATTTTTAGTTTACATCTAGCCGGAATTTCCTCAATTCTAGGAGCAGTAAATTTTATTACTACAGTAATTAATATACGTTCTACTGGAATAACCTTT	0	0	0	0	0	0	0	0	42	0	0	0	0	0	0	0	0	0	0	0	0	0	0	0	0	0
OTU_1205	Arthropoda	Insecta	Trichoptera	Rhyacophilidae	Rhyacophila	Rhyacophila meridionalis	100	Published		CCTATCCTCTAATATCGGACATAATGGAAGATCTGTTGATTTAACAATTTTTTCCCTTCATTTAGCCGGAGTATCATCAATCCTAGGTGCAATTAACTTTATTACAACAGTAATTAATATACGATCAAAAGGTATATCTTTA	0	0	0	0	0	0	0	0	0	0	0	0	0	0	0	0	0	0	0	0	0	0	0	12	2	0
OTU_1209	Arthropoda	Insecta	Diptera	Chironomidae	Eukiefferiella		95.56	Private	3	TCTTTCTTCTGGATTAGCCCACGCAGGGGCATCAGTAGATTTAGCAATTTTTTCTCTTCATTTAGCTGGTATTTCTTCTATTTTAGGTGCTGTTAATTTTATCACAACAGTAATTAATGTACGCTCAGAAGGAATTTCATTA	0	0	0	0	0	0	138	0	14	13	0	425	0	0	12	225	21	0	0	0	0	0	0	481	574	580
OTU_1215	Arthropoda	Insecta	Diptera	Muscidae	Dasyphora	Dasyphora cyanicolor	100	Published	2	TCTGTCATCTAATATCGCTCATGGAGGAGCTTCAGTAGATTTAGCTATTTTTTCTTTACATTTAGCTGGAATTTCCTCAATTTTAGGAGCTGTAAATTTTATTACTACTGTAATTAATATACGATCTACTGGAATTACATTT	0	0	0	0	0	0	0	0	50	0	0	0	0	0	0	0	0	0	0	0	0	0	0	0	0	0
OTU_1216	Mollusca	Gastropoda		Planorbidae	Gyraulus	Gyraulus laevis	99.26	Published	2	TTTAAGTAGAACATTAGGGCATGCTGGACCATCAGTAGATTTAGCAATTTTTTCGTTACATTTAGCTGGTATATCTTCAATTTTAGGTGCAATTAATTTTATTACAACAGTTTTTAATATACGCTCTCCTGGGATAACTATG	0	0	0	0	0	0	0	0	0	0	0	0	0	0	0	0	0	0	0	0	0	0	40	0	0	0
OTU_1217	Arthropoda	Insecta	Diptera	Anthomyiidae	Lasiomma	Lasiomma seminitidum	100	Published		CCTATCATCTAACATCGCTCATGGCGGAGCTTCTGTTGATTTGGCTATTTTTTCTTTACATTTAGCAGGTATTTCATCTATTTTAGGAGCTGTAAATTTTATTACTACTGTAATCAATATACGATCAACAGGTATTACTTTT	0	0	0	0	0	0	0	0	0	0	0	0	0	0	0	77	0	0	0	0	0	0	0	0	0	0
OTU_1218	Arthropoda	Insecta	Hymenoptera	Tenthredinidae	Tenthredo	Tenthredo mesomela	100	Published	2	CCTATCTAATAACATATCACATGCAGGAGCATCTGTAGATTTAACAATTTTTTCTTTACACTTAGCAGGAATTTCATCAATTTTAGGAGCAATTAACTTTATTTCTACTATAATTAATATACGAGTAAAAGGAATAAAATTT	0	0	0	0	0	0	65	0	0	0	0	0	0	0	0	0	0	0	0	0	0	0	0	0	0	0
OTU_1219	Annelida	Clitellata	Crassiclitellata	Lumbricidae	Aporrectodea	Aporrectodea caliginosa	98.45	Published		TTTAGCTAGAAACCTTGCCCACGCTGGGCCTTCAGTAGATTTAGCCATCTTTTCCCTACACCTCGCCGGGGCCTCCTCTATCCTAGGAGCCATCAACTTTATCACAACTGTAATCAATATACGTTGAAGGGGACTACGACTA	0	0	0	0	0	0	0	0	23	0	0	0	0	0	0	40	0	0	0	0	0	0	0	0	0	0
OTU_1220	Arthropoda	Insecta	Diptera	Chironomidae	Diamesa		97.04	Published	1	TCTTTCTTCAGGAATTGCTCATGCTGGAGCATCAGTTGATTTAGCAATTTTTTCTTTACATTTAGCGGGGATTTCCTCTATTTTAGGGGCAGTAAATTTTATTACAACAGTAATTAATATACGTTCAAGTGGAATTACTTTA	0	0	0	0	0	0	0	0	20	4	69	0	83	7	53	18	12	0	100	0	0	0	0	0	0	0
OTU_1222	Arthropoda	Copepoda					80.83	Early-Release	3	ATTAAGAAGGAATTTAGCTCACTCAGGGGGGTCCGTGGATCTCGCAATTTTTTCACTTCACTTAGCAGGAGTTTCTTCTATTCTCGGGGCCGTCAATTTCATCAGAACTTTAATAAACTTACGAATTTTTGGGATATCTAGA	0	0	0	0	0	0	0	0	0	0	0	0	0	0	0	0	0	0	0	0	0	54	0	0	0	0
OTU_1224	Arthropoda	Insecta	Diptera	Sphaeroceridae	Pseudocollinella	Pseudocollinella humida	100	Published		TTTATCTTCTGGAATTGCTCATGGAGGAGCTTCAGTAGATTTAGCTATTTTTTCATTACATTTAGCTGGAATTTCTTCAATTTTAGGAGCCGTAAATTTTATTACAACAGTAATTAATATACGATCTACAGGAATTACTTTT	0	0	0	0	0	0	0	0	0	0	0	0	0	0	0	10	0	0	0	0	0	0	0	0	0	0
OTU_1228	Arthropoda	Insecta	Odonata	Cordulegastridae	Cordulegaster	Cordulegaster boltonii	100	Private		TCTTGCTGGAGCAATCGCTCATGCCGGAGCTTCTGTAGATTTAACTATTTTTTCTTTACATTTAGCTGGAGTCTCTTCAATTCTTGGGGCTATTAATTTCATTACTACAACTATTAATATAAAGTCTCCTGGTATAAAATTA	0	0	0	0	0	0	0	0	0	0	0	0	3	4	3	3	0	0	22	0	0	0	0	0	0	0
OTU_1231	Heterokontophyta	Oomycota					82.22	Private	2 3	ATTATCAAGTATTGAAAGTCATTCAGGAGGTTCGGTTGATCTTGTTATTTTTAGTTTACATTTAGCTGGAGTTTCATCTTTATTAGGAGCTATTAATTTTATAACAACTATATGTAATATGAGATTACCTAATATGACTTGG	0	0	24	0	0	0	2	0	0	0	24	0	4	29	2	0	0	0	11	0	0	5	0	5	2	0
OTU_1234	Arthropoda	Insecta	Diptera	Anthomyiidae	Egle	Egle parva	100	Published	2	ATTATCTTCTAACATTGCTCATGGTGGGGCTTCTGTTGATTTAGCAATTTTTTCTCTTCATTTAGCAGGAATTTCATCTATTTTAGGAGCTGTAAATTTTATTACAACTGTAATTAATATACGATCAACAGGAATTACTTTT	0	0	0	0	0	0	0	0	139	4	0	0	0	2	0	2	0	4	2	0	0	0	0	0	0	0
OTU_1236	Annelida	Clitellata	Crassiclitellata	Lumbricidae	Eisenia		96.97	Published	2	CCTATCTAGAAATATTGCACACGCAGGACCTTCAGTAGACTTAGCCATCTTCTCTCTTCACTTAGCAGGTGCTTCATCAATTCTTGGTGCTATCAACTTTATTACTACTGTCATCAATATACGATGAAGGGGGTTACGTCTA	0	0	0	0	0	0	12	0	0	0	0	0	0	0	0	0	0	0	0	0	0	0	0	0	2	6
OTU_1240	Arthropoda	Insecta	Diptera	Chironomidae	Cladopelma	Cladopelma viridulum	100	Published		TTTATCTTCTGCAATTGCCCATAGAGGGGCTTCTGTAGATTTAGCTATTTTTTCTCTTCATTTAGCAGGGGTATCTTCAATTTTAGGGTCTGTAAATTTTATTACTACTGTAATTAATATACGAGCAAATGGAATTACTTTA	0	0	0	0	0	0	0	7	0	0	0	0	0	0	0	0	0	0	0	0	0	0	0	0	0	0
OTU_1241	Arthropoda	Insecta	Diptera	Sphaeroceridae	Sphaerocera	Sphaerocera curvipes	100	Published		TCTTTCTTCAGGAATTGCTCATGGAGGAGCCTCAGTTGATTTAGCTATTTTTTCATTACATTTAGCTGGAATTTCATCAATTTTAGGGGCAGTAAATTTTATTACAACAGTAATTAATATACGATCAACTGGAATTACTTTT	0	0	0	0	0	0	0	0	24	0	0	0	0	0	0	0	0	0	0	0	0	0	0	0	0	0
OTU_1243	Arthropoda	Insecta	Coleoptera				89.63	Private	3	ACTTTCATCCAATATTGCCCATAGTGGGGCTTCTGTTGATTTGGCAATTTTTAGTTTACATTTAGCTGGTATTTCTTCCATTTTAGGAGCTGTAAATTTTATTACCACAGTAATCAACATACGAGCCACCGGAATAACCTTT	0	0	0	0	0	0	0	0	0	0	0	0	0	0	0	51	0	0	0	0	0	0	0	0	0	0
OTU_1244	Arthropoda	Insecta	Coleoptera	Dytiscidae	Deronectes	Deronectes aubei	100	Private	2 3	TCTTTCTTCTGGAATTGCTCATAGAGGGGCTTCAGTAGACTTAGCAATTTTTAGTTTACATTTAGCAGGAATTTCATCAATTTTAGGGGCTGTAAACTTTATTACTACTATTATTAATATACGATCTATTGGAATAACATTT	0	0	0	0	0	0	0	0	0	26	0	0	0	0	0	4	0	0	0	0	0	0	0	0	0	0
OTU_1247	Arthropoda	Insecta	Coleoptera	Chrysomelidae	Psylliodes	Psylliodes laticollis	99.26	Published		ACTCTCTTCTAACATTGCCCATGGAGGTTCTTCAGTTGATCTGGCAATTTTTAGATTACATTTAGCAGGAATTTCTTCAATTTTAGGAGCAATTAATTTTATTACTACAGTAATTAACATACGCCCAGAAGGAATAACTCTA	0	0	0	0	0	0	0	0	0	0	0	0	0	0	3	0	0	0	11	0	0	0	0	0	0	0
OTU_1248	Arthropoda	Insecta	Diptera	Empididae			94.81	Published	1	TCTTTCATCAGGAATTGCCCATGGAGGAGCTTCTGTGGATTTAGCCATTTTTTCTTTGCATTTGGCAGGTATTTCTTCTATTTTAGGAGCTGTAAATTTTATTACAACAGTAATTAATATACGAACCCCTGGTATTTCATTT	0	0	0	0	0	0	0	0	0	0	0	0	0	0	0	42	0	0	0	0	0	0	0	0	0	0
OTU_1251	Arthropoda	Insecta	Diptera	Chironomidae			94.81	Private	3	TTTATCTTCTGGAATTGCTCACGCAGGGGCTTCTGTAGACTTAGCTATTTTTTCTCTTCACTTAGCAGGTATTTCTTCTATTTTAGGAGCAGTAAATTTTATTACAACAGTAATTAATATACGTTCTGAAGGAATTACCTTA	0	0	0	0	0	0	0	0	0	45	0	0	0	0	0	0	0	0	0	0	0	0	0	0	0	0
OTU_1253	Heterokontophyta	Oomycota					84.55	Published		ATTATCTGGTTTAAAAGGACATACTTCACCAGCAGTTGATTTAGCTATTTTTAGTTTACATATTGCAGGTATTTCATCATTATCAGGTGCAATTAATTTTGTATCAACTATTGTTAATATGCGAATGGCAGGTTTATATTGG	0	0	0	0	0	0	0	0	0	0	24	0	0	0	0	0	0	0	0	0	0	0	0	0	0	0
OTU_1257	Arthropoda	Insecta	Diptera	Dolichopodidae			91.79	Published		ATTAGCAGCAGGAATTGCACATAGTGGAGCCTCTGTAGATTTAGCAATCTTTTCACTCCATTTAGCTGGAATTTCATCTATTTTAGGTGCCGTAAATTTTATTACAACCGTTATTAATATACGATCAACCGGAATTACATTT	0	0	0	0	0	0	0	0	0	0	0	0	46	0	0	0	0	3	0	0	0	0	0	0	0	0
OTU_1259	Arthropoda	Diplopoda	Glomerida	Glomeridae	Protoglomeris		97.78	Private	3	TTTAGCAAGAGGAATTGCACATGCTGGAAGTTCAGTGGATTTTACAATTTTTTCTTTACATTTAGCAGGAGCTTCTTCTATTTTAGGAGCAATTAATTTTATTACTACTATTTTAAATATACGAACTAGTGGAATATTATTG	0	0	0	0	0	0	0	0	0	12	0	3	0	0	0	2	0	0	0	0	0	0	0	0	0	38
OTU_1260	Arthropoda	Insecta	Trichoptera	Rhyacophilidae	Rhyacophila		97.78	Published	4	ACTATCATCTAACATCGGACATAATGGTAGATCAGTAGATCTAACTATTTTTTCCCTTCATTTAGCAGGAGTTTCATCAATTTTAGGGGCAATTAATTTTATTACTACAGTAATTAATATACGTTCAAAAGGAATATCATTA	0	0	0	0	0	0	0	0	8	5	0	31	0	0	0	2	0	0	8	0	0	0	0	0	0	4
OTU_1263	Annelida	Clitellata	Crassiclitellata	Lumbricidae	Octolasion	Octolasion tyrtaeum	100	Published		CTTATCAAGAAATTTAGCCCATGCAGGACCCTCAGTAGATCTCGCCATTTTCTCACTTCATTTAGCAGGTGCATCATCAATTCTTGGCGCAATTAACTTCATTACAACAATTATCAATATGCGATGAAATGGTCTACGATTA	0	0	0	0	0	0	0	0	24	0	0	0	0	0	0	0	0	0	0	0	0	0	0	0	0	0
OTU_1264	Porifera	Demospongiae					81.48	Published	2	ATTATCTTCAATAGAGTTTCATTCTGGTAGTTCTGTTGATTTAGCTATTTTTAGTTTACATTTAGCCGGGATTTCATCTTTATTGGGTGCTATTAATTTTATTACAACAATTATAAATATGCGAACACCTAGAATGACTTGG	0	30	0	0	0	0	0	0	0	0	0	0	0	0	0	0	0	0	0	0	0	0	0	0	0	0
OTU_1267	Arthropoda	Insecta	Diptera	Chironomidae			93.5	Private	2 3	TCTTTCTTCAGGAATTGCTCATGCGGGTGCATCTGTTGATTTAGCAATTTTTTCTCTTCATTTAGCTGGTATTTCATCAATTTTAGGAGCAGTAAATTTTATTACTACTGTTATTAATATGCGGTCTGGGGGAATTACTTTA	0	0	0	0	0	0	0	0	0	0	0	937	0	0	0	0	0	0	0	0	0	0	0	0	16	263
OTU_1268	Arthropoda	Insecta	Hymenoptera				85.19	Private	3	ATTAGCTACATATGGTCATATAGGATCAATTTCTGTAGATTTGGCTATATTTAGTTTACATATTGCGGGTATTTCTTCAATTGCAGGTGCAATTAATTTTATGACAACGATTGTTAATATGAGACGTTATAGTTTAAAATTT	45	0	0	0	0	0	0	0	0	0	0	0	0	0	0	0	0	0	0	0	0	0	0	0	0	0
OTU_1269	Arthropoda	Insecta	Diptera	Syrphidae	Riponnensia	Riponnensia splendens	100	Private	2	TTTATCGGCAAATATTGCTCATAGAGGAGCATCTGTAGACTTAGCAATTTTTTCATTACATTTAGCTGGTATATCTTCTATTTTAGGAGCCGTAAATTTCATTACTACTGTAATTAATATACGATCTACAGGAATTACTTAT	0	0	0	0	0	0	0	0	40	0	0	0	0	0	0	0	0	0	0	0	0	0	0	0	0	0
OTU_1270	Arthropoda	Insecta	Diptera				85.27	Published	1 2	ACTATCTTCCACTTTATCACACTCAGGGGCATCAGTTGACTTAACAATTTTCAGTCTCCACTTAGCGGGTGTTTCTTCAATTTTAGGTGCAATCAATTTTATTACTACCATCATTAATATGCGAACCCCAGGGATAACATGG	0	51	0	0	0	0	0	0	0	0	0	0	0	0	0	0	0	0	0	0	0	0	0	0	0	0
OTU_1271	Rhodophyta	Florideophyceae					80.3	Early-Release	2 3	TTTAAGTTCAATTTTAGGCCATCCTGGTGCTTCTGTGGATTTAGCTATTTTTAGTTTACATTTAGCAGGTATTTCTTCATTAGCTGGTGCAATAAATTTTATTGTTACTATTACAAATATGCGTTGTCCCGGTATGGATGAA	0	0	0	0	0	0	0	0	0	0	0	0	0	0	0	0	0	0	0	0	0	0	52	0	0	0
OTU_1272	Arthropoda	Insecta	Diptera	Mycetophilidae	Mycetophila	Mycetophila marginata	100	Early-Release		ACTTTCATCAACTATTGCACATGCTGGATCTTCAGTAGATTTAACTATTTTTTCTTTACATTTAGCTGGTATTTCATCAATTCTTGGAGCTATTAATTTCATTACAACAATTATTAATATACGAGCTCCAGGAATAACTTTT	0	0	0	0	0	0	0	0	0	0	0	47	0	0	0	0	0	0	0	0	0	0	0	0	0	0
OTU_1273	Arthropoda	Insecta	Hymenoptera	Tenthredinidae	Cladius	Cladius ulmi	100	Published	2	TTTATCTAATAGAATTTCCCATGCAGGGGCATCTGTTGATCTAACAATTTTTTCTCTTCATTTAGCAGGAATTTCATCAATCCTTGGAGCTATTAATTTTATTTCAACAATAATTAATATACGAGTAAAAGGAATAAGATTT	0	0	0	0	0	0	0	0	32	0	0	0	0	0	0	17	0	0	0	0	0	0	0	0	0	0
OTU_1275	Mollusca	Gastropoda					77.78	Published	2	ATTAAGTGCATTAGCATCGGATGGCTCAGTAGATTTCGCAATTTTTAGTTTACATTTAGCAGGTATATCATCATTAATGGGTGCTATTAATTTTATTGCTACTGTGTTAAATATGCGTGTACCAGGATTAAAAATG	0	0	0	0	0	0	0	0	0	0	0	0	0	0	0	0	0	0	0	0	0	0	171	0	0	0
OTU_1276	Arthropoda	Insecta	Diptera	Chironomidae			91.67	Published	1	TATCCTCCAGAATTGCTCATGCAGGAGGTTCGGTAGATTTAGCGATTTTTTCTTTACATTTAGCTGGTATTTCTTCTATTTTAGGTGCAGTAAATTTTATTACAACTGTTATTAATATACGTTCTAACGGTATTACCTTA	0	0	0	0	0	0	0	0	0	0	0	0	0	0	0	52	0	0	0	0	0	0	0	0	0	0
OTU_1277	Arthropoda	Insecta	Coleoptera	Scarabaeidae	Esymus	Esymus pusillus	100	Private		TTTATCCTCAAATATTGCTCATAGAGGAGCATCGGTAGATTTAGCTATTTTCAGACTACATTTAGCCGGAATTTCTTCAATTTTAGGAGCAGTAAATTTTATTACTACTGTAATTAATATACGATCTCCTGGATTAACATTT	0	0	0	0	0	0	0	0	40	0	0	0	0	0	0	0	0	0	0	0	0	0	0	0	0	0
OTU_1283	Arthropoda	Insecta	Coleoptera	Cerambycidae	Grammoptera	Grammoptera ruficornis	100	Published		TCTCTCTTCAAATATTGCCCATGGGGGATCTTCTGTTGATTTAGCTATCTTCAGCCTACATTTAGCTGGAATTTCATCAATTTTAGGAGCAGTAAATTTTATTACAACAGTAATTAATATACGACCCACAGGTATAAGTCTA	0	0	0	0	0	0	0	0	33	0	0	0	0	0	0	0	0	0	0	0	0	0	0	0	0	0
OTU_1289	Arthropoda	Copepoda	Harpacticoida				85.93	Private	1 2	TCTTAGAAGGAATATTGCGCATAGGGGTGCCTCAGTAGATTTTGCTATTTTTTCTTTACATTTAGCGGGTATTTCTTCTCTATTGGGAGCGGTGAATTTTATTAGAACATTAGGTAATTTACGGTCATTTGGAATGTTGTTG	0	0	0	0	0	0	25	0	0	0	0	0	0	0	0	0	0	0	0	0	0	0	0	0	0	0
OTU_1290	Arthropoda	Insecta	Diptera	Dixidae	Dixa		95.56	Private	3	TTTATCCTCAACTATTGCTCATGCCGGGGCTTCAGTTGATTTAGCTATTTTTTCTTTACATTTAGCTGGAATTTCATCTATTTTAGGGGCTGTAAATTTTATTACGACAGTAATTAATATACGATCTCACGGAATTACATTT	0	0	0	0	0	0	10	0	0	0	0	0	0	0	0	0	0	0	0	0	0	0	0	5	5	33
OTU_1292	Arthropoda	Insecta	Diptera	Dolichopodidae			94.07	Published	2	TTTATCATCAGGAATTGCCCACGGAGGAGCTTCAGTAGATTTAGCAATTTTTTCTCTTCATTTAGCGGGTATTTCTTCTATTTTAGGAGCAGTAAATTTTATTACTACTATCATTAATATACGATCAACAGGAATTTTATTC	0	0	0	0	0	0	0	0	0	0	0	0	0	0	0	0	0	0	0	1087	0	0	0	0	0	0
OTU_1296	Arthropoda	Insecta	Diptera	Heleomyzidae	Suillia	Suillia humilis	100	Published		TTTATCATCTGGAATCGCCCATGGAGGAGCTTCTGTTGATTTAGCAATTTTCTCATTACATTTAGCTGGAATCTCCTCTATTTTAGGAGCAGTAAATTTTATTACTACTGTAATTAATATACGATCAACAGGAATTACTTTT	0	0	0	0	0	0	0	0	0	0	0	0	0	0	0	0	0	0	0	0	0	0	0	30	0	0
OTU_1300	Arthropoda	Insecta	Coleoptera	Silphidae	Oiceoptoma	Oiceoptoma thoracicum	100	Private		ACTGTCCTCTAATATTGCCCATAGCGGTTCTTCTGTAGATTTAGCCATTTTTAGGCTTCATCTAGCTGGTATTTCTTCAATTCTTGGAGCTGTAAATTTTATTACTACAATCATCAATATACGATCTTCTGGAATAACATTT	0	0	0	0	0	0	0	0	0	0	0	0	0	0	0	26	0	0	0	0	0	0	0	0	0	0
OTU_1302	Arthropoda	Insecta	Coleoptera	Dytiscidae	Deronectes	Deronectes costipennis	100	Private	3	CCTTTCTTCAGGTATTGCTCATAGAGGGGCATCAGTAGATTTAGCAATTTTTAGATTACACTTAGCGGGAATTTCCTCAATTTTAGGGGCCGTAAATTTTATTACTACCATTATTAATATACGATCTATTGGAATAACATTT	0	0	0	0	0	0	7	0	0	0	0	0	0	0	0	0	0	0	0	0	0	0	0	0	46	0
OTU_1306	Arthropoda	Insecta	Diptera	Tipulidae	Tipula	Tipula repanda	99.26	Published		CTCTCAGCGGGCATTGCACATACTGGGGCTTCAGTAGATTTAGCAATTTTTTCATTACATTTAGCTGGAATTTCTTCAATTTTAGGAGCAGTAAATTTTATTACTACTGTAATTAATATACGATCAAGAGGAATCACCTTA	0	0	0	0	0	0	0	0	32	0	0	0	0	0	0	0	0	0	0	0	0	0	0	0	0	22
OTU_1307	Arthropoda	Insecta	Trichoptera	Rhyacophilidae	Rhyacophila	Rhyacophila adjuncta	99.26	Published	2	TTTATCTTCAAATATTGGCCATAATGGAAGATCTGTAGATTTAACAATTTTTTCTTTACATTTAGCAGGAGTGTCATCAATTTTAGGAGCAATTAATTTCATTACAACAGTAATTAATATACGATCTAAAGGAATATCTATA	0	0	9	0	0	0	0	0	0	0	0	0	0	0	0	2	0	0	0	0	0	0	0	0	0	0
OTU_1308	Arthropoda	Insecta	Plecoptera	Leuctridae	Leuctra	Leuctra aurita	100	Published		TTGCAGCAGCTGGTATTGCCCATGCTGGAGCTTCAGTTGACCTTGCTATTTTTTCATTACACTTAGCAGGAGTATCTTCAATCCTCGGGGCTGTAAATTTTATTACCACAGTAATTAACATACGATCAAATGGAATAACACTA	0	0	0	0	0	0	1112	0	0	105	0	216	0	0	0	49	0	0	0	0	0	0	0	1247	566	141
OTU_1312	Arthropoda	Insecta	Diptera	Agromyzidae	Liriomyza	Liriomyza flaveola	100	Private		TTTATCTTCAATTATTGCTCATGGAGGAGCTTCCGTTGATTTAGCTATTTTTAGTCTTCACTTAGCCGGAATTTCTTCTATTCTAGGAGCCGTAAATTTTATCACAACTATTATTAACATGCGGTCTACTGGAATCACTTTT	0	0	0	0	0	0	0	0	0	0	0	0	0	0	0	0	0	0	0	0	0	0	0	0	0	2
OTU_1316	Rhodophyta	Florideophyceae					79.67	Private	2 3	GTTATCAGCAATTGAAGCTCACCCAACACCATCTGTTGATTTCGCAATTTTTAGTTTACATTTAGCCGGAGCATCCTCACTTGCCGGATCTGTTAATTTTATTTCAACAATTTGAAATATGCGTGCTCGCGGAATGCGAATG	0	0	0	11	0	0	0	0	8	0	0	0	0	0	0	3	0	0	0	0	0	0	0	0	0	0
OTU_1317	Arthropoda	Insecta	Trichoptera	Rhyacophilidae	Rhyacophila	Rhyacophila pongensis	99.26	Published		TTTATCATCTAATATTGGTCATACAGGAAGTTCAGTAGATATCACCATTTTTTCCCTCCATCTCGCTGGAATTTCCTCAATTCTAGGTGCAATTAATTTTATTACTACTGTCATTAATATACGATCAAAAGGAATAACTTTA	0	0	0	0	0	0	0	0	0	14	0	0	0	0	0	0	0	0	0	0	0	0	0	19	0	0
OTU_1318	Arthropoda	Insecta	Coleoptera	Carabidae	Pterostichus	Pterostichus madidus	99.26	Published		CCTCTCATCAGGTATTGCCCATGCAGGAGCTTCAGTTGATTTAGCTATTTTTAGTTTACATTTAGCTGGGATTTCTTCTATTTTAGGAGCTGTAAATTTTATTACTACAATTATTAATATACGATCTATAGGAATAACATTT	0	0	0	0	0	0	0	0	0	0	0	0	0	0	0	14	0	0	0	0	0	0	0	0	0	0
OTU_1320	Cnidaria	Scyphozoa					80.74	Published	2	TTTATCATCTATAGAATTCCACTCTGGAGCATCTGTAGATTTAGCTATATTCAGCTTACATTTAGCCGGAATTTCGTCTATCTTAGGGGCTATGAATTTTATTACAACGATTTTAAATATGAGAGCACCTGGAATGACTATC	0	0	0	3	2	0	0	0	0	0	0	0	0	0	2	0	0	0	0	0	0	0	0	7	0	0
OTU_1321	Arthropoda	Insecta					82.72	Private	2	TTTAAGTTCCTTAGAAGGGCACAATAGTGCAAATGTGGACTTTGTAATTTTTTCTCTACACCTAGCAGGGGTATCTTCGATTATAGGTTCATTAAACTTTTTAGTGACTATTATCCTGTGTCGTCCACTAATTATAAATTAT	0	0	0	0	0	0	0	4	27	32	9	0	0	0	7	16	0	0	0	0	0	0	0	0	0	0
OTU_1322	No Match	No Match	No Match	No Match	No Match	No Match				AGCGCGGCGTTGGTGCCAGCATCCAGCAGATTGGCGCGCGTGTCGCTGGCCAGCGTGCCTGCGCCCACGTTGACGGTGAGCGTGTTCGTCTCGTCGAACACGTTGCTCCCGCTCCAGGTGGCGAGCGTGGTAGTGCAGG	0	0	4	0	0	0	0	0	0	0	0	0	0	0	0	0	0	0	0	0	0	0	0	0	0	0
OTU_1323	Arthropoda	Copepoda	Cyclopoida				85.19	Published		TTAAGAAGTAATATCTCCCATGGGGGCGCCTCAGTAGACTACGCGATTTTTTCCTTACACTTAGCGGGAGTCTCTTCTATCTTAGGGGCTGTAAATTTTATTAGGACCCTAGGGAATATACGTACTTTTGGAATATTTTTA	0	0	0	0	0	0	0	0	0	0	0	0	0	0	0	0	0	0	0	0	0	41	0	0	0	0
OTU_1326	Arthropoda	Insecta	Diptera	Chironomidae	Diamesa	Diamesa tonsa	98.52	Published		TCTTTCTTCGGGAATTGCTCATGCTGGAGCTTCTGTAGATTTAGCTATTTTCTCTTTACATTTAGCAGGTATTTCCTCTATTTTAGGGGCAGTAAATTTTATCACAACAGTAATTAATATACGTTCAAGTGGAATTACTTTA	0	0	0	0	0	0	0	0	321	17	161	0	70	115	148	63	190	5	491	0	0	0	0	0	0	0
OTU_1334	Arthropoda	Insecta	Diptera	Stratiomyidae	Chorisops		95.56	Private		TTTATCTGCTAGAATTGCTCATGGGGGGGCTTCAGTTGATTTAGCTATTTTTTCTTTACATTTAGCTGGAATTTCTTCTATTTTAGGAGCTGTAAATTTTATTACAACTGTAATTAATATACGTTCAACAGGAATTACATTT	0	0	0	0	0	0	17	0	0	0	0	0	0	0	0	0	0	0	0	0	0	0	0	0	0	0
OTU_1338	Cnidaria	Hydrozoa					81.3	Published	2	TTTATCTAGCTTACAAGGACATCCAGGACCTTCTGTAGACTTTGCTATTTTTAGCCTGCATTTAGCAGGTGCTTCTTCTATAATGGGAGCTATTAATTTCATTGTTACCATTTTTAATATGCGTGCTCGCGGCTTATTTAT	0	0	0	0	0	0	0	0	0	0	0	0	2	0	0	0	0	0	0	0	0	0	0	0	0	0
OTU_1339	Arthropoda	Insecta	Plecoptera	Leuctridae	Leuctra		97.04	Published		GCTAGCAGCAGGTATTGCTCATGCTGGAGCTTCAGTTGATCTCGCTATTTTTTCTTTACATTTAGCCGGGGTCTCTTCAATCTTAGGGGCAGTGAATTTTATTACCACAGTGATTAATATACGATCAAATGGTATAACATTA	0	0	0	0	0	0	0	0	0	0	0	0	0	0	0	0	0	0	0	0	0	0	0	37	0	0
OTU_1341	Arthropoda	Insecta	Diptera	Ceratopogonidae	Dasyhelea	Dasyhelea incisurata	100	Published		ATTAGCTAGTAATATTGCGCATAGTGGTTCATCTGTTGATTTAGCAATTTTTTCTCTACATTTAGCAGGAATTTCTTCTATTTTAGGGGCTGTTAATTTTATCACCACAATTATTAATATACGTTCAAGAGGAATTACATTT	0	0	0	0	0	0	0	0	0	0	0	0	0	0	0	0	0	0	0	0	0	36	0	0	0	0
OTU_1343	Arthropoda	Insecta	Diptera	Syrphidae	Syrphus	Syrphus torvus	100	Published	1	TCTTTCTGCTAGTATTGCACATGGAGGAGCTTCTGTTGATTTAGCTATTTTTTCTCTTCATTTAGCAGGAATATCTTCAATTTTAGGAGCAGTAAATTTTATTACAACAGTAATTAATATACGTTCTAGTGGACTTACTTAT	0	0	0	0	0	0	0	0	10	5	0	0	0	0	0	0	0	0	0	0	0	0	0	0	0	0
OTU_1347	Arthropoda	Copepoda	Cyclopoida	Cyclopidae	Acanthocyclops		96.3	Published	4	TCTTAGAAGAAATGTGTCTCATTCAGGGGCGTCTGTAGATTACGCAATTTTTTCTCTTCACCTAGCTGGGGTATCTTCAATTTTGGGAGCTGTAAATTTTATTAGGACTTTAGGAAACATGCGTACTTTTGGTATATTCTTA	0	0	0	0	0	0	0	0	0	0	0	0	0	0	0	0	0	0	0	0	0	373	0	0	0	0
OTU_1348	Arthropoda	Insecta	Diptera	Phoridae	Megaselia	Megaselia ruficornis	100	Published		TTTATCTTCTAGAATTGCCCATAGTGGTGCATCAGTTGATCTAGCTATTTTCTCTCTTCATTTAGCAGGTATTTCTTCTATTCTTGGAGCTGTAAATTTTATTACAACTATTATTAATATACGATCTTCAGGAATTACATTT	0	0	0	0	0	0	0	0	0	21	0	0	0	0	0	0	0	0	0	0	0	0	0	0	0	0
OTU_1350	Arthropoda	Insecta	Diptera	Chironomidae			92.42	Published	1	TATCAGCCAGAATTGCTCATAGAGGAGCTTCAGTAGACTTAGCAATTTTTTCTTTACATTTAGCAGGTATTTCTTCAATTTTAGGCTCCGTAAATTTTATTACAACAGCTATTAATATGCGTTCAAATGGGATTACACTA	0	0	0	0	0	0	0	0	12	0	0	0	0	0	0	0	0	0	0	0	0	0	0	0	0	0
OTU_1351	Arthropoda	Insecta	Diptera	Chironomidae	Orthocladius		97.78	Published		GTTATCTTCAGGAATTGCCCACGCAGGTGCTTCAGTAGACCTAGCTATTTTTTCTTTACATTTAGCAGGAATTTCTTCTATTCTAGGGGCAGTTAATTTTATTACTACAGTAATTAATATACGATCAAATGGTATTACTTTA	0	0	0	0	0	0	0	604	486	114	168	0	0	0	328	61	24	35	91	0	0	0	0	0	0	0
OTU_1363	Arthropoda	Insecta	Hymenoptera	Tenthredinidae	Rhogogaster	Rhogogaster punctulata	100	Published		TCTATCAAACAACATATCCCATGCAGGGGCATCTGTAGATTTAACTATTTTTTCCCTACATCTAGCAGGAATTTCATCTATTTTAGGAGCTATCAATTTTATTTCAACAATAATTAATATACGAGTAAAAGGAATAAATTTT	0	0	0	0	0	0	0	0	0	0	0	0	0	0	0	0	0	0	0	0	0	0	0	0	48	0
OTU_1366	Annelida	Clitellata	Enchytraeida	Enchytraeidae	Cognettia		97.73	Published	2	CTTATCTTCAAATATAGCTCATGCTGGCCCATCTGTTGATTTAGCAATTTTTTCACTTCATCTAGCAGGTGCCTCCTCAATTTTAGGTGCAGTGAACTTTATCACTACAGTTATTAATATACGAATAAAAGGTATACAATTA	0	0	0	0	0	0	0	0	0	0	0	12	0	0	0	0	0	0	0	0	0	0	0	0	0	0
OTU_1369	Arthropoda	Insecta	Diptera	Tabanidae	Chrysops	Chrysops vittatus	99.26	Published	2	TTTATCAGCTGCTATTGCTCATGGAGGAGGATCAGTTGATTTAGCAATTTTTTCTTTACATTTAGCTGGAATTTCATCAATTTTAGGAGCTGTAAATTTTATTACAACAGTAATTAATATACGATCAACAGGAATTACATTT	0	0	0	0	0	0	0	0	0	0	0	0	0	0	0	0	0	0	0	0	0	0	0	0	17	0
OTU_1370	Arthropoda	Insecta	Diptera	Empididae	Chelifera	Chelifera precabunda	99.26	Private		ACTATCTTCAACAATTGCCCATAGAGGAGCTTCAGTCGATCTAGCAATTTTTTCACTTCATTTAGCTGGAATTTCTTCTATTTTAGGAGCTGTAAATTTTATTACTACAGTCATTAATATACGATCAACTGGAATTACTTTT	0	0	0	0	0	0	0	0	0	0	0	0	0	0	0	0	0	0	0	0	0	0	0	36	0	0
OTU_1371	Heterokontophyta	Oomycota					81.82	Published	2	TTTATCAAGCATTGAAAGTCATTCAGGAGGTTCAGTTGATCTTGCTATTTTTAGTTTACATTTAGCAGGAGTTTCATCATTATTAGGAGCTATTAATTTTATAACTACAATTTATAATATGAGATTACCTAATATGACATGG	0	0	0	0	0	0	0	0	0	0	0	2	0	39	0	0	0	0	0	0	0	0	0	0	0	0
OTU_1373	Arthropoda	Insecta	Coleoptera	Cantharidae			91.47	Published		ACTTTCTGCTAATATTGCCCACAGAGGTCCTTCTGTTGACCTAGCCATTTTTAGTCTTCATATAGCTGGAATTTCTTCTATTCTGGGAGCTGTAAATTTTATTTCAACTATTATAAATATAAAACCTCCAAGAATAAAGTTT	0	0	0	0	0	0	0	0	31	0	0	0	0	0	0	0	13	0	0	0	0	0	0	0	0	0
OTU_1390	Arthropoda	Copepoda					84.44	Private	3	TTTGAGGAGCAATGTGGCGCATAGTGGGGCGTCTGTAGATTTTGCAATTTTTTCTTTGCATTTAGCGGGTATTTCTTCGCTTCTTGGGGCAGTAAACTTTATTAGAACGCTAGGAAATTTACGAGTTTTAGGGATGTTGTTA	0	0	0	0	0	0	0	0	0	0	0	0	28	0	0	0	0	0	0	0	0	0	0	0	0	0
OTU_1393	Arthropoda	Insecta	Ephemeroptera	Ephemerellidae			97.04	Private	3	TTTAGCCTCTGGAATGGCTCACGCCGGGGCTTCTGTAGATTTAGCCATTTTCTCTCTACATTTAGCCGGGGTTTCTTCTATTCTTGGGGCAGTAAATTTTATTACTACCACAATTAATATACGAACTAGAGGTATAACTATG	0	0	0	0	0	0	0	0	0	0	0	2	0	0	0	10	0	0	0	0	0	0	0	0	0	14
OTU_1396	Arthropoda	Insecta	Diptera	Tabanidae	Hybomitra	Hybomitra distinguenda	99.22	Early-Release	2	TCTATCAGCTGCAATTGCTCATGGAGGAGGATCAGTTGATTTAGCAATTTTCTCTTTACATTTAGCAGGAATCTCTTCTATTTTAGGAGCTGTTAATTTTATTACTACTGTAATTAATATACGATCAACAGGAGTTACCTTT	0	0	0	0	0	0	0	0	0	0	0	0	0	0	0	3	0	0	0	0	0	0	0	0	0	0
OTU_1398	Arthropoda	Insecta	Diptera	Piophilidae	Stearibia	Stearibia nigriceps	100	Private		TTTATCTTCTGTAATTGCACATGGAGGAGCTTCTGTAGATTTAGCTATTTTCTCTTTACATCTTGCTGGAATTTCTTCAATTTTAGGAGCTGTAAATTTTATCACGACTGTAATTAACATACGATCTACAGGAATTACATTT	0	0	0	0	0	0	0	0	16	0	0	0	0	0	0	0	0	0	0	0	0	0	0	0	0	0
OTU_1400	Arthropoda	Insecta	Hemiptera	Cicadellidae			99.26	Published		TCTTTCTTCTAATATCGCACATTCTGGGGCAAGAGTTGATTTAGCAATTTTCTCGCTCCATTTAGCTGGTATTTCGTCTATTCTTGGGGCAGTAAATTTCATTACTACTGTAATTAATATACGATCAGCTAATTTAACACTA	0	0	0	0	0	0	0	0	0	0	0	0	0	0	0	0	0	0	0	0	0	0	0	31	4	0
OTU_1402	Arthropoda	Insecta	Diptera	Empididae	Dryodromia	Dryodromia testacea	99.26	Private	3	TCTATCTTCAGTAATTGCTCATGGAGGGGCATCTGTTGATTTAGCTATTTTTTCACTTCATTTAGCAGGTATTTCCTCTATTTTAGGAGCTGTAAATTTTATTACAACTGTAATTAATATACGATCTACAGGAATTACTTTT	0	0	0	0	0	0	0	0	0	0	0	0	0	0	14	0	0	0	21	0	0	0	0	0	0	0
OTU_1403	Arthropoda	Collembola	Entomobryomorpha				85.93	Published	1	TTTAGCGAGGGGAATTGCTCATGCTGGGGCATCAGTAGACCTTTCCATTTTTAGTTTACATCTTGCAGGTGCCTCCTCTATTTTGGGAGCAATTAACTTCATTACTACCATTATCAACATGCGGACACCTGGAATATCTTGA	0	0	0	0	0	0	0	0	0	0	0	0	0	0	0	0	0	0	0	0	0	0	0	18	0	0
OTU_1409	Arthropoda	Insecta	Diptera	Stratiomyidae			94.81	Published	4	TTTAGCCGCGGGAATTGCTCATAGTGGAGCTTCTGTAGATCTTGCTATCTTCTCCCTTCATTTAGCAGGGATCTCCTCTATTTTAGGAGCTGTAAATTTTATTACAACAGTTATTAACATACGTTCTACAGGGATTACATTT	0	0	0	0	0	0	0	0	0	13	0	0	0	0	0	0	0	0	0	0	0	0	0	0	0	0
OTU_1412	Arthropoda	Insecta	Hemiptera	Cicadellidae	Alnetoidia	Alnetoidia alneti	100	Private	2	CCTTTCAGCGAATATTGCTCATTCAGGGGCAAGTGTCGATTTAGCAATTTTCTCTTTACATTTAGCAGGTATTTCATCTATTCTAGGTGCAGTAAATTTTATTACTACAGTGATTAATATACGATCAGCATATTTAACATTA	0	0	0	0	0	0	0	0	0	0	0	0	0	0	0	0	0	0	0	0	0	0	0	0	42	4
OTU_1415	Arthropoda	Insecta	Lepidoptera	Crambidae	Chrysoteuchia	Chrysoteuchia culmella	100	Published		CCTTTCATCTAATATTGCTCATGGAGGAAGATCAGTTGATTTAGCTATTTTTTCTCTTCATTTGGCTGGAATTTCCTCAATTCTAGGAGCTATCAATTTTATTACTACAATTATTAATATACGAATTAATGGTTTATCATTT	0	0	0	0	0	0	0	0	0	0	0	0	0	0	0	0	0	0	0	0	0	0	0	0	45	0
OTU_1418	Annelida	Clitellata	Enchytraeida	Enchytraeidae	Cernosvitoviella	Cernosvitoviella aggtelekiensis	98.48	Private		ATTGTCAAGAAATTTAGCTCATGCTGGGCCGTCTGTTGATTTGGCTATTTTTTCTTTACATTTAGCGGGGGCTTCTTCTATTTTAGGTGCTGTTAATTTTATTACTACATTTATTAATATGCGTTGACAGGGATTGCGCTTA	0	0	0	0	0	0	0	0	0	0	11	0	0	0	0	0	0	0	0	0	0	0	0	0	0	0
OTU_1423	Arthropoda	Collembola					79.82	Private	2 3	TCTTAGCTCTGTTCCTGCCCACACTGGCCCTGCAGTTGATTTGGCTATTTTTAGTCTACACATTGCCGGCGCTTCTTCAATTGCTGGTGCTATTAATTTCATTGTTACTATTATGAATATGCGTGCTCCAGGTATGAGCTAT	0	0	0	0	0	0	0	0	0	0	0	0	0	0	0	7	0	0	0	0	0	0	0	0	0	0
OTU_1425	Arthropoda	Insecta	Diptera	Chironomidae	Bryophaenocladius	Bryophaenocladius subvernalis	99.26	Published	2	TCTTTCTTCAGGAATTGCTCATGCAGGAGGATCTGTTGATCTTGCTATTTTTTCTTTACACTTAGCAGGAATCTCTTCTATTTTAGGAGCTGTAAATTTTATTTCTACAATTATTAATATACGCTCTGAAGGGATTTCTCTT	0	0	0	0	0	0	0	0	4	0	0	0	0	0	0	0	0	0	0	0	0	0	0	0	0	0
OTU_1428	Arthropoda	Insecta	Diptera	Chironomidae	Cladotanytarsus	Cladotanytarsus pallidus	100	Private	2	TTTATCCTCAAATATTGCACATAGAGGAGCTTCTGTTGATTTAGCTATTTTTTCCCTTCACTTAGCTGGAATCTCATCCATTTTAGGGTCTGTAAACTTCATTACTACAGCAATTAACATACGAAGAAATGGAATTACACTA	0	0	0	0	0	0	0	37	0	0	0	0	0	0	0	0	0	0	0	0	0	0	0	0	0	0
OTU_1430	Arthropoda	Insecta	Diptera	Lonchaeidae	Lonchaea	Lonchaea chorea	99.26	Published	2	TCTTTCCTCTGTAATTGCTCATGGAGGAGCTTCTGTCGATTTAGCAATTTTTTCATTACATCTAGCAGGAGTCTCTTCAATTTTAGGAGCAGTAAATTTTATAACAACAGTAATTAATATACGAGCTACAGGAATCACTTTT	0	0	0	0	0	0	29	0	0	0	0	0	0	0	0	0	0	0	0	0	0	0	0	0	0	0
OTU_1433	Arthropoda	Insecta	Diptera	Empididae	Empis		97.04	Published		CCTATCTTCTGGAATTGCTCATGGCGGAGCCTCAGTTGATTTAGCTATTTTTTCATTACACTTAGCAGGAATTTCATCAATTTTAGGAGCAGTTAATTTTATTACAACAGTAATTAATATACGATCTACTGGAATTACATTT	0	0	0	0	0	0	0	0	32	0	0	0	0	0	0	0	0	0	0	0	0	0	0	0	0	0
OTU_1437	Arthropoda	Insecta	Diptera	Chironomidae	Eukiefferiella		96.3	Published	1	TCTCTCATCTGGAATTGCTCATGCGGGAGCTTCTGTTGACTTAGCAATTTTCTCTCTTCACTTAGCTGGAATCTCCTCAATTTTAGGGGCAGTAAATTTTATTACAACAGTAATTAATATACGATCAGAAGGAATTACTTTA	0	0	0	0	1929	9	0	0	0	0	0	0	0	0	5	39	0	0	0	0	0	0	0	0	0	0
OTU_1439	Cnidaria	Hydrozoa					77.78	Published	2	GTTATCAGCAGGCTTAGCTCATTCAGGACCCAGTGTTGATATGGCTATATTTAGTTTACATATAGCAGGACTATCTTCATTATTTGGTGCTATAAATTTTATTACAACTGTTATAAACATGAGAGTACCTGGCATGTATTGG	0	0	0	0	0	0	0	0	0	0	0	0	0	0	0	0	0	0	0	31	0	0	0	0	0	0
OTU_1442	Arthropoda	Insecta	Diptera	Chironomidae			98.52	Private		TCTTTCTTCAGGTATTGCTCATGCCGGGGCATCTGTAGATTTAGCAATCTTTTCTTTACACCTAGCAGGAATTTCTTCTATTTTAGGGGCTGTAAATTTTATTACAACTGTTATTAATATGCGATCAGAAGGGATCTCCTTA	0	0	0	0	0	0	21	0	0	0	0	45	0	0	0	0	0	0	0	0	0	0	0	0	0	4
OTU_1448	Arthropoda	Insecta	Coleoptera	Carabidae	Abax	Abax parallelepipedus	100	Published		ACTTTCTTCTAATATTGCCCATAGAGGAGCCTCAGTTGACCTAGCTATTTTTAGTCTACATTTAGCTGGAATTTCTTCAATTTTAGGAGCTGTAAATTTTATTACTACAATTATCAATATACGATCTGTAGGAATAACTTTT	0	0	0	0	0	0	0	0	0	32	0	0	0	0	0	0	0	0	0	0	0	0	0	0	0	0
OTU_1451	Mollusca	Gastropoda					79.85	Published	2	TTTATCAACTAATTTAGGCCATTGTGGGTCTAGCGTGGATATGGCTATTTTTAGTTTACATTTGGCTGGTATTTCATCTTTATTAGGAGCTATAAATTTTATAACTACTATTATAAATATGTGAATATCGGGAATGTCTTGG	0	0	3	0	0	0	0	0	0	0	0	0	0	0	0	0	0	0	0	0	0	0	0	0	0	0
OTU_1454	Arthropoda	Collembola					81.82	Private	2	TTTATCAAGTATTGAAAGTCATTCTGGAGGTTCAGTTGATCTTGTTATTTTTAGTTTACATTTAGCTGGAGTTTCATCTTTATTAGGAGCTATTAATTTTATTACAACAATTTGTAATATGAGATTACCTAATATGACTTG	0	0	9	0	0	0	0	0	0	0	0	0	9	14	4	0	0	4	2	0	0	0	0	0	0	0
OTU_1455	Arthropoda	Collembola	Symphypleona				86.67	Early-Release		CCTAGCATCTAACATTTCACATGCTGGAGGATCGGTAGACCTCTCAATTTTTAGCCTTCACCTAGCGGGTGTTTCATCAATTTTAGGGGCAATTAATTTTATTACAACAATTATTAACATACGTTCCCCTGGTATAACTTGG	0	0	0	0	0	0	0	0	0	11	0	0	0	0	0	0	0	0	16	0	0	0	0	0	17	0
OTU_1456	Arthropoda	Insecta	Diptera	Simuliidae	Simulium	Simulium argyreatum	98.52	Private	2	GTTATCCTCTGGGATTGCCCATGCCGGAGCTTCCGTTGATTTAGCTATTTTTTCTTTACATTTAGCCGGAATTTCCTCTATTTTAGGGGCTGTAAATTTTATTACAACTATTATTAATATACGATCAAATGTAATTACTTTT	0	0	0	0	0	0	0	36	897	113	13	0	0	0	19	65	8	25	3	0	0	0	0	0	213	0
OTU_1457	Annelida	Clitellata	Tubificida	Naididae	Tubifex	Tubifex tubifex	100	Private		ACTAGCTAGAAACTTAGCACACTCTGGACCATCTGTAGACTTAGCTATCTTCTCACTACATTTAGCTGGTGTTGCATCAATCCTAGGAGCTATTAATTTCATTACTACAATAATTAACATGCGTTGAAAAGGTATACGCCTA	0	0	0	0	0	0	0	0	0	0	0	0	0	0	0	25	0	0	0	0	0	0	0	0	0	0
OTU_1461	Rotifera	Monogononta	Ploima				85.37	Published		ATTGTCAGATTCTAAATTCCATAGTGGTGTTTCAGTAGATATAGCAATTTTTAGTCTACATTTGGCAGGTGTCTCTTCTATTCTAGGTAGTATTAATTTTTTAACTACTATTATTTGTTGCCGTACTGCTTTAGGTTTCTCTTTA	0	0	0	0	0	0	0	0	0	0	0	0	0	7	7	0	0	0	13	0	0	0	0	0	0	0
OTU_1463	Arthropoda	Insecta	Coleoptera				85.93	Private	3	TCTTGCAGCCGAAACTGCTCATGCAGGACCTTCAGTTGACCTAGCTATTTTTTCTCTTCATCTTGCAGGTGTTTCTTCAATTTTGGGATCTGCAAATTTTATTACTACTATTATTAACATACGAACACCTGGAATAATCTTT	0	0	0	0	0	0	0	0	0	0	27	0	0	0	0	0	0	0	0	0	0	0	0	0	0	0
OTU_1473	No Match	No Match	No Match	No Match	No Match	No Match				GCTCCTAAGGCGTATGTACCACGCCGCCACAAACTAGTGGGGTGCACCACGGCAACTCGCGAGTCGCAAAACACGCCAAAACCTTTGGCGCGTGCATCATTGCAAATACCAACCAACAAACCATCGGCGTACGTGCCCCTA	0	0	26	0	0	0	0	0	0	0	0	0	0	0	0	0	0	0	0	0	0	0	0	0	0	0
OTU_1479	Arthropoda	Insecta	Diptera	Chironomidae	Chaetocladius		97.78	Published		TCTTTCCTCCGGAATTGCTCATGCAGGAGCTTCAGTTGACCTCGCTATTTTTTCCCTCCATTTAGCCGGAATCTCATCAATTTTAGGGGCAGTAAATTTTATTACGACTGTTATTAATATGCGCTCAGAAGGAATTACTTTT	0	0	0	0	0	0	18	0	0	0	0	0	0	0	0	0	0	0	0	0	0	0	0	0	0	0
OTU_1484	Arthropoda	Insecta	Diptera	Sphaeroceridae	Opacifrons	Opacifrons coxata	100	Published		TCTCTCATCTGGAATTGCTCATGGAGGAGCTTCAGTTGACTTAGCTATTTTTTCTTTACATTTAGCAGGAATTTCTTCTATTTTAGGGGCCGTAAATTTTATTACAACAGTAATTAATATACGATCTACAGGAATTACTTTT	0	0	0	0	0	0	0	0	0	0	0	0	0	0	0	23	0	0	0	0	0	0	0	0	0	0
OTU_1486	Annelida	Clitellata	Enchytraeida	Enchytraeidae	Mesenchytraeus		95.45	Early-Release		GCTATCTAGAAACCTGGCTCATGCCGGGCCATCTGTAGATCTAGCAATTTTCTCATTACACTTAGCCGGTGCCTCATCAATTTTAGGAGCCGTAAACTTCATTACGACAGTAATCAACATACGATGACAAGGGCTTCGACTA	0	0	0	0	0	0	0	0	0	0	0	3	0	0	0	0	0	0	0	0	0	0	0	0	0	0
OTU_1488	Arthropoda	Insecta	Hymenoptera	Tenthredinidae	Dolerus	Dolerus nigratus	100	Published	2	TTTATCAAGAAGAATTTCTCATGCTGGAGCATCAGTAGATATAACAATTTTTTCTCTTCATTTAGCAGGAATTTCTTCAATTTTAGGAGCTATTAATTTTATTTCAACTATAATTAATATACAAACTAAAGGTATAAATTTT	0	0	0	0	0	0	0	0	13	0	0	0	0	0	0	0	0	0	0	0	0	0	0	0	0	0
OTU_1490	Arthropoda	Arachnida	Trombidiformes	Eupodidae			94.81	Private	3 4	TTTATCAAGATATTTATTTCATGGTGGAGTATCAGTAGATTTAACAATTTTTTCTTTACATATAGCAGGAATTTCATCTATTTTAGGAGCTATTAATTTTATTACCACTATTTTAAATATACGAATAAAAATAATAATTTTT	0	0	0	0	0	0	0	0	0	0	0	0	0	0	0	0	0	0	0	0	0	0	0	9	0	0
OTU_1495	Arthropoda	Insecta	Diptera	Muscidae	Musca	Musca autumnalis	100	Published		TTTATCTTCAATTATTGCTCATGGAGGAGCTTCTGTTGATTTAGCTATTTTTTCATTACATTTAGCTGGAATTTCTTCAATTTTAGGAGCAGTAAATTTTATTACAACCGTAATTAATATGCGGGCTACTGGGATTACATTT	0	0	0	0	0	0	0	0	14	0	0	0	0	0	0	17	0	0	0	0	0	0	0	0	0	0
OTU_1498	Arthropoda	Insecta	Diptera	Phoridae	Megaselia	Megaselia vernalis	98.52	Private	3 4	CTTATCTTCTAGAATTGCTCATAGAGGAGCATCTGTTGATTTAGCTATTTTTTCTCTTCATCTAGCTGGAATCTCTTCTATTTTAGGAGCTGTAAATTTTATTACAACAATTATTAATATACGATCTTCAGGTATTTCTTTT	0	0	0	0	0	0	0	0	0	0	0	0	0	0	0	0	14	0	0	0	0	0	0	0	0	0
OTU_1502	Arthropoda	Arachnida	Mesostigmata				86.99	Published	4	TTTATCTAATAGAACTTTCCATAGTAGTCCTGCAGTAGATTTAACTATTTTCAGTCTTCATTTAGCTGGAATTTCTTCCATCATAGGGTCTATTAATTTTATTTGCACTATTCTAAATATACGCTTACACAAAATAAAATTT	0	0	0	0	0	0	0	0	0	0	33	0	0	0	0	0	0	0	0	0	0	0	0	0	0	0
OTU_1503	Arthropoda	Insecta	Diptera	Chironomidae			91.85	Published		TTTATCCTCAGGAATTGCCCATGCTGGAGCATCTGTTGATTTAGCTATTTTTTCTTTACATTTAGCAGGAATTTCATCAATTTTAGGGGCAGTAAACTTTATCACAACAGTGATTAATATGCGGTCGGAAGGAATTACTTTA	0	0	0	0	0	0	186	3	29	58	0	162	4	6	38	22	53	3	12	0	0	0	0	402	147	99
OTU_1504	Arthropoda	Copepoda	Harpacticoida	Canthocamptidae			93.94	Private	3 4	CCTGAGGAGCAATATTGCGCATAGGGGATCTTCAGTAGACTTTGCTATTTTTTCCCTTCATTTAGCTGGAATTTCCTCCTTATTAGGCGCTGTTAATTTTATTAGGACTTTAGGAAACTTGCGGTCATTTGGAATACTGCTT	0	0	0	0	0	0	0	0	0	0	8	0	0	0	0	0	0	0	0	0	0	0	0	0	2	0
OTU_1511	Arthropoda	Insecta	Diptera	Ephydridae	Scatella	Scatella tenuicosta	100	Early-Release	2	TCTATCTGGAGGAATTGCTCATGGAGGAGCCTCAGTTGACTTAGCTATTTTTTCTTTACATTTAGCAGGAATTTCTTCTATTTTAGGGGCAGTAAATTTTATTACAACAGTAATTAATATACGAGCTACAGGAATTACATTT	0	0	0	0	0	0	0	5	0	0	0	0	0	0	0	14	0	0	0	0	0	0	0	0	0	0
OTU_1515	Arthropoda	Arachnida					82.46	Published	2	ATTAAGTAGCCACTTAGGTCATCCAGGACCTGCTGTTGATATTGCTATTTTTAGTTTACATATTGCAGGTATTTCTTCTATATTAGGTACTATTAACTTTATTACAACTTTTTTAAATATGAGAACTGCGGGTATGACTTTT	0	0	0	0	0	0	0	0	0	0	0	0	0	0	0	0	0	0	0	0	0	37	0	0	0	0
OTU_1519	No Match	No Match	No Match	No Match	No Match	No Match				TTTGCCACGATCTGCGCATGGAGAACCTTTAGATATTGTTGGAATAGCACCCTGCCACCGGTCAGATAGCGGCTGTCCACAAGCGCTGTCTTGACCGTCAGATCGCTCGCCGCCATCTCAACACAGTCTGAGATCGTCC	0	0	10	0	0	0	0	0	0	0	0	0	0	0	0	0	0	0	0	0	0	0	0	0	0	0
OTU_1520	Heterokontophyta						80	Private	2 3	TTTATCTGCAATAGATTTTCATTCAGGCCCTGCTGTCGATTTAGCTATATTTAGTTTACATTTAGCTGGTATTTCTTCTTTATTAGGAGCAATCAATTTTATAACCACAATAATTAATATGAGAGCTTCTAATATGACTTGG	19	0	0	0	0	0	0	0	0	0	0	0	0	0	0	0	0	0	0	0	0	0	0	0	0	0
OTU_1523	Annelida	Clitellata	Crassiclitellata				88.64	Published	2	CCTTGCTAGAAATTTAGCACATGCAGGACCTTCTGTAGACATAGCAATTTTTTCCCTTCATCTAGCCGGTGCATCTTCTATTCTCGGAGCACTTAATTTTATTACAACAGTAATAAACATACGATGAAAAGGCATAAAGCTA	0	0	0	0	0	0	0	0	26	0	0	0	0	0	0	0	0	0	0	0	0	0	0	0	0	0
OTU_1527	Arthropoda	Insecta	Diptera	Chironomidae	Chironomus	Chironomus riparius	100	Published		TCTATCATCAGCAATTGCTCATAGAGGAGCTTCTGTTGACTTAGCTATTTTTTCTTTACATTTAGCTGGAATTTCATCAATTCTTGGATCAGTAAATTTTATTACTACAGTTATTAATATGCGAGCTAATGGTATTACACTT	0	0	0	0	0	0	0	0	0	0	0	0	0	0	0	43	0	0	0	0	0	0	0	0	0	0
OTU_1529	Arthropoda	Insecta	Diptera	Chironomidae	Heterotrissocladius		97.78	Private		TTTATCTTCAGGTATTGCCCATGCTGGAGGATCCGTTGATTTAGCAATTTTTTCTCTTCATTTAGCTGGTATCTCATCAATTTTAGGGGCAGTAAATTTTATTACAACAGTAATTAATATACGATCTAATGGAATTACTTTA	0	0	0	0	0	0	10	0	0	0	0	0	0	0	0	0	0	0	0	0	0	0	0	3	0	0
OTU_1532	Arthropoda	Insecta	Diptera	Muscidae	Musca	Musca domestica	100	Published	2	TTTATCATCAATTATTGCTCATGGTGGAGCTTCAGTTGATTTAGCTATTTTCTCTCTTCACTTAGCAGGAATTTCTTCAATTTTAGGAGCAGTAAATTTTATTACAACTGTTATTAACATACGATCAACAGGAATTACATTC	0	0	0	0	0	0	0	0	0	0	0	0	0	0	0	0	0	0	0	0	0	0	0	0	0	4
OTU_1537	Arthropoda	Insecta	Diptera	Mycetophilidae	Mycetophila	Mycetophila perpallida	100	Early-Release	1 2	ACTTTCATCTACTATTGCTCACGCCGGATCTTCAGTTGATTTAGCAATTTTTTCATTACACCTTGCTGGGATTTCATCAATTTTAGGAGCTATTAATTTTATTACTACAATTATTAATATACGAGCTCCTGGAATAACATTT	0	0	0	0	0	0	2	0	0	0	0	0	0	0	0	0	0	0	0	0	0	0	0	0	0	21
OTU_1538	Arthropoda	Insecta	Diptera	Simuliidae	Prosimulium	Prosimulium latimucro	100	Published		ACTATCCTCAGGAATTGCCCATGCCGGGGCTTCTGTTGATTTAGCAATTTTTTCTCTTCACCTAGCTGGGATTTCTTCAATTTTAGGGGCTGTAAATTTTATTACAACAATTATTAATATACGATCAAATGGTATTACTTTT	0	0	0	0	0	0	0	0	6	0	0	0	0	0	0	0	0	0	0	0	0	0	0	0	0	0
OTU_1545	Arthropoda	Insecta	Diptera	Pediciidae	Dicranota		97.78	Early-Release	3	ATTATCGGCAGGAATTGCCCATGCTGGAGCTTCAGTCGACTTAGCAATTTTTTCTTTACACTTAGCTGGAATTTCCTCAATTTTAGGGGCTGTAAATTTTATTACAACAGTTATTAATATACGATCTTCAGGAATTACTTTT	0	0	0	0	0	0	0	0	0	15	0	0	0	0	0	0	0	0	0	0	0	0	0	0	0	0
OTU_1554	Arthropoda	Insecta	Coleoptera	Chrysomelidae	Phyllotreta	Phyllotreta striolata	100	Published		TCTTTCATCAAATGTATCCCATGCCGGAGCTTCCGTTGATTTAACTATTTTTAGACTCCACCTTGCGGGAATCTCCTCAATTTTAGGAGCTATTAACTTTATCACAACAGTAATTAATATACGACCCAAAGGAATAACCTTT	0	0	0	0	0	0	0	0	15	0	0	0	0	0	0	0	0	0	0	0	0	0	0	0	0	0
OTU_1555	Arthropoda	Insecta	Coleoptera	Staphylinidae	Atheta	Atheta cinnamoptera	99.26	Published		ACTATCTTCTAATATTGCTCATGGCGGATCTTCAGTTGATTTAGCTATTTTTAGACTTCATTTAGCCGGAATCTCATCAATTTTAGGTGCTGTAAACTTTATTTCAACTGTTATTAATATACGATCAACAGGAATTTCATTT	0	0	0	0	0	0	0	0	23	0	0	0	0	0	0	0	0	0	0	0	0	0	0	0	0	0
OTU_1560	Arthropoda	Insecta	Diptera	Chironomidae			92.59	Published		TCTTTCTTCTAATATTGCACATGCTGGGGCATCAGTTGATTTAGCTATTTTTTCTCTTCATTTAGCTGGTATCTCCTCAATTTTAGGGGCTGTAAATTTTATTACAACAGTAATTAATATGCGGTCTGAAGGAATTTCATTA	0	0	0	0	0	0	0	0	0	0	65	0	0	0	0	0	18	0	0	0	0	0	0	0	0	0
OTU_1564	Arthropoda	Insecta	Diptera	Chironomidae	Orthocladius		97.78	Private	3	CTTTATCGTCAGGAATTGCTCATGCTGGAGGCTCCGTAGATTTAGCTATTTTCTCTTTACATTTAGCAGGTATTTCATCTATTTTGGGAGCTGTAAATTTTATTACTACTGTAATTAACATACGATCTGATGGTATTACCTTA	37	0	0	0	0	0	479	0	0	44	0	144	0	0	0	0	3	0	0	0	0	0	0	715	84	283
OTU_1569	Arthropoda	Insecta	Diptera	Chironomidae			90.37	Private	3 4	TCTATCTTCTAATATTGCTCATAGAGGCGCCTCTGTTGATTTAGCAATTTTTTCATTACATCTAGCTGGAATTTCTTCAATTTTAGGAGCGGTGAATTTTATTACTACTGCTATTAATATACGAAGAGACGGTATTACTTTA	0	0	0	0	0	0	0	72	29	91	0	0	0	0	102	0	68	354	0	0	0	0	0	0	0	0
OTU_1575	Arthropoda	Insecta	Psocodea	Caeciliusidae	Caecilius	Caecilius fuscopterus	100	Private	1	TCTTTCCAGAGCTATTGCTCATACCGGGGCTTCTGTTGATTTAGCTATTTTTTCACTTCATTTAGCTGGGATTAGATCAATTTTAGGTGCAGTAAATTTCATTACAACTATTATTAATATACGTTCAAACAGCCTTTCACTT	0	0	0	0	0	0	0	0	0	0	0	0	0	0	4	0	0	0	0	0	0	0	0	0	0	0
OTU_1577	Rhodophyta	Florideophyceae					84.55	Early-Release	2 3	TTTATCTAGTATAGAGAATCACTCAGGAGGAGCAGTAGATTTAGCAATTTTCAGTTTACATTTAGCTGGAGTATCTTCACTTTTAGGAGCAATTAATTTTATTACAACAATAATTAATATGAGAAATCCACAAATGACTTGG	0	0	0	0	4	0	0	0	0	2	0	0	0	0	0	41	0	0	0	0	0	0	0	0	0	0
OTU_1578	Arthropoda	Insecta					76.77	Published	2	CTTATCAAGGTTAGAGGGTTTTAATAATTTTAGAATGGATTTTATTATTTTCTCTTTACATTTAGCTGGTATTTCTTCTATCGGTAGATCTTTAAATTTTTTAGTTACTATTATTATTATTCGCCCATTAAATATAAGATGA	0	0	0	0	0	0	0	0	3	0	0	0	0	0	2	0	12	0	2	0	0	0	0	0	0	0
OTU_1582	Arthropoda	Insecta	Diptera	Chironomidae	Synorthocladius	Synorthocladius semivirens	100	Published		TCTTTCTTCTGGAATTGCTCATGCAGGGGGTTCAGTTGACTTAGCTATTTTTTCTCTACATCTTGCAGGTATTTCTTCTATTTTAGGAGCAGTAAATTTTATTACCACAGTAGTAAACATACGATCTAACGGAATTACTTTA	0	0	0	0	0	0	0	10	0	0	0	0	0	0	6	0	0	10	3	0	0	0	0	0	0	0
OTU_1584	Annelida	Clitellata	Crassiclitellata	Lumbricidae	Allolobophora	Allolobophora chlorotica	100	Private	1	TAGCAAGAAACATTGCTCATGCCGGCCCATCTGTAGACTTAGCTATTTTTTCTCTTCATTTAGCAGGTGCTTCATCAATCTTGGGTGCCATTAATTTTATTACTACTGTTATTAACATACGATGAAGAGGCTTACGACTT	0	0	0	0	0	0	28	0	0	0	0	0	0	0	0	0	0	0	0	0	0	0	0	0	0	0
OTU_1586	Arthropoda	Insecta	Diptera	Chironomidae	Tanytarsus	Tanytarsus brundini	100	Private		TTTATCTTCAAGAATTGCCCACAGAGGTGCTTCTGTAGATTTAGCTATTTTTTCTCTTCATTTAGCAGGTATTTCTTCTATTTTAGGATCAGTAAATTTTATTACAACTGCCATTAATATACGAGCTAATGGAATTACGTTA	0	0	0	0	0	0	0	0	0	0	0	0	0	0	5	0	0	3	0	0	0	0	0	0	0	0
OTU_1587	Rhodophyta	Florideophyceae					81.82	Private	2 3	ATTATCTGGTATTGAAAGCCACTCAGGTGGGTCTGTAGATTTAGCAATTTTTAGTTTACATTTAGCTGGTGCATCATCGATTTTAGGTGCTATAAACTTTATTACTACTGTAATAAATATGCGTTCTCCTGGAATTAAAATG	0	0	0	0	0	3	0	0	0	0	0	0	0	20	0	0	0	0	0	0	0	4	0	0	0	0
OTU_1600	Arthropoda	Insecta	Coleoptera	Tenebrionidae	Nalassus	Nalassus laevioctostriatus	100	Private		TCTCTCATCTAATATTGCCCATGGTGGATCATCTGTTGATTTAGCAATTTTCAGACTTCACCTTGCAGGAATTTCATCAATTCTTGGAGCTGTAAATTTCATTACAACCGTAATTAATATACGACCTCAGGGAATAACTTTT	0	0	0	0	0	0	0	0	0	0	0	0	0	0	0	0	0	0	21	0	0	0	0	0	0	0
OTU_1604	Arthropoda	Insecta	Diptera	Phoridae	Megaselia	Megaselia basispinata	100	Private	3	TCTTTCTTCTAGAATTGCTCATAGAGGAGCTTCTGTCGATTTAGCAATTTTTTCATTACATTTAGCAGGTATCTCTTCAATTTTAGGAGCTGTAAATTTTATTACTACTATTATTAATATACGATCAGTTGGAATTACTTTT	0	0	0	0	0	0	0	19	0	0	0	0	0	0	0	0	0	0	0	0	0	0	0	0	0	0
OTU_1606	Rhodophyta	Florideophyceae	Ceramiales				85.71	Published	2	TTTGTCAGATGAATTGAATCATTCAACGTCATCTGTTGATTGGGCTATTTTTAGTTTACATTTAGCTGGTTTTTCATCTTTATTAGGTGCAATTAATTTTATTGTTACAATTTTAAATATGCGTTTATTTTCTTTAACGTTA	0	0	0	0	0	0	0	0	0	0	9	0	0	0	0	0	0	0	17	0	0	0	0	0	0	0
OTU_1609	Arthropoda	Copepoda	Cyclopoida				86.49	Published	1 2	TCTTAGGAGGAACTTGGCTCATGGGGGAGCTTCTGTGGATTTCGCTATTTTTTCTTTGCATTTAGCAGGTGTTTCTTCAATTTTAGGTGCTGTAAATTTTATTAGTACCTTAGGGAATTTACGCTCTTTAGGACTTTCCATA	0	0	24	0	0	0	0	0	0	0	0	0	0	0	0	0	0	0	0	0	0	0	0	0	0	0
OTU_1612	Arthropoda	Insecta	Diptera	Muscidae			90.37	Published	2	TTTATCATCTAGAATTGCTCATAGAGGGGCTTCGGTTGACTTAGCTATTTTTTCATTACACTTAGCTGGAATTTCCTCTATTTTAGGGTCTGTAAATTTCATTACAACTGCTATTAATATACGATCAAATGGCATTACGCTA	0	0	0	0	0	0	0	0	621	66	0	0	0	0	0	43	0	0	14	0	0	39	0	17	0	0
OTU_1614	Arthropoda	Insecta	Diptera	Chironomidae	Micropsectra	Micropsectra lindrothi	99.26	Published		TTTATCTTCTAGAATTGCTCATAGAGGAGCTTCAGTAGATTTAGCAATTTTTTCTTTACATTTAGCAGGTATTTCTTCTATTCTTGGATCAGTAAATTTTATTACTACAGCCATCAATATACGATCTAATGGGATTACTTTA	0	0	0	0	0	0	0	0	0	0	0	0	0	0	0	0	0	0	0	0	0	0	8	0	0	0
OTU_1619	Arthropoda	Insecta	Coleoptera	Staphylinidae	Tachinus	Tachinus rufipes	100	Private		ACTATCATCTAATATCGCTCACGGAGGATCTTCAGTAGATTTAGCAATTTTTAGACTTCATTTAGCAGGTATTTCATCAATTTTAGGAGCAGTAAATTTTATTACTACAGTAATCAATATACGTTCAATTGGTATAACTTTT	0	0	0	0	0	0	0	0	2	0	0	0	0	0	0	0	0	0	0	0	0	0	0	0	0	0
OTU_1622	Arthropoda	Insecta	Lepidoptera	Depressariidae	Ethmia	Ethmia quadrillella	100	Published	2	CCTCTCCTCTAATATTGCTCATGGAGGAAGATCTGTTGATTTAGCAATTTTTTCCTTACATTTAGCTGGAATCTCTTCAATTTTAGGTGCTATTAATTTTATTACAACAATTATTAATATACGACTTACTAATATATCATTT	0	0	0	0	0	0	0	0	20	0	0	0	0	0	0	0	0	0	0	0	0	0	0	0	0	0
OTU_1633	Arthropoda	Insecta	Diptera	Chironomidae	Metriocnemus	Metriocnemus atriclava	100	Private		ACTATCTTCAAGAATTGCTCATGCTGGCGCTTCTGTTGATTTAGCGATTTTTTCCCTTCATTTAGCTGGAATTTCTTCAATTCTTGGAGCAGTAAATTTTATTACTACAGTAATTAATATACGGTCAGAAGGAATTTCACTC	0	0	0	0	0	0	0	0	0	3	0	0	0	0	0	0	0	0	0	0	0	0	0	0	0	0
OTU_1646	Arthropoda	Insecta	Hymenoptera	Tenthredinidae	Macrophya	Macrophya punctumalbum	100	Published	1	TTTATCAAATAGAATATCACATGCTGGGGCATCAGTAGATTTAACTATTTTTTCTCTACATTTAGCAGGTATCTCATCTATTTTAGGAGCTATTAACTTTATTTCAACAGTAATTAATATACGAGTAAAGGGAATAAAATTC	0	0	0	0	0	0	0	0	0	0	0	0	0	0	0	0	0	0	0	0	0	0	0	19	0	0
OTU_1657	Arthropoda	Insecta	Diptera	Chironomidae			94.81	Private		TCTCTCATCTGGAATTGCCCATGCAGGAGCTTCTGTTGACTTAGCAATTTCTTCTCTCCATTTAGCAGGAATTTCCTCAATTTTAGGGGCAGTAAATTTTATTACAACAGTAATTAATATACGGTCAGAAGGAATTACTTTA	0	0	712	0	339	0	0	0	0	0	0	0	0	0	0	0	0	0	0	0	0	0	0	0	0	0
OTU_1658	Arthropoda	Insecta	Diptera	Chironomidae	Heterotanytarsus	Heterotanytarsus apicalis	99.26	Published		CTTTCATCTGGAATTGCTCATGCAGGAGGATCTGTAGATTTAGCTATTTTTTCTTTACATTTAGCAGGTATTTCTTCTATTTTAGGAGCAGTTAATTTTATTACCACTGTTATTAATATACGGTCTAATGGAATTACCTTA	0	0	0	0	0	0	0	0	0	0	0	0	6	0	0	0	0	0	0	0	0	0	0	0	7	0
OTU_1669	Rhodophyta	Florideophyceae					80.56	Published	2	TCTAAGTTCAGTCCCTGGCCATAATGGGGCTGCTGTTGATTTTGCTATTTTTAGCCTTCATATTGCAGGTGCTTCGTCTATTGCGGGTGCTATCAATTTTATTGTAACTATTATGAACATGCGTGCTCCAAGTATTCATTAT	0	0	0	0	0	0	0	0	0	0	0	0	0	0	0	0	0	0	0	0	0	0	9	0	0	0
OTU_1671	Heterokontophyta	Oomycota					80.49	Published	2	GTTAAGTTCTATTGCGTATCATTCAACCCCGGCTGTAGATTTGGCTATTTTTAGTTTACATTTATCTGGTTTGTCTTCATTATTAGGTGCTATTAATTTTATAGTAACTGTTTTGAATATGAGATCACCATATTTAAAAATG	0	0	0	19	0	0	0	0	0	0	0	0	0	0	0	0	0	0	0	0	0	0	0	0	0	0
OTU_1673	Arthropoda	Insecta	Ephemeroptera	Heptageniidae	Ecdyonurus	Ecdyonurus dispar	99.26	Published	2	TTTATCGGCTGGGATTGCACATGCGGGAGCATCTGTTGATTTAGCAATTTTCTCCCTTCACCTTGCAGGAGTCTCATCTATCTTGGGCGCAGTTAATTTTATTACAACTACTATTAATATACGATCTAGAGGAATAACTATA	0	0	0	0	0	0	0	0	0	0	0	0	0	0	0	0	0	19	0	0	0	0	0	0	0	0
OTU_1676	Arthropoda	Insecta	Diptera	Tephritidae	Rhagoletis	Rhagoletis alternata	100	Published	2	TCTTTCATCTATTATCGCTCATAGAGGAGCTTCTGTTGATTTGGCAATTTTTTCTCTTCATTTAGCAGGAATTTCCTCTATTTTAGGAGCAGTAAATTTTATTACAACAGTAATTAATATACGATCAACTGGAATTACATTT	0	0	0	0	0	0	0	0	0	0	0	0	0	0	0	0	0	0	0	0	0	0	0	12	0	0
OTU_1677	Arthropoda	Insecta	Ephemeroptera	Heptageniidae			91.85	Published		TTTATCGGCAGGGATTGCTCACGCAGGAGCTTCCGTGGATTTAGCTATTTTCTCGCTTCATCTCGCAGGGGTTTCTTCTATTCTAGGAGCTGTTAATTTTATTACAACTACTATTAATATGCGTTCAAGCGGTATAACTATA	0	0	0	0	0	0	0	0	0	0	0	0	0	0	0	31	0	0	0	0	0	0	0	0	0	0
OTU_1680	Arthropoda	Insecta	Ephemeroptera	Baetidae	Baetis		100	Private	3	GCTGTCAGCCAATATCGCGCATGGTGGGGCTTCTGTTGATTTCGCCATTTTTTCTTTACATTTGGCAGGGGTGTCATCTATCTTAGGGGCCGTAAATTTTATTACGACTGTTGTGAATATGCGCAGCCCAGGGATGACTCTG	0	0	0	0	0	0	0	0	4	0	0	0	0	0	0	10	0	0	0	0	0	0	0	0	0	0
OTU_1685	Arthropoda	Insecta	Diptera	Chironomidae			91.11	Private		TCTTTCTTCAGGAATTGCCCATGCCAAGGGGTCTGTTGATTTAGCTATTTTTTCCTTACATTTAGCAGGTATTTCTTCTATTTTAGGAACAGTAAACTTTATTACTACAGTTATTAATATACGGTCTAATGGGATTACTTTA	0	0	0	0	0	0	0	0	156	0	0	0	0	0	5	0	0	0	7	0	0	88	0	32	0	0
OTU_1686	Arthropoda	Insecta	Diptera	Chironomidae			92.59	Published	1	TCTTTCTTCTAATATTGCCCATGCTGGAGCATCTGTTGATTTAGCTATTTTTTCACTTCATTTAGCTGGTATCCCATCAATTTTAGGAGCTGTAAATTTTATTACAACAGTAATTAATATACGGTCTGAAGGAATTTCATTA	0	0	0	0	0	0	0	0	60	0	0	0	0	0	3	0	0	0	0	0	0	0	0	0	0	0
OTU_1691	Annelida	Clitellata	Rhynchobdellida	Glossiphoniidae	Helobdella	Helobdella stagnalis	100	Published		ATTGGCTGCAAATCTAGCACATTCAGGACCATCAGTAGATCTAGCCATCTTCTCCCTACATCTTGCTGGAGCTTCATCAATTCTAGGATCATTAAACTTTATAACTACAGTTATTAACATACGATGACAAGGAATACAAATT	0	0	0	0	0	0	0	0	0	0	0	0	0	0	0	0	0	0	0	0	0	0	29	0	0	0
OTU_1695	Annelida	Clitellata	Enchytraeida	Enchytraeidae			94.7	Early-Release	3	TCTTTCTAGAAATTTAGCTCATGCTGGGCCATCTGTTGATTTAGCTATTTTTTCTTTACATTTAGCGGGAGCTTCGTCTATTTTAGGAGCCGTAAATTTTATTACTACTGTAATTAATATACGGTGACAAGGTTTACGATTA	0	0	0	0	0	0	0	0	5	0	0	0	0	0	0	0	0	0	0	0	0	0	0	0	0	0
OTU_1700	Arthropoda	Insecta	Diptera	Chloropidae	Thaumatomyia		97.01	Private		TCTTTCATCCATTATTGCTCACGGAGGAGCCTCTGTTGATTTGGCTATTTTTTCTTTACATTTAGCGGGGGTTTCATCAATTTTAGGAGCAGTAAATTTTATTACTACAGTTATTAATATACGATCCACAGGAATTACTTTT	0	0	0	0	0	0	0	0	0	0	0	0	0	0	0	0	0	0	0	0	0	0	0	19	0	0
OTU_1701	Arthropoda	Insecta	Diptera	Fanniidae	Fannia	Fannia parva	100	Published		ACTTTCTTCTAATATTGCTCACGGAGGAGCTTCTGTTGATTTAGCAATTTTTTCTCTTCATCTAGCAGGAATTTCATCTATTTTAGGAGCTGTAAATTTTATTACTACTGTAATTAATATACGATCTACTGGAATTACATTT	0	0	0	0	0	0	0	0	0	0	0	0	0	0	0	0	0	0	0	0	0	0	0	0	23	0
OTU_1705	Arthropoda	Insecta	Diptera	Mycetophilidae	Mycetophila	Mycetophila curviseta	100	Early-Release		ACTTTCATCAACAATTGCTCATGCAGGTTCTTCAGTAGATTTAACAATTTTTTCTTTACATTTAGCAGGTATTTCTTCAATTTTAGGAGCAATTAATTTTATTACAACAATTATTAATATACGAGCTCCTGGAATAACCTTT	0	0	0	0	0	0	0	19	0	0	0	0	0	0	0	0	0	0	0	0	0	0	0	0	0	0
OTU_1713	Arthropoda	Insecta	Coleoptera	Scarabaeidae	Onthophagus	Onthophagus medius	100	Published		ATTATCATCTAATATTGCTCATGGGGGAGCCTCAGTAGATTTAGCAATTTTTAGACTTCACTTAGCAGGTATTTCATCAATTTTAGGGGCTGTTAATTTTATTACTACAGTAATTAACATACGAACAACTGGAATAACATTT	0	0	0	0	0	0	0	0	20	0	0	0	0	0	0	0	0	0	0	0	0	0	0	0	0	0
OTU_1715	Mollusca	Gastropoda		Physidae	Physella	Physella acuta	100	Published		TCTATCAGGACCTGTAGCTCACTCTGGTTCATCAGTAGATCTTGCTATTTTCTCATTACACTTAGCTGGGTTATCATCTATTCTAGGTGCTATTAATTTTATTACTACCATTTTTAATATACGTTCACCTGGTATTACACTG	0	0	0	0	0	0	0	0	0	0	0	0	0	0	0	10	0	0	0	0	0	0	0	0	0	0
OTU_1730	Arthropoda	Copepoda					83.33	Published		GTTAAGAAGGAACCTCGCCCATAGGGGCTCATCTGTGGATTTTGCCATTTTTTCTTTACATCTAGCGGGCATTTCTTCATTATTGGGAGCTGTCAATTTTATCAGAACCTTGGGTAACCTACGTTCGTTTGGGATACTACTA	0	0	0	0	0	0	0	0	0	0	0	0	0	0	0	0	0	0	0	0	9	0	0	0	0	0
OTU_1734	Arthropoda	Insecta	Diptera	Muscidae	Helina		97.78	Published		TTTATCTTCTAATATCGCTCATAGAGGTGCTTCTGTTGATCTAGCTATTTTTTCTTTACATTTAGCTGGTATTTCTTCTATTTTAGGGGCTGTAAATTTTATTACAACTATTATTAATATACGATCAAAAGGAATTTCTTTT	0	0	0	0	0	0	0	0	0	0	0	0	0	0	0	0	0	0	0	0	0	0	0	0	0	7
OTU_1743	Cnidaria	Hydrozoa					78.52	Published	2	ATTATCTGCCGGTTTAGCACATTCCGGCCCTAGCGTTGATATGGCAATATTTAGTCTTCATATTGCAGGATTATCGTCTTTATTTGGAGCTATAAATTTTATTACAACTATTATTAATATGAGAGTTCCCGCTATGTATTGG	0	0	0	0	0	0	0	0	0	0	0	0	0	0	4	0	6	2	0	0	0	0	0	0	0	0
OTU_1751	Ochrophyta	Phaeophyceae	Ectocarpales				85.25	Published		ATTAAGTTCAGCTGAAGCACATTCAGGCCCTTCAGTTGATTTAGCTATTTTTAGTTTACATTTATCAGGTGCCTCATCAATTTTAGGAGCTATTAACTTTATTGTAACAATCCATAATATGCGACCAAAATATATGACATAT	0	0	0	0	0	0	0	0	12	0	0	0	0	0	0	0	0	0	0	0	0	4	0	0	0	0
OTU_1762	Arthropoda	Insecta	Coleoptera	Carabidae	Ocys	Ocys tachysoides	100	Published	2	GCTTTCCTCAACTATTGCCCACAGAGGAGCTTCTGTAGATTTAGCAATTTTTAGATTACATTTAGCTGGAGTTTCTTCAATTCTAGGAGCAGTAAATTTTATTACTACAATCATTAATATACGATCCGTTGGGATAACACTT	0	0	0	0	0	0	0	0	0	0	0	0	0	0	0	10	0	0	0	0	0	0	0	0	0	0
OTU_1764	Arthropoda	Insecta	Diptera	Simuliidae	Simulium		97.04	Published		TTTATCCTCTGGTATTGCTCATGCCGGAGCTTCCGTTGATTTAGCCATTTTTTCTTTACATTTAGCAGGGATTTCCTCTATTTTAGGAGCTGTAAATTTTATTACAACTATTATTAATATACGACCAAATGGAATTACTTTT	0	0	0	0	0	0	82	0	636	148	0	0	0	0	34	99	45	0	36	0	0	0	0	214	0	0
OTU_1794	Arthropoda	Copepoda	Cyclopoida	Cyclopidae	Eucyclops		95.12	Private		CTTAAGAAGAAATCTTGCTCATGGAGGAGCCTCTGTCGATTTTGCTATTTTTTCTTTACACTTAGCAGGAGTTTCTTCTATTCTCGGAGCAGTTAATTTTATTAGAACTTTGGGTAATTTGCGAACATTAGGGCTCCCAATA	0	0	0	0	0	0	0	0	0	0	0	0	0	0	0	0	0	0	0	0	0	29	0	0	0	0
OTU_1795	Rhodophyta	Florideophyceae					77.78	Private	2 3	TTTATCTAATATTGAATCACATTCTAGTGGTGCAGTTGATTTTGCAATATTTAGTTTACATTTAGCTGGACTTTCTTCCTTATTAGGTGCTATAAATTTTATAGTAACAGTATTAAATATGCGTGTTCCAAAAATGACTATG	0	0	0	0	0	0	0	0	0	0	0	0	0	0	0	17	2	0	0	0	0	0	0	0	0	0
OTU_1798	Annelida	Clitellata	Crassiclitellata	Lumbricidae	Allolobophoridella	Allolobophoridella eiseni	100	Published		ACTATCTAGAAATATTGCCCACGCAGGACCTTCAGTAGACTTAGCCATCTTCTCCCTACACTTAGCAGGTGCTTCATCAATTCTTGGTGCTATTAACTTTATTACTACTGTCATCAATATACGATGAAGGGGGTTACGTCTA	0	0	0	0	0	0	11	0	0	4	0	0	0	0	0	0	0	0	0	0	0	0	0	0	0	0
OTU_1799	Arthropoda	Insecta	Diptera	Psychodidae	Berdeniella		96.3	Private	3	TCTTTCTAATATTATTGCTCATGGAGGACCTTCAGTTGATTTAGCTATTTTTTCTTTACATTTAGCTGGAATTTCTTCTATTTTAGGGGCTGTAAATTTTATTACAACAATTATTAATATACGTTCCCCTGGAATTACTTTT	0	0	0	0	0	0	0	0	0	6	0	0	0	0	0	0	0	0	0	0	0	0	0	0	0	0
OTU_1803	Arthropoda	Insecta	Diptera	Conopidae	Thecophora	Thecophora atra	99.26	Private	3 4	TTTATCGTCAGTTATTGCTCCTGCAGGTGCTTCTGTTGATTTAGCTATTTTTAGTTTACATTTAGCCGGAGTTTCTTCTATTTTAGGTGCAGTAAATTTCATTACTACTGTAATCAATATACGTCCCTGCGGGATGACTTTT	0	0	0	0	0	0	0	0	0	0	0	0	0	0	9	0	0	0	0	0	0	0	0	0	0	0
OTU_1808	Arthropoda	Insecta	Diptera	Sphaeroceridae	Alloborborus	Alloborborus pallifrons	100	Published		TTTATCATCAGGAATTGCTCATGGAGGTGCATCAGTAGATTTAGCAATTTTTTCTCTTCATTTAGCAGGAGTTTCATCAATTTTAGGTGCAGTAAATTTTATTACTACAGTAATTAATATACGATCAACAGGTATTACATTT	0	0	0	0	0	0	0	0	14	0	0	0	0	0	0	0	0	0	0	0	0	0	0	0	0	0
OTU_1809	Arthropoda	Insecta	Diptera	Chironomidae	Diamesa		95.56	Published	4	TCTATCTTCTGGAATTGCACATGCAGGAGCTTCAGTAGATTTAGCAATTTTTTCTTTACATTTAGCAGGAATTTCTTCTATTTTAGGAGCTGTAAATTTTATCACAACGGTAATTAATATACGATCAAGAGGAATTACATTA	0	0	0	0	0	0	0	0	11	0	0	0	0	0	0	0	0	0	0	0	0	0	0	0	0	0
OTU_1810	Arthropoda	Insecta	Diptera	Fanniidae	Fannia	Fannia scalaris	100	Published		ACTTTCATCTAATATCGCACATGGAGGAGCTTCAGTTGATTTAGCAATTTTCTCTCTTCATTTAGCTGGAATTTCATCTATTCTAGGAGCTGTAAATTTTATTACTACTGTAATTAATATACGATCAACTGGAATTACCTTA	0	0	0	0	0	0	0	0	0	0	0	0	0	0	0	7	0	0	0	0	0	0	0	0	0	0
OTU_1826	Arthropoda	Insecta	Diptera	Agromyzidae			91.85	Private	3	TTTATCATCTGTGATTGCCCATGGAGGAGCTTCTGTTGATCTTGCTATTTTTTCATTACATCTAGCAGGTATCTCTTCAATTTTAGGGGCTGTAAATTTTATCACAACAATTATTAATATACGATCAACTGGTATTTCATTT	0	0	0	0	0	0	0	0	0	0	0	0	0	0	0	0	0	0	0	0	0	0	0	0	13	0
OTU_1836	Arthropoda	Arachnida	Trombidiformes	Sperchontidae	Sperchon	Sperchon glandulosus	100	Published		ACTTTCCAGAAACTTAGCACATGCAGGACCTTCAGTCGATCTAACAATTTTCTCTCTTCATTTAGCAGGAATCTCTTCTATCTTAGGAGCAATTAATTTTATAGCAACTATTATTAATATAAAACCAAAAACAATAAAAATA	0	0	0	0	0	0	2	0	12	12	0	0	0	0	0	0	0	0	0	0	0	0	0	0	4	0
OTU_1843	Arthropoda	Insecta	Diptera	Chironomidae	Orthocladius		96.3	Published		TCTATCTTCTAGAATTGCTCATGCAGGCGCCTCAGTTGATTTAGCTATTTTTTCATTACATTTAGCTGGAATTTCTTCTATTTTAGGAGCTGTAAATTTTATTACAACAGTAATTAATATACGGTCAAATGGAATTACTTTA	0	0	0	0	0	0	0	0	0	0	29	0	13	4	4	0	0	2	14	0	0	0	0	0	0	0
OTU_1844	Arthropoda	Insecta	Coleoptera	Staphylinidae	Ocypus	Ocypus aeneocephalus	100	Published		ACTCTCAGCTAATATCGCTCATAGAGGTTCCTCTGTTGATTTAGCAATTTTCAGATTACATTTAGCTGGAATCTCGTCAATTTTAGGAGCTGTAAATTTCATTACTACTGTTATCAACATACGATCCACAGGAATGACATTT	0	0	0	0	0	0	0	0	0	0	0	0	0	0	0	10	0	0	0	0	0	0	0	0	0	0
OTU_1851	Arthropoda	Insecta	Diptera	Empididae	Clinocera		95.56	Private	3 4	TCTATCATCAGGTATCGCTCATAGAGGAGCATCAGTTGATTTAGCAATTTTTTCTCTTCATTTGGCCGGTATTTCATCTATTTTAGGAGCAGTAAATTTTAATACGACAGTAATTAATATACGATCTACAGGAATTTCATTT	0	0	0	0	0	0	0	0	0	0	0	0	0	0	12	0	0	0	0	0	0	0	0	0	0	0
OTU_1855	Arthropoda	Insecta	Diptera	Psychodidae	Psychoda	Psychoda trinodulosa	100	Published		TCTTTCTAGATTAATTTCACACGGGGGCCCTTCTGTTGATTTGGCAATTTTTTCTCTTCACTTAGCTGGTATTTCTTCAATTTTAGGGGCAGTAAATTTTATTACTACAATTATTAATATACGATCAATTGGAATTACATTT	0	0	0	0	0	0	0	0	0	3	0	0	0	0	0	0	9	0	0	0	0	0	0	0	0	0
OTU_1858	Heterokontophyta	Oomycota					79.55	Published	2	ATTAAGTGGTATTTTAGCACATTCGAGTGGAGCTGTTGATTTTGCTATTTTTAGTTTACATTTATCTGGTGTATCATCAATTTTAGGTTCTATAAATTTTATTGTAACTGTTTTTAATATGAGATTGCCAGGTTACCGTATG	0	0	0	0	0	0	0	0	0	0	0	0	0	0	0	0	0	0	25	0	0	0	0	0	0	0
OTU_1882	Bryozoa						81.82	Published	2	TCTAGCCAGAAATATCTCCCATAGAGGGAGGTCAGTAGACCTGGCAATTTTCTCCCTTCACTTAGCTGGTGCTTCATCAATTTTAGGGGCCATCAACTTTATAACTACTATTATCAACATGCGAAGAGCCTCAATAACATTC	0	0	0	0	0	0	0	0	0	0	0	0	0	0	0	0	0	0	16	0	0	0	0	0	0	0
OTU_1887	Arthropoda	Insecta	Coleoptera	Melyridae	Dasytes	Dasytes cyaneus	100	Published		TTTATCAGCTAATATTGCTCATGGGGGAGCTTCTGTAGATTTAGCTATTTTTAGATTACATTTAGCAGGAATTTCATCTATTTTAGGAGCAGTAAATTTTATTACAACAGTAATTAATATACGCCCTAATGGAATAACTCTT	0	0	0	0	0	0	0	0	15	0	0	0	0	0	0	0	0	0	0	0	0	0	0	0	0	0
OTU_1891	Arthropoda	Insecta	Coleoptera	Hydrophilidae	Sphaeridium	Sphaeridium scarabaeoides	100	Published	1 2	CTTATCTTCAAATATTGCTCATGGTGGAGCTTCAGTAGATTTAGCTATTTTTAGACTACACCTAGCTGGAATTTCATCTATTTTAGGAGCAGTAAATTTCATTACTACAGTAATCAATATACGATCTCCTGATATAACTTAT	0	0	0	0	0	0	0	0	10	0	0	0	0	0	0	3	0	0	0	0	0	0	0	0	0	0
OTU_1895	Heterokontophyta	Oomycota					84.55	Published	2	TTAGCTAGTGCTTTAGGACATCCTGGTAGTTCTGTAGATTTTGCTATTTTTAGTTTACATATTGCAGGTATTTCTTCTATTTTAGGTGCTATTAATTTTATTACTACAATTTTTAATATGAGAGCAAGAGGTATGGTTATG	0	0	0	0	0	0	0	0	0	0	0	0	0	0	0	0	0	0	0	0	13	0	0	0	0	0
OTU_1902	Arthropoda	Insecta	Diptera	Chironomidae	Eukiefferiella		95.56	Published	4	GCTTTCATCTGGAATTGCCCACGCAGGAGCTTCTGTTGATTTAGCAATTTTCTCTCCTCATTTAGCAGGAATCCCCTCAATTTTAGGAGCAGTAAATTTTATTACAACAGTAATTAATATACGATCAGAAGGAATTACTTTA	0	0	0	0	0	0	126	0	0	0	0	87	0	0	0	0	0	0	0	0	0	0	0	0	15	189
OTU_1903	Annelida	Clitellata	Tubificida	Naididae	Tubifex		96.21	Published		CTTAGCCAGAAACTTAGCTCACTCTGGGCCTTCCGTAGACCTGGCTATTTTCTCGCTACATTTAGCTGGTGTAGCCTCAATCTTAGGGGCCATTAATTTCATTACTACAATAATTAATATACGTTGAAAAGGTATGCGCCTA	0	0	0	0	0	0	0	0	0	0	0	0	0	0	0	17	0	0	0	0	0	0	0	0	0	0
OTU_1904	Arthropoda	Arachnida	Opiliones	Sclerosomatidae	Leiobunum	Leiobunum rotundum	100	Private		TTTATCAGGAAATTCAGCCCATAGAGGACCTTCCGTTGACTTAACAATTTTTTCTTTACATTTGGCTGGAATTTCTTCAATTTTAGGAGCAATCAATTTTATCACTACTATTATTAATATGCGAACATCAGGTATAATTTTT	0	0	0	0	0	0	0	0	0	0	0	0	13	0	0	0	0	0	0	0	0	0	0	0	2	0
OTU_1907	Arthropoda	Insecta	Diptera	Ceratopogonidae	Forcipomyia	Forcipomyia bipunctata	100	Published		ATTAGCTGCAAATATTTCACATGCTGGCGCATCAGTAGATTTTGCTATTTTTTCTCTTCATTTAGCGGGTATCTCGTCAATTTTAGGTGCAGTTAATTTTATTACTACAATTATCAATATACGATCTAATGGAATTTCATTT	0	0	0	0	0	0	0	0	15	0	0	0	0	0	0	0	0	0	0	0	0	0	0	0	0	0
OTU_1908	Tardigrada	Eutardigrada					82.58	Published		ACTAGCTCACAACTTTGCACATAGAGGGCCTGCAGTCGACTTAACAATTTTCTCACTTCATTTAGCTGGAGTATCTTCAATCCTGGGGGCTACAAATTTTATCTCGACAATTCTCAACATGCGAACTTCTTCAATAACACTA	6	0	0	0	0	0	0	0	0	0	0	0	0	0	0	0	0	0	0	0	0	0	0	0	0	0
OTU_1911	Arthropoda	Insecta	Trichoptera	Phryganeidae	Agrypnia	Agrypnia varia	100	Published		TCTTTCTGCTAATATTGCCCATGCAGGCAGATCAGTTGACATTTCTATTTTTTCTCTTCATTTAGCGGGAATTTCATCTATTTTAGGGGCTATCAACTTTATCTCTACAACTATTAATATACGCTCTAATTTAATTACTTTA	0	0	0	0	0	0	0	0	0	0	0	0	0	0	0	0	0	0	0	0	0	0	11	0	0	0
OTU_1926	Arthropoda	Insecta	Diptera	Anthomyiidae	Hylemya	Hylemya vagans	99.26	Private		TTTATCTTCTAATATTGCTCATGGAGGAGCTTCTGTTGATTTAGCTATTTTTTCATTACATTTAGCTGGAATTTCCTCAATTCTAGGAGCAGTAAATTTTATTACTACTGTAATTAATATACGATCAATAGGAATTACTTTT	0	0	0	0	0	0	0	0	0	0	0	0	0	0	0	0	0	0	0	0	0	0	0	0	12	0
OTU_1931	Mollusca	Gastropoda					80.3	Private	2 3	TTTGAGTAGTATTTTAGGTACTCCAGGTGCTTCTGTTGATTTGGCTATTTTTAGTTTGCACATTGCTGGTGTTTCTTCTATTGCTGGTGCTTTAAATTTTATTACTACTATTTTAAATATGCGTGCTCCTGGTTTACATATG	0	0	0	0	0	0	0	0	0	0	0	0	0	0	0	0	0	0	0	0	0	17	0	0	0	0
OTU_1938	Arthropoda	Insecta	Diptera	Tabanidae	Tabanus	Tabanus sudeticus	100	Private	2	GCTATCTGCCGCAATTGCCCATGGAGGTGGATCAGTTGATTTAGCAATTTTTTCATTACATTTAGCAGGAATTTCTTCTATTTTAGGAGCTGTAAATTTTATTACTACTGTAATTAATATACGATCAACAGGAATTACATTT	0	0	0	0	0	0	0	0	0	10	0	0	0	0	0	0	0	0	0	0	0	0	0	0	0	0
OTU_1948	Arthropoda	Insecta	Lepidoptera	Geometridae	Lomaspilis	Lomaspilis marginata	100	Published	2	TTTATCTTCTAATATTGCACATGGAGGTAGTTCTGTAGATTTAGCTATTTTTTCCCTTCATTTAGCTGGTATTTCATCAATTTTAGGTGCAATTAATTTTATTACAACAATTATTAATATACGACTCAACAATTTATCATTT	0	0	0	0	0	0	0	0	0	0	0	0	0	0	0	0	0	0	0	0	0	0	0	9	0	0
OTU_1957	Arthropoda	Insecta	Diptera				89.63	Published	1	TTTATCCTCTAATATTGCTCATAGAGGGGCCTCTGTTGATTTAGCAATTTTTTCATTACATCTGGCTGGAATTTCCTCAATTTTAGGAGCGGTAAATTTTATTACTACTACTATTAATATACGAAGAGACGGGATTACTTTA	0	0	0	0	0	0	0	0	0	0	0	0	0	0	5	0	0	6	0	0	0	0	0	0	14	0
OTU_1958	Arthropoda	Insecta	Hemiptera	Cicadellidae	Speudotettix	Speudotettix subfusculus	100	Private		ATTATCAAGTAACATTGCCCACTCTGGGCCTAGAGTAGATATATCTATCTTCTCACTTCATTTAGCCGGGATCTCATCGATCCTGGGAGCAGTGAACTTTATTACTACAGTAATAAACATACGACCTATAGGAATATCCTTA	0	0	0	0	0	0	0	0	9	2	0	0	0	0	0	0	0	0	0	0	0	0	0	0	0	0
OTU_1960	Annelida	Clitellata	Lumbriculida	Lumbriculidae	Lumbriculus	Lumbriculus variegatus	99.26	Private	3	ATTAGCAAGAAACTTAGCACATGCAGGCCCATCAGTAGACTTAGCCATTTTCTCCCTTCATCTCGCTGGTGCATCCTCAATTCTAGGTGCCCTGAATTTCATTACAACAGTAATTAATATACGATGAAATGGAATACGCCTT	0	0	0	0	0	0	0	0	0	0	0	0	0	0	0	12	0	0	0	0	0	0	0	0	0	0
OTU_1961	Arthropoda	Chilopoda	Geophilomorpha				87.41	Published	1	ATTAGCCGCCAACATCTCCCACTCAGGCCCATCAGTTGACATAACAATTTTTTCCCTCCACTTAGCCGGAGTCTCCTCAATCCTAGCCTCCATCAACTTCATTACAACAATCATTAACATACGAGCCAGAGGAATAGTCCTA	0	0	0	0	0	0	0	0	0	0	0	0	0	0	0	0	0	0	0	0	0	0	0	0	15	0
OTU_1962	Annelida	Clitellata	Enchytraeida	Enchytraeidae	Enchytraeus	Enchytraeus buchholzi	100	Private	3	TCTAGCAAGTAATATTGCACACGCAGGTCCATCTGTAGACTTAGCCATTTTTTCTCTACATCTAGCAGGAGCCTCCTCAATCCTAGGAGCAGTAAATTTTATTACAACTGTAATTAACATACGTTGACAAGGATTAACTCTT	0	0	0	0	0	0	0	0	0	0	0	0	0	3	0	0	0	0	2	0	0	0	0	0	0	0
OTU_1968	Arthropoda	Insecta	Diptera	Chironomidae	Polypedilum	Polypedilum nubeculosum	100	Published		TCTTTCTGCCAGTATCGCTCATAGAGGGGCATCAGTAGATTTAGCTATTTTCTCCCTTCACTTAGCAGGAGTCTCTTCTATCCTAGGATCAGTTAATTTTATTACTACTGTTATTAATATACGATCTAGAGGAATTACTTTA	0	0	0	0	0	0	0	0	0	0	0	0	0	0	0	8	0	0	0	0	0	0	0	0	0	0
OTU_1969	Arthropoda	Insecta	Diptera	Dolichopodidae			94.81	Private	2 3	CTATCTTCAGGTATTGCCCATGCGGGAGCTTCTGTAGATTTAGCAATTTTTTCTCTTCATTTAGCAGGAATTTCTTCTATTTTAGGAGCAGTAAATTTTATTACTACTGTTATTAATATACGATCTGCTGGTATTACTTTA	0	0	0	0	0	0	439	0	743	86	0	0	0	0	128	174	0	0	0	0	0	0	0	3	0	0
OTU_1972	Arthropoda	Insecta	Diptera	Chironomidae			94.07	Published	1	TCTCTCATCTGGAATTGCCCATGCGGGAGCTTCTGTTGACTTAGCAATTTTCTCTCTTCATTTAGCAGGAATCTCCTCAATTTTAGGGGCAGTAAATTTTATTACAACAGTAATTAATATACGTTCAAGTGGAATTACTTTA	0	0	585	0	1747	499	0	8	131	109	10	0	76	4	28	356	186	32	62	0	0	0	0	0	0	0
OTU_1974	Arthropoda	Malacostraca	Decapoda	Astacidae	Pacifastacus	Pacifastacus leniusculus	99.26	Published		TTTAGCAGCGGCTACTGCTCATGCAGGGGCTTCTGTTGACTTAGGAATTTTTTCACTTCATTTAGCGGGTGTTTCTTCTATTTTAGGGGCTGTAAATTTTATAACTACAGCTATTAATATACGAAGGGTAGGTATAACTATA	0	0	0	0	0	0	0	0	0	0	3	0	2	0	0	0	0	0	0	0	0	52	0	0	0	0
OTU_1976	Arthropoda	Insecta	Diptera	Limoniidae	Antocha		99.26	Private	3	ACTATCTTCTGGGATTGCCCATACTGGGGCATCAGTAGATTTAGCCATTTTTTCACTACATTTAGCAGGAATTTCCTCAATTTTAGGAGCAGTAAATTTTATTACTACTGTAATTAATATACGATCAGAAGGAATTACTCTA	0	0	0	0	0	0	23	390	728	3059	0	0	221	306	9410	6324	1620	4539	2099	0	0	114	0	0	29	0
OTU_1977	Arthropoda	Collembola					80.3	Published	2	TTTATCAAGTATTGAAAGCCATTCTGGAGGTTCAGTTGATCTTGTTATTTTTAGTTTACATTTAGCAGGAGTTTCATCATTATTAGGAGCTATTAATTTTATAACTACTATTTGTAATATGAGATTACCTAATATGACTTGG	0	0	0	0	0	0	0	0	0	0	12	7	7	11	0	0	0	0	0	0	0	0	0	0	0	0
OTU_1978	Arthropoda	Insecta	Diptera	Chironomidae	Eukiefferiella		95.56	Published	1	CCTTTCTTCTGGAATTGCCCATGCGGGAGCTTCTGTTGACTTAGCAATTTTCTCTCTTCATTTAGCAGGAATCTCCTCAATTTTAGGTGCAGTAAATTTTATTACAACAGTAATTAATATACGATCAGAAGGAATTACTTTA	0	0	1608	0	2331	5061	0	0	46	115	0	0	53	0	41	285	162	13	72	0	0	0	0	58	2	0
OTU_1979	Arthropoda	Insecta	Diptera	Limoniidae			93.94	Published	2	TTTATCTTCAGGAATTGCCCACGGAGGAGCTTCCGTAGATTTAGCAATTTTTTCTCTTCATTTAGCAGGTATTTCTTCTATTTTAGGAGCAGTAAATTTTATTACTACTATTATTAATATACGATCAACAGGAGTTTCATTT	0	0	0	0	0	0	0	0	0	0	0	0	0	0	0	0	0	0	0	731	0	0	0	0	0	0
OTU_1980	Arthropoda	Insecta	Diptera	Culicidae	Anopheles		95.56	Published	4	TCTTTCTTCAGGAATTGCTCATGCCGGAGCATCTGTTGATTTAGCTATCTTTTCTCTTCATTTAGCAGGAATTTCTTCTATTTTAGGAGCTGTAAATTTTATTACAACAGTAATTAATATACGTTCTGATGGAATTACTTTA	0	0	0	0	0	0	193	0	0	0	0	539	189	0	0	0	0	8	0	0	0	0	0	28	349	392
OTU_1981	Arthropoda	Insecta	Diptera	Chironomidae	Orthocladius	Orthocladius rivulorum	98.48	Private	3	TTTCTTCAGGAATTGCTTATGCTGGTGCCTCTGTTGACTTAGCTATTTTTTCCTTACATTTAGCAGGAATTTCTTCAATTTTGGGGGCCGTAAATTTTATTACTACTGTAATTAATATGCGGTCTAATGGGATTACTTTA	0	0	0	0	0	0	201	0	0	0	0	274	64	0	0	0	0	0	0	0	0	0	0	110	68	149
OTU_1983	Arthropoda	Insecta	Diptera	Chironomidae	Brillia	Brillia bifida	98.52	Private	3	CTTATCATCTAATATTGCTCACACAGGAGCCTCTGTTGATTTAGCTATTTTTTCTCTTCATTTAGCAGGTATTTCTTCAATTTTAGGAGCTGTAAATTTTATTGCAACTGTAATTAATATACGATCTCAGGGAATTACTTTA	1872	724	0	0	0	0	0	0	31	0	20	0	0	0	0	0	0	0	0	0	0	0	0	0	0	0
OTU_2000	Arthropoda	Insecta	Lepidoptera	Drepanidae	Ochropacha	Ochropacha duplaris	100	Published		TCTTTCATCTAATATTGCTCATGGAGGAAGATCAGTAGATTTAGCTATTTTTTCTCTTCATTTAGCAGGAATTTCATCAATTTTAGGAGCTATTAATTTTATTACAACTATTATTAATATACGATTAAATAATATATCATTT	0	0	0	0	0	0	0	0	0	0	0	0	0	0	0	0	0	0	0	0	0	13	0	0	0	0
OTU_2010	Annelida	Clitellata	Enchytraeida	Enchytraeidae	Henlea	Henlea ventriculosa	99.26	Published		CCTATCATCTAACATTGCTCATGCCGGACCATCAGTAGACTTAGCAATTTTCTCTCTTCACTTAGCTGGTGCATCATCTATTTTAGGCGCAGTAAATTTCATTACTACAGTTATCAATATACGATGACAAGGTTTAACATTA	0	0	0	0	0	0	0	0	0	0	0	0	0	0	0	2	0	0	0	0	0	0	0	0	0	0
OTU_2011	Arthropoda	Insecta					77.78	Published		CTTATCTAATTTAGAAGGATTTAATAATTTTAGATTAGATCTAATTATTTTCTCTTTACACCTTGCTGGAATCTCTTCAATCGGAGGGTCCCTAAATTTTTTAAGGACTATTATTATGCTCCGACCTAAAAATATACAGTGA	0	0	0	0	0	0	0	29	0	0	0	0	0	0	2	0	0	0	0	0	0	0	0	0	0	0
OTU_2015	Arthropoda	Insecta	Diptera	Chironomidae	Rheocricotopus		97.04	Published		TTTATCTTCAGGAATCGCCCATACTGGAGGATCTGTAGATTTAGCAATTTTTTCTCTTCATTTAGCGGGGATTTCTTCTATTTTAGGGGCAGTAAATTTTATTACGACTGTTATTAATATACGATCAAATGGAATTACTTTA	0	0	0	0	0	0	0	0	0	0	0	0	0	0	20	0	32	2	0	0	0	0	0	0	0	0
OTU_2017	No Match	No Match	No Match	No Match	No Match	No Match				AAAGGTTGGCGTGTCGAAAACGGAACCCTGCGGCACGTGGCCGGAGAGGGCGGCGGCGACCTCATCACCCTCGACAAGTTCAGTGATTTCGAACTGCGTTTTGAATGGAAAGTTTCCCCCGGAGCCAACAGTGGCGTCATTTATCGCGT	0	0	0	0	0	0	0	0	0	0	0	0	0	0	0	0	0	0	0	0	0	14	0	0	0	0
OTU_2018	Heterokontophyta	Oomycota					78.33	Published	2	ATTATCTGATATAAGCGTACATTCTGCTGTTTCTGTTGATGCTGCAATTTTTAGTTTACATTTAGCAGGTATATCTTCATTATTAGGTGCTATAAATTTTATAACAACAATTGTTAATATGCAATTTAAAGGTTTTACTTGA	0	0	0	0	0	0	0	0	0	0	0	0	0	0	2	0	0	0	3	0	0	0	0	0	0	0
OTU_2024	Arthropoda	Ostracoda	Podocopida	Cyprididae	Potamocypris	Potamocypris villosa	99.26	Early-Release	2 3	CTATCAAGAAACATTTCTCACTCGGGGGCTAGTGTTGATCTAACGATCTTTTCTCTTCATCTAGCAGGAACCTCTTCTATTCTCGGCGCAATTAATTTTATCACTACTATTATAAACATGCGGGCAGCTAAAATATCTTTA	0	0	0	0	0	0	0	0	0	0	0	0	0	14	0	0	0	0	0	0	0	0	0	0	0	0
OTU_2030	Nematoda	Enoplea					82.44	Private	2 3	TTTGAGTAGTATTATTGCGCATTCTAGTGGAGCTGTTGATTTTGCAATTTTTAGTTTACATTTATCTGGATTATCTTCTCTTTTAGGCGCTATTAATTTTATAGTTACTGTTATTATATGAGAGTTCCTGGTTATCGTATG	0	0	0	0	0	0	0	0	11	0	0	0	0	0	5	0	0	0	0	0	0	0	0	0	0	0
OTU_2031	Annelida	Clitellata	Tubificida	Naididae	Rhyacodrilus		96.21	Published		ATTAGCTAGTAACATGGCTCATGCTGGACCATCTGTTGATATGGCAATCTTTTCACTACATTTAGCTGGTGCTTCATCAATTTTAGGAGCAGTTAACTTTATTACAACAGTAATAAATATACGATCAAAAGGAATAAAATTA	0	0	0	0	0	0	0	0	20	0	0	0	0	0	0	0	0	0	0	0	0	0	0	0	0	0
OTU_2034	Arthropoda	Insecta	Lepidoptera	Geometridae	Operophtera	Operophtera brumata	100	Published		TTTATCTTCTAATATTGCCCATGGAGGAAGATCCGTAGATCTAGCTATCTTTTCTCTTCATTTAGCTGGTATTTCCTCAATTTTAGGTGCAATTAACTTTATTACCACTATTATCAATATACGATTAAATAATATATTTTTT	0	0	0	0	0	0	0	0	0	0	0	0	0	0	0	4	0	0	0	0	0	0	0	0	0	0
OTU_2045	Arthropoda	Insecta	Trichoptera	Rhyacophilidae	Rhyacophila		97.04	Published		CTTATCAGCTAATATTGGACATATAGGAAGATCTGTAGATTTAACAATTTTTTCTCTTCACTTAGCAGGAGTTTCTTCCATTTTAGGAGCAATTAATTTTATTACAACTGTTATTAATATACGTTCTAAGGGAATATCATTA	0	0	0	0	0	0	0	0	248	10	0	0	0	0	0	7	0	0	60	0	0	0	0	0	0	0
OTU_2046	Arthropoda	Insecta	Diptera	Stratiomyidae	Sargus	Sargus bipunctatus	100	Private		ATTAGCCTCAGGAATTGCTCATGCCGGAGCTTCTGTTGATTTAGCAATCTTTTCCCTACACCTCGCTGGTATTTCATCAATTTTAGGGGCCGTAAATTTTATTACAACTGTAATTAATATACGATCAACAGGAATTACATTT	0	0	0	0	0	0	0	0	0	0	0	0	0	0	0	0	0	0	0	0	0	0	0	5	0	0
OTU_2047	Cnidaria	Hydrozoa					77.78	Published	2	ATTATCAGCAGGTTTAGCCCATTCAGGCCCCAGTGTTGACATGGCAATTTTTAGTTTACATATAGCAGGTATCTCTTCCTTACTAGGTGCTATAAATTTTATAACTACAATTATTAATATGAGAGTTCCCGGTATGTATTGG	0	0	0	0	0	0	0	0	0	8	0	0	0	0	0	0	0	0	0	0	0	0	0	0	0	0
OTU_2065	Rhodophyta	Florideophyceae					80.83	Published		ATTATCTGATATCGGTAGTCATTCTGGTGTTGCTGTAGATTTAATGATTTTTAGTTTACATTTAGCTGGTGTTTCGTCTTTATTAGGAGCTATAAATTTTATAACAACAGTTGTAAATATGCAAATAAAAGGATTTACATGG	0	0	0	0	0	0	0	0	0	0	0	0	0	0	0	0	0	0	0	0	17	0	0	0	0	0
OTU_2070	Arthropoda	Insecta	Plecoptera	Leuctridae	Leuctra		97.78	Published		CCTAGCAGCAGGGATTGCCCATGCTGGGGCCTCAGTAGACCTTGCAATTTTTTCATTACACTTAGCAGGAGTTTCTTCAATTTTAGGGGCCGTAAATTTTATTACAACAGTTATTAATATACGTTCAAATGGAATTACTCTA	0	0	0	0	0	0	0	0	0	0	0	0	0	0	0	2	0	0	0	0	0	0	0	0	0	0
OTU_2076	Cnidaria	Hydrozoa					79.49	Published	2	GTTGTCGGCAGGTTTAACTCATTCAGGACCTAGCGTTGATATGGCTATATTTAGTTTACATACAGCAGGACTATCTTCGTTATTTGGTGCTATAAATTTTATTACAACTGTTATAAACATGAGAGTACCCGGTATGTATTGG	0	0	0	0	0	0	0	0	0	0	0	0	0	0	0	0	0	0	0	0	0	19	0	0	0	0
OTU_2086	No Match	No Match	No Match	No Match	No Match	No Match				GTTATCTGCAGAACAGGCCCACTCCGGGCCCTCTGTAGATATGGCAATCTTTAGCCTCCACCTATCCGGAGCCTCTTCAATACTAGGCGCGATTAACTTTATAACGACCATTATAAATATGAGATTACCAGGTTTAAGATGA	0	0	0	0	0	0	0	0	0	0	7	0	0	0	0	0	0	0	0	0	0	0	0	0	0	0
OTU_2104	Arthropoda	Insecta	Archaeognatha				87.41	Private	3	ACTTTCTGCAGGGATTGCTCACGCGGGGGGGTCAGTAGATCTCTCAATTTTTTCTCTTTATTTAGCAGGAGCCTCCAAAATTTTAGGCGCAGCTAATTTTATTACTACCGTAATTAACATACGGCCTAGAGGAATAAGTCTA	0	0	0	0	0	0	0	0	0	0	0	0	0	0	0	0	0	0	0	0	0	0	0	8	0	0
OTU_2105	Arthropoda	Insecta	Plecoptera	Nemouridae	Nemoura	Nemoura cinerea	99.26	Published		CCTCTCTGCTGGTATCGCTCATGCTGGATCATCAGTAGACATAGCAATTTTTTCATTACACCTGGCTGGGGTATCCTCAATCTTAGGGGCAGTAAACTTCATCACAACAGTTATTAATATACGGTCTTCAGGCATAACCTTA	0	0	0	0	0	0	0	0	0	11	0	0	0	0	0	0	0	0	0	0	0	0	0	0	0	0
OTU_2115	No Match	No Match	No Match	No Match	No Match	No Match				GGACCTGTGAACCTTTATCCCCCTCCATGTTGATAGTTTTAGTTTGATAGTTTTAGTTTAGTCGACCCAATACACCTTCTTTAGTCGACCCAAACACCTTCTTTTAGTCGACCCAAATACATCTTCTTTTATTT	0	0	0	0	0	8	0	0	0	0	0	0	0	0	0	0	0	0	0	0	0	0	0	0	0	0
OTU_2116	Arthropoda	Insecta	Diptera	Psychodidae	Psychoda	Psychoda grisescens	100	Published		ATTATCTAGATTAATTTCTCATGGAGGCCCTTCAGTTGATCTTGCTATTTTTTCTTTACATTTAGCGGGTATTTCTTCAATTTTGGGAGCTGTAAATTTTATTACTACAATTATTAATATACGATCAATTGGTATTACGTTT	0	0	0	0	0	0	0	0	0	4	0	0	0	0	0	0	0	0	0	0	0	0	0	0	0	0
OTU_2125	Arthropoda	Insecta	Diptera	Chironomidae	Eukiefferiella		97.78	Published	1	TCTCTCATCTGGGATTGCCCATGCGGGAGCTTCTGTTGACTTAGCAATTTTCTCTCTCCATTTAGCAGGAATCTCCTCAATTTTAGGAGCAGTAAATTTTATTACAACGGTAATTAATATACGATCTGAAGGAATTACTTTA	0	0	0	0	0	0	0	0	0	0	0	0	0	0	0	0	0	0	0	0	0	0	0	458	0	0
OTU_2136	Arthropoda	Insecta	Hymenoptera	Tenthredinidae	Dolerus	Dolerus niger	100	Published	1	ATTATCTAGAAGAATTTCTCATGCTGGAGCATCAGTAGATATAACAATTTTTTCTCTTCATTTAGCAGGAATTTCTTCAATTTTAGGAGCTATTAATTTTATCTCAACAATAATTAATATACAAATTAAAGGAATAAATTTT	0	0	0	0	0	0	0	0	7	0	0	0	0	0	0	0	0	0	0	0	0	0	0	0	0	0
OTU_2138	Annelida	Clitellata	Tubificida	Naididae	Tubifex	Tubifex tubifex	99.24	Published		ACTATCAAGAAATCTTGCACACTCGGGCCCATCCGTAGACCTTGCAATCTTCTCACTCCACTTAGCCGGAGTAGCCTCAATTTTAGGCGCTATCAATTTCATCACCACAATAATTAACATACGGTGAAAAGGTATACGGTTA	0	0	0	0	0	0	0	0	0	0	0	0	0	0	0	12	0	0	0	0	0	0	0	0	0	0
OTU_2141	Arthropoda	Insecta	Coleoptera	Cantharidae			94.81	Published		CCTTTCTGCTAATATTGCTCATAGAGGGCCATCTGTTGACTTAGCTATTTTCAGCCTCCATATAGCTGGAATTTCTTCAATTCTTGGAGCAGTAAATTTTATTTCAACTATTATAAATATAAAGCCCCCAAGAATAAAGTTT	0	0	0	0	0	0	0	0	0	8	0	0	0	0	0	0	0	0	0	0	0	0	0	0	8	0
OTU_2149	Arthropoda	Insecta	Diptera	Chironomidae			93.33	Private		TCTCTCATCTGGAATTGCCCATGCAGGAGCTTCTGTTGGCTTAGCAATTTTTTCTCTTCATTTAGCAGGAATCTCCTCAATTTTGGGGGCAGTAAATTTTATTACGACAGTAATTAATATACGGTCAGAAGGAATTACTTTA	0	0	10	0	735	0	0	0	0	0	0	0	29	0	9	0	0	0	0	0	0	0	0	0	0	0
OTU_2151	Arthropoda	Branchiopoda	Anomopoda	Chydoridae	Acroperus	Acroperus harpae	99.26	Private		CTTATCAGCTGGGATTGCTCATGCTGGTGCTTCTGTAGACTTGAGAATTTTTTCTCTTCATTTAGCAGGTATTTCTTCTATTCTAGGTGCTGTAAATTTTATTACTACAGTAATTAATATACGATCTTATGGAATAACACTT	0	0	0	0	0	0	0	0	0	0	0	0	0	0	0	0	0	0	0	0	0	12	0	0	0	0
OTU_2162	Arthropoda	Insecta	Diptera				85.61	Published	1 2	ACTATCTTCCACTTTATCACACTCAGGGGCATCAGTTGACTTAACAATTTTCAGTCTCCATTTAGCGGGTGTTTCTTCAATTCTAGGTGCAATCAATTTTATCACTACCATCATTAATATACGAACCCCAGGAATAACATGG	0	0	0	0	0	0	0	0	0	0	8	0	0	0	0	0	0	0	0	0	0	0	0	0	0	0
OTU_2164	Annelida	Clitellata	Tubificida	Naididae	Dero	Dero digitata	100	Published		ACTAGCTAGAAATCTAGCACATGCTGGACCATCAGTTGATTTAGCAATTTTCTCACTACATTTAGCTGGGGCATCATCTATTCTAGGTTCTATTAACTTTATTACTACAGTAATAAACATACGATGAAACGGAATGCGACTA	0	0	0	0	0	0	0	0	0	0	0	0	0	0	0	0	13	0	0	0	0	0	0	0	0	0
OTU_2177	Arthropoda	Insecta	Diptera	Chironomidae	Paraphaenocladius	Paraphaenocladius impensus	100	Published		GCTTTCATCTGGAATTGCTCATGCAGGGGGGTCCGTTGATTTAGCTATTTTTTCTTTACATTTAGCAGGTATTTCTTCAATTTTAGGAGCAGTAAATTTTATTACAACAGTAATTAATATGCGTTCAAATGGAATTACTTTA	0	0	0	0	0	0	0	0	0	0	0	0	0	0	11	0	0	0	0	0	0	0	0	0	0	0
OTU_2181	Arthropoda	Insecta	Hymenoptera	Tenthredinidae	Tenthredo	Tenthredo livida	100	Published	2	ATTATCAAATAATATCTCACATGCAGGAGCATCTGTAGATTTAACAATCTTTTCTTTGCATTTAGCAGGAATTTCATCAATTTTAGGAGCAATTAATTTCATCTCAACTATAATTAATATACGAGTAAGAGGAATAAAATTT	0	0	0	0	0	0	0	0	0	0	0	0	0	0	0	0	0	0	0	0	0	0	0	5	0	0
OTU_2187	No Match	No Match	No Match	No Match	No Match	No Match				TGTTCATCCCGGTGAAATTCCTTATCCCCTACCTTCCTCGTCTGCACAACAGTTTGTTGTTCCGGTGATATCCCCTCCGGGTTATGGCACCACCAGCATGAAAGAGGACAGCCCTTCATGAAGAAGGTCACCCTTATTCCCGGACCATCATG	0	0	0	0	0	0	0	0	0	0	0	0	0	0	0	18	0	0	0	0	0	0	0	0	0	0
OTU_2191	Annelida	Clitellata	Haplotaxida				85.93	Published	2	ACTTGCAAGAAACCTAGCTCATGCTGGACCCTCTGTAGACCTTGCTATTTTCTCTCTGCACTTAGCAGGTGCTTCTTCAATTTTAGGTGCTGTTAACTTCATCACCACAATAATTAATATACGCTGAAACGGTATACGCTTA	0	0	0	0	0	0	0	0	0	0	0	0	0	0	0	18	0	0	0	0	0	0	0	0	0	0
OTU_2205	Arthropoda	Insecta	Diptera	Tephritidae			91.11	Published	1 2	TCTTTCATCTAATATTGCACATACTGGGGCATCTGTTGACTTAGCTATTTTTTCACTACATTTAGCAGGAATTTCTTCTATTTTAGGGGCCGTAAATTTTATTACAACTGTTATTAATATACGATCTGAAGGTATTACCTTA	0	0	0	0	0	0	0	0	0	0	0	0	0	0	0	12	0	0	0	0	0	0	0	2	0	0
OTU_2206	Arthropoda	Insecta	Diptera	Chironomidae	Eukiefferiella		97.04	Published	4	TCTCTCATCTGGAATTGCCCATGCAGGAGCTTCTGTTGATTTAGCAATTTTCTCTCTTCATTTAGCAGGAATCTCCTCAATTTTAGGAGCAGTAAATTTTATTACAACAGTAATTAATATACGATCACGAGGAATTACTTTA	0	0	0	0	0	0	0	0	0	0	0	12	0	0	0	0	0	0	0	0	0	0	0	0	0	0
OTU_2221	Arthropoda	Insecta	Diptera	Muscidae	Phaonia	Phaonia rufiventris	100	Private		TTTATCTTCTAATATTGCTCATAGAGGAGCTTCAGTTGATTTAACAATTTTTTCCCTTCATTTAGCTGGTATTTCTTCTATTTTAGGAGCTGTAAATTTTATTACTACCGTGATTAATATACGATCAACAGGAATTTCTTTT	0	0	0	0	0	0	0	0	0	0	0	0	0	0	0	6	0	0	0	0	0	0	0	0	0	0
OTU_2226	Arthropoda	Insecta	Diptera	Chironomidae	Polypedilum		97.67	Published		TCTTTCTTCAAGAATTGCCCATAGTGGAGCATCCGTTGATTTAGCTATTTTTTCTCTTCATCTTGCCGGAGTATCCTCAATTTTAGGATCTGTAAATTTTATCACAACTGTAATTAATATACGTTCTAATGGGACTACCCTT	0	0	0	0	0	0	0	0	74	0	0	0	0	0	0	134	0	0	18	0	0	0	0	0	0	0
OTU_2234	Ochrophyta	Phaeophyceae					82.96	Published		TTTAAGTAGTATTCAAGCACATTCAGGTCCTGCTGTAGATTTAGCTATTTTTAGTTTACATATTGCAGGTGCTGCTTCTATTGCTGGTGCAATTAATTTTATTGTTACTATTATGAATATGCGCGCTAGAGGTATGTCTATG	0	0	0	0	0	0	0	0	0	0	0	0	0	0	0	0	0	0	0	0	0	25	0	0	0	0
OTU_2246	Arthropoda	Insecta	Coleoptera	Carabidae	Calathus	Calathus fuscipes	100	Published		ACTTTCTTCTGGTATTGCTCATAGAGGAGCTTCAGTAGATTTAGCTATTTTTAGTTTACATTTAGCAGGAATTTCATCTATTTTAGGAGCTGTTAATTTTATTACTACAATTATTAATATACGTTCAGTAGGAATAACTTTT	0	0	0	0	0	0	0	0	0	0	0	0	0	0	0	0	0	0	0	0	0	0	0	0	6	0
OTU_2262	Arthropoda	Insecta	Hemiptera	Cicadellidae	Arboridia		100	Published		TCTTTCCTCTAATATTGCGCATTCTGGGGCAAGAGTTGACTTAGCAATTTTCTCACTCCATTTAGCTGGTATTTCATCTATTCTCGGGGCAGTAAATTTTATTACCACTGTGATCAATATACGATCAGCTAATTTAACACTA	0	0	0	0	0	0	0	0	0	2	0	0	0	0	0	0	0	0	0	0	0	0	0	0	0	0
OTU_2285	Arthropoda	Insecta	Diptera	Chironomidae			93.33	Private	3	TTTATCATCAAATATTGCTCACGCAGGGGCGTCTGTTGATTTAGCAATTTTTTCTCTCCATCTTGCAGGTATTTCATCTATTCTAGGAGCAGTTAATTTTATTACCACAGCTATTAATATACGATCTAACGGTATCACATTA	0	0	0	0	0	0	4	0	0	0	0	0	0	0	0	0	0	0	0	0	0	0	0	0	3	0
OTU_2295	No Match	No Match	No Match	No Match	No Match	No Match				TGTAACAAGTTAATATCATCGAATTTTCAGCAAAACAACACCTACATTATGTTTGGACTTCTGACTGGCTTTCTGGAACGCAGAAGATTTCTGAACGAACCTGAGAGTCAACGGAGAATCTCCTAGTGGTTGGATAGCCCATC	0	0	0	0	0	0	6	0	0	0	0	0	0	0	0	0	0	0	0	0	0	0	0	4	0	0
OTU_2308	Arthropoda	Insecta	Diptera	Simuliidae	Simulium		97.76	Private		TTTGTCCTCTGGAATTGCTCATGCCGGAGCTTCTGTTGATTTAGCTATCTTTTCTTTACATTTAGCCGGAATTTCTTCTGTTTTAGGAGCTGTAAATTTTATTACAACTATTATTAATATACGATCAAATGGAATTACTTTT	0	0	0	0	0	0	0	0	0	0	0	0	0	0	0	12	0	0	0	0	0	0	0	0	0	0
OTU_2309	Arthropoda	Insecta	Coleoptera	Chrysomelidae	Sermylassa		97.78	Published		TCTTTCTGCTAATATTGCTCATAATGGTTCTTCAGTAGATTTAGCAATTTTTAGACTACATTTAGCTGGAATCTCCTCCATCCTAGGGGCTATTAATTTTATCACTACAGTGATTAATATACGACCAAGAGGGATAAGATTA	0	0	0	0	0	0	0	0	0	0	0	0	0	0	0	0	0	0	0	0	0	0	0	0	0	5
OTU_2313	Arthropoda	Arachnida					78.52	Published	2	TTTATCTTCAATTAGCTTTCATTCTGACCTATCAGTAGATTTTGCTATTTTTTCTTTGCATTTAGGAGGTATTTCTTCAATTCTTTCTTCTATTAATTTTATTACTACTATCTTACTCTTACGAACACCTGGATTAGTAATA	0	0	0	0	0	0	0	0	0	0	0	0	0	0	0	0	0	0	0	0	0	0	0	0	0	7
OTU_2316	Arthropoda	Insecta	Diptera	Chironomidae	Zavrelimyia		98.52	Published	4	TTATCTTCAGGAATTGCTCACGCAGGAGCATCTGTTGATTTAGCAATTTTTTCATTACATCTAGCAGGAATTTCTTCTATTTTAGGGGCTGTAAATTTTATTACTACAGTTATTAATATGCGGTCTAGAGGAATTACCTTA	0	0	0	0	0	0	11	0	0	0	0	0	0	0	0	0	0	0	0	0	0	0	0	0	0	0
OTU_2334	Mollusca	Gastropoda					76.19	Published	2	ATTGAGTTCTGTTCCCGGTCATAATGGCCCGGCTGTTGATTTGGCTATTTTTAGTTTGCACATCGCGGGTGCTTCTTCTATTGCCGGTGCTATTAATTTTATTAGTACTATTGCTAATATGAGAGCTCCTGGTATTTACTAT	0	0	0	0	0	0	0	0	0	0	0	0	0	0	0	0	0	0	0	0	0	0	6	0	0	0
OTU_2354	Arthropoda	Arachnida	Opiliones				87.41	Private		TCTATCCAGAAATTTAGCACATACAGCAGCTTCTGTAGACCTAACTATTTTCTCATTGCATTTAGCAGGAGTTTCTTCAATTTTAGGGGCAATTAATTTTATTACAACAATTATTAATATACGAACACAAGGAATAATTATA	0	0	0	0	0	0	19	0	0	0	0	0	0	0	0	0	0	0	0	0	0	0	0	0	0	0
OTU_2361	Arthropoda	Copepoda					84.13	Published	2	GTTGAGAAGAAATATTGCCCATAGCGGAGCCTCTGTTGACTTTGCTATCTTTTCTCTTCATCTAGCTGGTATTTCATCTCTCTTGGGAGCAGTAAACTTTATCAGCACATTAGGTAATTTACGGTCATTTGGTATGTTATTA	0	0	0	0	0	0	0	0	0	0	0	0	7	0	0	0	0	0	0	0	0	0	0	0	0	0
OTU_2365	Heterokontophyta	Oomycota					82.88	Published	2	TTTATCTGATACTACTTATCATTTAGGTCCAGCTGTAGATTTATCTATTTTAAGTTTACATATCGCTGGTATTAGTTCTTTATTAGGTGCTATTAATTTAATAGTTACTATTTTAAATATTAGAGCTAGTGGTTTAACTATG	15	0	0	0	0	0	0	0	0	0	0	0	0	0	0	0	0	0	0	0	0	0	0	0	0	0
OTU_2367	Cryptophyta	Cryptophyceae	Cryptomonadales	Cryptomonadaceae			93.33	Published		TCTTAGCAGTATCTCAGGTCATCCTGGCGGCGCCGTTGATTTAGGTATATTTAGTTTACACGTAGCTGGTGCTTCTAGTATTTTAGGTGCTATTAATTTCATAACAACCATATTTAATATGAGAGTTCCTGGGATGACTATG	0	0	0	0	0	0	0	0	0	0	0	0	0	0	0	0	0	0	0	0	0	0	11	0	0	0
OTU_2372	No Match	No Match	No Match	No Match	No Match	No Match				ATTGAGTGCTATAGCTTCAGACGGTTCTGTAGATTTTGCAATCCTTAGTCCACATTTAGCCGGTATTTCTTCACTAATGGGTGCTATTATTTTATAGCAACTGTTGTAAATATGCGTTTACCCGGTTTCAAAATG	0	0	0	0	0	0	0	0	0	0	0	0	0	0	2	0	0	0	0	0	0	0	0	0	0	0
OTU_2373	Arthropoda	Insecta	Diptera	Chironomidae	Parametriocnemus		95.56	Private	3	CCTATCCTCAGGGATTGCTCATGCGGGGGGCTCTGTAGATTTAGCTATTTTTTCTCTTCATCTTGCAGGTATTTCTTCAATTTTAGGAGCTGTAAATTTTATTACTACTGTAATTAATATACGGTCTAATGGAATTACACTA	0	0	0	0	0	0	118	0	52	38	56	58	0	0	7	108	24	0	19	0	0	0	0	146	138	66
OTU_2378	Arthropoda	Insecta	Diptera	Psychodidae			95.56	Private	1	TCTTTCAAATATTATTGCTCATGGGGGTCCTTCAGTAGACTTAGCTATTTTTTCTTTACATTTAGCCGGAATTTCTTCTATTTTAGGGGCTGTAAATTTTATTACAACAATTATTAATATACGATCTCCTGGAATTACATTT	0	0	0	0	0	0	0	0	0	7	0	0	0	0	0	0	0	0	0	0	0	0	0	0	0	0
OTU_2379	Arthropoda	Insecta	Odonata	Coenagrionidae	Pyrrhosoma	Pyrrhosoma nymphula	100	Published		TCTCGCTGGAGCCATTGCTCATGCTGGAGGATCAGTAGATTTAACAATTTTCTCCTTACATTTAGCAGGGGTATCCTCCATTTTAGGGGCAATTAATTTTATCACAACAGTAATTAATATAAAATCACCCGGAATGAAATTA	0	0	0	0	0	0	0	0	0	0	0	0	0	0	0	0	0	0	2	0	0	0	0	0	0	0
OTU_2382	Arthropoda	Insecta					83.33	Published	2	TCTTTCATCAAATGTTTCTCATGCCGGGGGGTCTGTAGATCTAGCCATTTTCTCCTTGCACTTAGCTGGGATCTCCTCCATTCTAGGGGCTCTGAATTTCATTACAACAATTATTAACATGCGATGAGGTGGAATGACCTTT	0	0	0	0	0	0	0	0	0	0	0	0	0	0	0	0	0	0	0	0	0	0	7	0	0	0
OTU_2384	Arthropoda	Insecta	Coleoptera	Elmidae	Stenelmis	Stenelmis canaliculata	100	Published		TTTATCAGCAAATATTGCCCACAGAGGATCATCAGTTGATTTAGCAATTTTTAGTCTTCACCTAGCTGGAATTTCTTCTATTCTAGGAGCAGTCAATTTTATCACAACCGTAATCAATATACGAACACCTGGAATAACTTTT	0	0	0	0	0	0	0	0	0	0	0	0	0	6	0	0	0	0	0	0	0	0	0	0	0	0
OTU_2388	Arthropoda	Insecta	Diptera	Chironomidae	Orthocladius		96.9	Published		CTTATCTTCAGGGATTGCTCATGCTGGTGCATCTGTTGATTTAGCAATTTTTTCATTACATTTAGCTGGAATTTCTTCTATTTTAGGAGCTGTAAACTTCATTACTACTGTAATTAATATACGGTCAAATGGAGTTACTTTT	0	0	0	0	0	0	0	1919	103	0	0	0	269	204	1892	0	2686	1520	1537	0	0	0	0	0	0	0
OTU_2393	Arthropoda	Insecta	Diptera	Chironomidae	Prodiamesa	Prodiamesa olivacea	98.52	Published		ACTCTCTTCAGGAATTGCTCACGCTGGGGCTTCTGTCGATTTAGCTATTTTTTCTCTTCATCTAGCTGGAATTTCTTCTATTTTAGGAGCTGTAAATTTTATTACTACAGTAATTAATATACGATCAACTGGTATTACATTA	0	0	0	0	0	0	997	0	0	0	0	198	0	0	0	112	0	0	0	0	0	0	0	146	30	118
